# Supplementary material for: Modeling the human aging transcriptome across tissues, health status, and sex
Source: Aging Cell. 2020 Dec 18;20(1):e13280. doi: 10.1111/acel.13280 (PMC7811842; doi:10.1111/acel.13280)
Supplement: Supplementary file 8 — Tables S1 and S12 [file ACEL-20-e13280-s008.xlsx]

## Sheet: Table S1 (Related to Fig. S1)
	Table S1 (Related to Figure S1). Batches kept or removed.
	Batch	RMSE	RMSE sd	R2	R2 sd	MAE	MAE sd	Size	Relative RMSE	Relative R2	Relative MAE	Remove?	Size
	X44.1000norm.c1	10.7114	0.410649	0.539131	0.0517398	8.52824	0.32287	242	0.683	0.0348325	0.578503	YES	242
	X49.1000norm.c1	11.2613	0.434637	0.518423	0.0478654	8.96446	0.377233	263	0.133086	0.0141247	0.142279	YES	263
	X23.1000norm.c1	11.3128	0.575297	0.516602	0.0430764	9.06024	0.434234	43	0.0815625	0.0123035	0.0465001	YES	43
	X46.1000norm.c1	11.2921	0.402479	0.516196	0.0429932	8.98594	0.330228	428	0.10232	0.0118975	0.120795	YES	428
	X58.1000norm.c1	11.2235	0.81164	0.513871	0.0387419	8.96422	0.568086	113	0.170874	0.00957311	0.14252	YES	113
	X53.1000norm.c1	11.271	0.467779	0.513356	0.0557581	8.99026	0.295618	191	0.123412	0.00905783	0.11648	YES	191
	X61.1000norm.c1	11.3443	0.608046	0.512412	0.0499649	9.06412	0.396681	119	0.050098	0.008114	0.0426207	YES	119
	X63.1000norm.c1	11.3624	0.546304	0.51184	0.0435403	9.06604	0.429619	120	0.0320096	0.00754172	0.0407028	YES	120
	X64.1000norm.c1	11.3473	0.674524	0.511205	0.054762	9.05935	0.472058	118	0.0471543	0.00690646	0.0473876	YES	118
	X16.1000norm.c1	11.3122	0.446009	0.5109	0.0459391	9.06774	0.375241	10	0.0822136	0.00660143	0.0389985	YES	10
	X14.1000norm.c1	11.2822	0.401218	0.510608	0.0415155	9.00479	0.276744	32	0.112176	0.00631028	0.101945	YES	32
	X65.1000norm.c1	11.3575	0.536584	0.510539	0.046802	9.07507	0.387184	2	0.0369501	0.00624107	0.0316718	YES	2
	X13.1000norm.c1	11.3727	0.450494	0.509647	0.0428179	9.08267	0.341553	30	0.0216819	0.00534919	0.024065	YES	30
	X4.1000norm.c1	11.3744	0.510355	0.509201	0.0346676	9.10308	0.407924	21	0.020023	0.00490267	0.00366033	YES	21
	X19.1000norm.c1	11.3738	0.44954	0.507593	0.0459278	9.08339	0.343488	10	0.0205958	0.00329449	0.0233492	YES	10
	X51.1000norm.c1	11.3731	0.480798	0.507399	0.0381732	9.09629	0.315284	3	0.0213187	0.003101	0.0104443	YES	3
	X17.1000norm.c1	11.3828	0.437679	0.507385	0.0399228	9.0762	0.314919	113	0.0116347	0.00308686	0.030536	YES	113
	X31.1000norm.c1	11.388	0.480227	0.506986	0.0515273	9.09911	0.336985	10	0.00637737	0.00268819	0.00762479	YES	10
	X15.1000norm.c1	11.3022	0.538967	0.506901	0.0489543	9.0505	0.417431	21	0.0921703	0.00260305	0.0562345	YES	21
	X18.1000norm.c1	11.3769	0.540892	0.506562	0.0478322	9.08739	0.418191	17	0.0174804	0.00226341	0.0193522	YES	17
	X56.1000norm.c1	11.3789	0.543134	0.506168	0.0501605	9.09813	0.420015	160	0.0154818	0.00186939	0.00860441	YES	160
	X32.1000norm.c1	11.3915	0.472043	0.506041	0.0508424	9.10458	0.335742	10	0.00290548	0.00174277	0.00215863	YES	10
	X67.1000norm.c1	11.3924	0.536736	0.505697	0.0438676	9.10166	0.398646	99	0.00205057	0.00139835	0.00507571	YES	99
	X66.1000norm.c1	11.3766	0.531536	0.505256	0.0468736	9.09315	0.404241	99	0.0178295	0.0009575	0.0135878	YES	99
	X34.1000norm.c1	11.3872	0.536159	0.505193	0.0480429	9.10237	0.407683	7	0.00723941	0.000895122	0.00436782	YES	7
	X35.1000norm.c1	11.3853	0.486391	0.505032	0.0464434	9.10058	0.344476	9	0.009137	0.000733584	0.00615469	YES	9
	X1.1000norm.c1	11.3933	0.479723	0.504971	0.0519696	9.09659	0.318196	10	0.00109435	0.000672571	0.010154	YES	10
	X41.1000norm.c1	11.3755	0.368522	0.502659	0.04079	9.08274	0.313365	8	0.0189402	-0.00163937	0.0239963	NO	0
	X40.1000norm.c1	11.3401	0.505804	0.50235	0.0430374	9.07126	0.382261	15	0.0543276	-0.00194848	0.0354743	NO	0
	X37.1000norm.c1	11.3822	0.372894	0.502093	0.040753	9.09043	0.310293	8	0.0121631	-0.00220506	0.016308	NO	0
	X38.1000norm.c1	11.3837	0.381268	0.501406	0.0423123	9.08476	0.323228	8	0.0107395	-0.00289195	0.02198	NO	0
	X39.1000norm.c1	11.3248	0.55153	0.501285	0.056864	9.0575	0.410401	23	0.0696583	-0.00301294	0.0492388	NO	0
	X12.1000norm.c1	11.1611	0.525708	0.492103	0.0583384	8.93009	0.426235	116	0.233361	-0.0121952	0.176645	NO	0
	X36.1000norm.c1	11.3333	0.580801	0.449355	0.056047	9.01253	0.428915	521	0.061133	-0.0549434	0.0942097	NO	0
	X48.1000norm.c1	11.3862	0.445386	0.52548	0.0409671	9.10934	0.363035	361	0.00821167	0.021182	-0.00260233	NO	0
	X52.1000norm.c1	11.413	0.531102	0.521955	0.0420454	9.08251	0.446916	172	-0.0185852	0.0176564	0.0242307	NO	0
	X33.1000norm.c1	11.3692	0.462375	0.519444	0.0412631	9.10937	0.317982	62	0.0251649	0.0151453	-0.00263282	NO	0
	X55.1000norm.c1	11.4381	0.540485	0.509171	0.0601952	9.1314	0.383297	60	-0.0436453	0.00487258	-0.0246638	NO	0
	X50.1000norm.c1	11.4419	0.523377	0.508734	0.0606575	9.13533	0.391985	101	-0.0474521	0.00443623	-0.0285893	NO	0
	X3.1000norm.c1	11.4071	0.496824	0.508681	0.0591212	9.14269	0.354836	30	-0.0126725	0.00438297	-0.0359537	NO	0
	X8.1000norm.c1	11.4205	0.624973	0.507908	0.0459034	9.17162	0.492587	27	-0.0261023	0.00360992	-0.0648807	NO	0
	X9.1000norm.c1	11.3866	0.521854	0.507081	0.0484861	9.10677	0.420244	4	0.0077664	0.0027824	-3.57274e-05	NO	0
	X7.1000norm.c1	11.3861	0.505115	0.507038	0.0350527	9.11618	0.395856	16	0.00833648	0.00273945	-0.0094389	NO	0
	X6.1000norm.c1	11.4255	0.499943	0.505855	0.0403338	9.15264	0.37292	25	-0.0310938	0.00155715	-0.0458963	NO	0
	X5.1000norm.c1	11.4442	0.545707	0.505572	0.046552	9.18987	0.354949	29	-0.0497677	0.0012742	-0.0831305	NO	0
	X62.1000norm.c1	11.415	0.500154	0.50527	0.0386369	9.11373	0.446055	105	-0.0205599	0.000971731	-0.00699026	NO	0
	X22.1000norm.c1	11.3879	0.603609	0.504891	0.0676707	9.10683	0.489858	6	0.00654726	0.00059302	-9.43815e-05	NO	0
	X59.1000norm.c1	11.4152	0.533134	0.504836	0.0383133	9.12433	0.36822	82	-0.0207651	0.000537799	-0.0175949	NO	0
	X2.1000norm.c1	11.4125	0.390314	0.504725	0.0454498	9.12033	0.287605	8	-0.0181087	0.000426738	-0.0135932	NO	0
	X57.1000norm.c1	11.392	0.544246	0.504668	0.0484572	9.10774	0.413852	49	0.00242616	0.000369519	-0.00100032	NO	0
	X42.1000norm.c1	11.3938	0.539844	0.504499	0.049306	9.10967	0.414919	2	0.000614985	0.000200566	-0.00293096	NO	0
	X20.1000norm.c1	11.4061	0.375828	0.504475	0.0416572	9.11541	0.284074	3	-0.0116995	0.000176596	-0.00867316	NO	0
	X11.1000norm.c1	11.3948	0.350552	0.504224	0.0417606	9.07989	0.330935	118	-0.000399425	-7.4529e-05	0.0268441	NO	0
	X21.1000norm.c1	11.3996	0.525405	0.503974	0.0470969	9.11445	0.400281	2	-0.00514446	-0.000324123	-0.00770884	NO	0
	X30.1000norm.c1	11.4117	0.568293	0.502838	0.0487001	9.12571	0.41845	4	-0.0172853	-0.00146006	-0.0189692	NO	0
	X10.1000norm.c1	11.4316	0.520605	0.5013	0.0476751	9.12412	0.448467	113	-0.0371531	-0.00299842	-0.0173856	NO	0
	X54.1000norm.c1	11.7308	0.590667	0.47877	0.0544521	9.40244	0.438417	600	-0.33637	-0.0255286	-0.295699	NO	0
	X47.1000norm.c1	12.1125	0.625835	0.447937	0.054342	9.77651	0.483441	382	-0.718042	-0.0563615	-0.669772	NO	0
	none.1000norm.c1	11.3944	0.533253	0.504298	0.0483997	9.10674	0.411839	5360				Total:	3060

## Sheet: Table S2 (Related to Fig. 2)
	Table S2 (Related to Figure 2). Top 1000 variable genes that vary their expression with age and top 1000 genes that are differentially expressed between older adults and adults.
	1000 Variable	1000 Differential	255 Common Genes
	RPS4Y1	KRT76	LEP		1000 Variable Genes
	DDX3Y	MIR100	BPIFA1		Gene Set	Description	Size	Expect	Ratio	P Value	FDR	-logFDR
	XIST	MIR10B	KRT14		GO:0043062	extracellular structure organization	400	23.391	3.6338	0	0	14
	KDM5D	LOC101926960	KRT6C		GO:0006959	humoral immune response	242	14.152	4.0278	0	0	14
	USP9Y	MIR191	KRT6A		GO:0006898	receptor-mediated endocytosis	287	16.783	3.0388	7.4829e-13	2.1202e-10	9.67362
	UTY	BPIFB4	KRT13		GO:0050900	leukocyte migration	419	24.502	2.5304	1.0634e-11	2.2597e-09	8.64595
	TXLNGY	MIR222	PLIN1		GO:0001525	angiogenesis	487	28.479	2.2824	3.0844e-10	4.3695e-08	7.35957
	EIF1AY	ICOS	ADIPOQ		GO:0048871	multicellular organismal homeostasis	470	27.485	2.2922	4.9094e-10	5.9614e-08	7.22465
	GSTM1	LEP	HBA1		GO:0001503	ossification	371	21.695	2.3968	3.6028e-09	3.4026e-07	6.46819
	ZFY	GLYAT	LTB		GO:0099177	regulation of trans-synaptic signaling	417	24.385	2.2965	4.3608e-09	3.5284e-07	6.45242
	PRKY	BPIFA1	HBB		GO:0001505	regulation of neurotransmitter levels	335	19.59	2.2971	1.4688e-07	7.0313e-06	5.15296
	LOC284581	KRT14	ORM1		GO:0098742	cell-cell adhesion via plasma-membrane adhesion molecules	270	15.789	2.4701	1.489e-07	7.0313e-06	5.15296
	USP32P2	MIR99B	GPD1		GO:0050878	regulation of body fluid levels	483	28.245	2.0181	3.0455e-07	1.2943e-05	4.88797
	KRT5	KRT6C	KRT16		GO:0042445	hormone metabolic process	218	12.748	2.5886	4.5488e-07	1.7371e-05	4.76018
	DSC3	CRNN	CIDEC		GO:0051346	negative regulation of hydrolase activity	432	25.262	2.0584	5.5262e-07	1.9572e-05	4.70836
	HBB	KRT6A	SPRR3		GO:0009636	response to toxic substance	499	29.18	1.9534	8.8896e-07	2.8325e-05	4.54783
	AKR1B10	P2RY10	SPRR1B		GO:0031349	positive regulation of defense response	427	24.97	2.0424	8.9973e-07	2.8325e-05	4.54783
	KRT14	KRT13	KRT1		GO:0015711	organic anion transport	454	26.549	1.9963	1.1151e-06	3.3013e-05	4.48132
	FAT2	TRAT1	ALAS2		GO:0071559	response to transforming growth factor beta	238	13.918	2.4429	1.204e-06	3.3013e-05	4.48132
	CLCA2	EPB42	HBA2		GO:0043588	skin development	409	23.917	2.0069	3.0944e-06	6.6714e-05	4.17578
	KRT6A	CCR7	ITK		GO:0050808	synapse organization	385	22.514	1.8655	7.1566e-05	0.00088161	3.05472
	HLA-DQA2	TUSC5	SPRR2A		GO:0034765	regulation of ion transmembrane transport	441	25.789	1.7837	9.7538e-05	0.0011515	2.93874
	USP32P1	PLIN1	RMRP
	HBA2	ADIPOQ	MS4A1
	HLA-DRB6	HBA1	IL7R		1000 Significant Genes
	CXCL8	CD3D	PLIN4		Gene Set	Description	Size	Expect	Ratio	P Value	FDR	-logFDR
	DSG3	CD3E	KLB		GO:0050953	sensory perception of light stimulus	209	11.615	7.4903	0	0	14
	S100A8	LTB	RPPH1		GO:0009582	detection of abiotic stimulus	132	7.3358	6.5432	0	0	14
	S100P	CD69	KRT6B		GO:0043062	extracellular structure organization	400	22.23	2.924	3.5527e-15	6.0396e-13	12.219
	GPX2	HBB	SBSN		GO:0048880	sensory system development	355	19.729	2.9399	9.126e-14	1.2929e-11	10.8884
	IL1RL1	ORM1	KRT4		GO:0009314	response to radiation	443	24.619	2.6808	1.5465e-13	1.8779e-11	10.7263
	KRT17	RHOH	MME		GO:0048871	multicellular organismal homeostasis	470	26.12	2.4502	2.1323e-11	2.2655e-09	8.64484
	HP	SH2D1A	FABP4		GO:0042110	T cell activation	452	25.12	2.309	1.9353e-09	1.645e-07	6.78383
	NLRP2	GPD1	RNU2-2P		GO:0002250	adaptive immune response	382	21.229	2.4023	4.9278e-09	3.8078e-07	6.41933
	A2ML1	KRT16	GNLY		GO:0002521	leukocyte differentiation	496	27.565	2.1767	9.6911e-09	6.6572e-07	6.17671
	AFAP1-AS1	CD96	DSG3		GO:0006836	neurotransmitter transport	268	14.894	2.6857	1.0182e-08	6.6572e-07	6.17671
	PKP1	CIDEC	LVRN		GO:0052547	regulation of peptidase activity	418	23.23	2.2815	1.486e-08	9.0222e-07	6.04469
	ADH1B	SPRR3	CCL5		GO:0099177	regulation of trans-synaptic signaling	417	23.174	2.2438	3.5594e-08	1.8909e-06	5.72333
	SERPINB2	TNMD	G0S2		GO:0007626	locomotory behavior	197	10.948	2.8315	1.3919e-07	6.2271e-06	5.20571
	GJB6	CD2	OASL		GO:0002764	immune response-regulating signaling pathway	485	26.954	2.0405	3.5279e-07	1.4279e-05	4.8453
	NTS	SPRR1B	GZMA		GO:0060627	regulation of vesicle-mediated transport	499	27.732	2.0194	3.8818e-07	1.4998e-05	4.82397
	AKR1C2	KRT1	TRHDE-AS1		GO:0010876	lipid localization	365	20.285	2.1691	1.0403e-06	3.5369e-05	4.45138
	RHCG	LCK	RN7SL2		GO:0036230	granulocyte activation	500	27.787	1.9433	2.0639e-06	6.0493e-05	4.21829
	CALCA	CIDEA	IGLL5		GO:0098656	anion transmembrane transport	266	14.783	2.097	7.6916e-05	0.0011887	2.92493
	UPK1B	ALAS2	KRT5		GO:0072507	divalent inorganic cation homeostasis	494	27.454	1.7484	0.00011415	0.0016446	2.78394
	FOSB	DGAT2	IL1RN		GO:1901615	organic hydroxy compound metabolic process	500	27.787	1.7274	0.00015235	0.0020887	2.68012
	S100A9	HBA2	SCN4A
	KRT23	ITK	NKG7		255 Common Genes
	ALDH3A1	SPRR2A	POSTN		Gene Set	Description	Size	Expect	Ratio	P Value	FDR	-logFDR
	LTF	HBM	CSTA		GO:0043062	extracellular structure organization	400	6.1314	4.7297	3.3262e-12	2.8273e-09	8.54863
	TP63	RMRP	LGALS12		GO:0043588	skin development	409	6.2694	4.3067	1.6592e-10	7.0516e-08	7.15171
	KRT16	MS4A1	ACVR1C		GO:0008544	epidermis development	455	6.9745	3.5845	3.3593e-08	7.5314e-06	5.12312
	FGB	SCARNA10	RBP4		GO:0006959	humoral immune response	242	3.7095	4.8524	3.5442e-08	7.5314e-06	5.12312
	OLFM4	IL7R	SLC4A1		GO:0048871	multicellular organismal homeostasis	470	7.2044	3.3313	2.501e-07	4.2349e-05	4.37316
	TRIM29	PTPN7	CD36		GO:0018149	peptide cross-linking	60	0.91971	9.7857	2.9894e-07	4.2349e-05	4.37316
	EREG	THRSP	CALML3		GO:0045103	intermediate filament-based process	49	0.7511	10.651	7.0728e-07	8.5884e-05	4.06609
	SLC1A7	PLIN4	RN7SK		GO:0045861	negative regulation of proteolysis	337	5.1657	3.6781	1.1053e-06	0.00011744	3.93018
	HHLA2	KLB	MZB1		GO:0052547	regulation of peptidase activity	418	6.4073	3.2775	1.9022e-06	0.00017965	3.74557
	MUC5B	RPPH1	NFE2		GO:0050953	sensory perception of light stimulus	209	3.2037	4.0579	2.0645e-05	0.0017548	2.75577
	PRAME	KRT6B	SLAMF7
	PCK1	SBSN	CHIT1
	PAX8-AS1	CD52	ADAM12
	KRT13	SKAP1	COL3A1
	SERPINB5	IL2RG	ECM2
	HPGD	KRT4	FGG
	HMGA2	AHSP	ANGPTL7
	CYP1A1	CD247	RN7SL1
	SERPINE1	MME	HRASLS5
	CYP4F11	CTSW	S100A2
	HSPA6	CYTIP	CES1
	CALML3	HBD	CD79A
	HBA1	TRAF3IP3	CHRNA3
	S100A2	FABP4	SCGB3A2
	AZGP1	ZAP70	WIF1
	MUC13	RNU2-2P	LYZ
	TENM2	CD6	SAMD11
	MSLN	GNLY	ADH1B
	CXCL10	DSG3	GFAP
	FCGR3B	CXCR4	DRAIC
	CXCL6	FCMR	FABP7
	ALB	CTSG	KCNJ10
	FAM83B	CST7	ABCA4
	PGC	CD48	SPINK5
	SERPINB13	PFKFB1	ALB
	KRT1	LVRN	KRT15
	NEFL	ARHGAP15	PENK
	PI3	SELL	DSC3
	PCSK2	CCL5	AQP7
	CXCL2	TNFSF8	COL1A1
	SAA1	PTPRCAP	DDC
	CXCL5	G0S2	SERPINB5
	EEF1A2	OASL	CDHR1
	FGG	GZMA	CA10
	HLA-DQB2	IL2RB	MYO3B
	GNLY	TBC1D10C	LYPD3
	CRLF1	CD28	SERPINB3
	VIL1	TRHDE-AS1	SLC1A7
	WDR72	KRT3	GJB2
	KIF1A	RPE65	LRP2
	CHI3L1	P2RY8	GPM6A
	MUC3A	RN7SL2	CNGB1
	GBP6	RUNX3	SFN
	EGR3	IGLL5	STAC2
	PTHLH	KRT5	AQP4
	SERPINA3	GBP5	FCGR3B
	GDA	AOC3	FGA
	FGA	PARP15	CSF3R
	CHI3L2	IL1RN	DAPL1
	AKR1C1	DUSP2	PI3
	CLDN2	SCARNA2	HKDC1
	ANGPTL4	SCN4A	MMP13
	COL17A1	NKG7	SAA2
	ADH1C	POSTN	SAA1
	CHIT1	MUC21	RIMS2
	PRG4	TAGAP	PCP4
	CYP3A5	CSTA	PLCH2
	IL6	LIPE	STRA6
	AQP5	LGALS12	SIRPB1
	GSTA1	ACVR1C	SYT1
	PTPRZ1	CD5	GAD1
	AQP4	DOK2	LRAT
	DAPL1	HCAR2	COL6A3
	SAA2	PTGER3	JUNB
	ADH7	SLC19A3	SNORD3A
	HGD	RBP4	IGSF11
	SLC6A15	ITIH5	ITGB8
	CXCL1	SLC4A1	GRIA1
	KRT6B	TYRP1	CP
	COMP	CD36	SCD
	SPP1	IKZF3	PDZK1IP1
	MTRNR2L1	CD300LG	CCL20
	HERC2P3	CRHBP	DIRAS2
	CNTNAP2	GPAM	VNN1
	FGL1	SEMA3G	UNC80
	SFRP4	PTPRC	PROM1
	SIRPB1	HSH2D	COL4A3
	ERAP2	GYG2	FBP1
	SCGB3A1	BIN2	COL1A2
	IGLL5	GPR183	CYP3A5
	PENK	CALML3	MEGF11
	SPINK1	AHSG	MLXIPL
	CHGB	RBP3	NGFR
	HMGCS2	RLBP1	ECEL1
	S100A12	ISG20	NEFH
	MARCO	RN7SK	AREG
	TFPI2	SLC39A12	COL2A1
	IL1B	AMICA1	AADAC
	FST	KNG1	MMP9
	H19	HOXB3	PTH2R
	EGR1	MZB1	NEFL
	DDC	NFE2	AP3B2
	PPP2R2C	NPY1R	REEP6
	MUC4	PPARG	ZNF385B
	SLC7A11	SLAMF7	ACSL6
	PDIA2	RAC2	NETO1
	F13A1	CA1	ESPN
	SERPINB3	S100A4	FNDC1
	CCL20	CHIT1	C4BPA
	NTRK2	GHR	PCP4L1
	FCGBP	IGSF6	PCK1
	MUC16	ARHGDIB	PKD1L2
	GREM1	GMFG	CALB1
	GDF15	RGR	KANK4
	MMP10	ITGAL	CDH12
	KLB	ADAM12	CLEC4F
	HLA-DRB5	RHO	DNAH2
	MTTP	COL3A1	AMBP
	PAEP	IKZF1	TBX15
	COL25A1	STX11	APOB
	LCN2	ECM2	DNER
	TNNT1	PLEKHG6	SERPINB13
	HSD17B13	FGG	TNS4
	SFTPA2	CRX	NEURL1
	CYP24A1	ANGPTL7	CRABP1
	PLA2G2A	STK17B	HSD17B13
	CP	FXYD5	COL10A1
	SCGB1A1	RN7SL1	INA
	AREG	CEBPA	TFAP2A
	BMP3	HRASLS5	CNGA1
	CYP4B1	NLRP1	SCN1A
	SFTPC	S100A2	KCNH8
	MMP9	CES1	MYBPC1
	KLK10	SAG	COL22A1
	JCHAIN	AIPL1	FAM95C
	RIMS2	GNAT1	COL17A1
	TFF3	GPR65	CXCL8
	SFRP2	IL2RA	HLA-H
	CLDN1	PDE3B	BMPR1B
	MS4A1	TNFAIP8	GABRA3
	BPIFB1	CD79A	RRM2
	PLEKHS1	MFNG	HLA-DQB2
	GNG4	CHRNA3	CA2
	GABRP	FYB	OLFM4
	LIF	SCGB3A2	BPIFB1
	SBSN	ALDOB	GPR158
	CALB1	KCNV2	CDKL2
	KLK7	HRG	EYS
	TREM1	RAX2	CTSE
	C16orf89	SPN	TP63
	LECT1	PKLR	FCN1
	PI16	FGD3	CPXM1
	COL7A1	GIMAP7	MYO3A
	FGFR3	RAX	DMBT1
	UBD	HOXB2	TOP2A
	IGF2BP3	BANK1	SMIM24
	MMRN1	WIF1	BMP7
	CST1	PTPN22	MFAP5
	PRODH	LYZ	SLITRK6
	COL4A6	RCVRN	PROC
	VTCN1	DPT	ISG15
	CLDN10	SAMD11	MELK
	ALOX15B	ANXA1	ZIC1
	ZBTB16	ADH1B	MEGF10
	DMBT1	LCP1	SV2C
	CXCL9	GFAP	ATP13A4
	NAPSA	DRAIC	CERKL
	HTATSF1P2	ACSM5	KCNJ15
	SLC34A2	RS1	ADARB2
	FBN2	EVI2B	COL28A1
	RN7SL2	SYNPR	MKI67
	SYT13	GUCY2D	CST1
	IP6K3	RP1L1	BHMT2
	BCAS1	LOC374443	ASPN
	C6	FSTL5	AKR1C3
	COL11A1	FABP7	CLCA2
	CLDN18	PDE6G	SLC6A15
	SUSD2	CASP8	ATRNL1
	C7	C16orf54	NEFM
	SOX2	KCNJ10	AKR1C2
	SPOCK3	ARHGAP9	SOX2-OT
	WIF1	RRH	FGB
	CLIC6	NRL	PPM1E
	EGR2	ABCA4	SPOCK3
	OGN	SPINK5	DNAH17
	CXCL14	ITIH3	KYNU
	PIGR	DOCK11	TOX3
	ABCA13	C1orf61	MYBL2
	CEACAM6	CACNA1F	FST
	BHMT2	TULP1	HLA-DRB5
	CCL2	ROM1	PRSS2
	NKAIN2	CD37	GBP6
	FOLR1	SLC12A5	ASPM
	SLPI	GUCY2F	EGF
	KLHDC7A	APOA2	STXBP5L
	STMN2	LRIT1	ONECUT2
	MT1G	ALB	CDC20
	DNAH11	MT3	FN1
	TF	LHX2	LIME1
	ALOX15	CLUL1	CCNB2
	PCSK1	ABCG5	SPINK1
	RASD1	DKFZP434A062	EPHA10
	ERN2	OPN1LW	LTF
	PCP4	KRT15	GRIK3
	CAPN8	LIX1	PI16
	COL10A1	GUCA1A	SCEL
	SERPINA1	ANKRD33
	CRYM	GRK1
	TRPM8	LIMD2
	PSCA	NPVF
	KBTBD12	PENK
	FOXJ1	RBP7
	HSPB1	RNF125
	SPRR2A	ICAM3
	CFB	IL16
	COL2A1	VSX2
	SYT2	CARD16
	C1orf95	CNGB3
	BMP7	PCDH15
	KLK11	LRTM1
	CERKL	PRG2
	COL22A1	DSC3
	EPHA7	BEST1
	SCGB3A2	AQP7
	ACHE	RTBDN
	PHACTR3	AGXT
	DPP10	CPNE6
	AADAC	PRPH2
	FMO5	NR2E1
	TMEM59L	PDE6H
	PTH2R	TRPM3
	DES	TMC8
	PRSS12	FRZB
	RMRP	UNC13C
	RRAD	IMPG2
	CES1	MIR124-2HG
	ADM	COL1A1
	CLGN	PTGER4
	IDO1	RGS9BP
	KRT7	MEOX1
	DLK1	TMEM215
	DUOX2	DDC
	AKR7A3	GNB3
	COL1A1	SERPINB5
	CPS1	RDH12
	ETNPPL	LOC400706
	PROM1	ARR3
	GRIN2A	PDE6B
	SMOC1	GNG13
	ADAMTS4	ITIH1
	ARC	ACAP1
	KIF19	PDE6A
	G0S2	GPR179
	NR4A3	SPTBN5
	LYZ	AMER2
	LRRC15	CDHR1
	GABRA3	BTNL9
	GJB2	RDH8
	ALAS2	MGARP
	MMP1	LOC101929592
	CPLX2	LINC00461
	CYP2B7P	PMEL
	RAMP1	PDC
	TGFBI	PRF1
	FGFR4	CPLX4
	SCEL	STMN4
	PTGS2	GABRR1
	ACTG2	CA10
	UGT2B4	RD3
	SLITRK6	GNGT1
	TNXB	NEUROD1
	PNCK	CTNNA2
	TOX3	LAT
	LRAT	ABCG8
	HOPX	GUCA1B
	ANKRD1	FAM46C
	FCN1	MPP4
	OMD	VSX1
	TNC	LOX
	SCARA5	MYO3B
	MMP13	LYPD3
	ASPN	2020-03-01
	ANGPTL7	SERPINB3
	MYBPC1	ATP1B2
	OCLN	SLC1A7
	DRAIC	SASH3
	TRDN	TFAP2B
	STEAP4	MYT1
	COL3A1	GJB2
	ZNF208	LRP2
	SLCO1A2	PVALB
	CACNA1B	ABCG4
	RN7SL1	GPM6A
	FPR1	PHYHIPL
	RN7SK	GLB1L2
	SFN	NR2E3
	SLC29A4	SNCB
	PPP1R1B	LRIT2
	BEX1	DEFB119
	RBP4	CNDP1
	PON3	TRPM1
	IL1RN	SAMD7
	MMP11	CCHE1
	CLDN6	GABRG3
	DLGAP1	CNGB1
	MKI67	LOC101928710
	SYT12	RP1
	ATF3	HCN1
	MTMR7	SNAP25
	PAX8	NEUROD4
	THNSL2	LINC01279
	RPPH1	SFN
	PEG10	CRB1
	CTSE	LOXL2
	C4BPA	PPEF2
	C4BPB	ITGB7
	VSTM2L	STAC2
	RORC	PIWIL1
	PI15	ZNF536
	ISG15	IMPG1
	MME	FAM19A3
	CD14	OVCH2
	POF1B	NDP
	TSPAN8	FRMPD2
	KLK6	CDR1
	METRN	IGSF9
	NDUFA4L2	ANGPTL3
	SFTPB	AQP4
	CDHR3	OPN1SW
	LYPD3	SIX3
	FAM81B	FCGR3B
	RGS1	BCL2A1
	FABP4	VSTM2A
	SERPINA5	SNORD58C
	LEP	KIAA1024
	HKDC1	FRMPD1
	ORM1	ZC3H12A
	TNS4	FGA
	C1orf233	GNGT2
	RRM2	CSF3R
	FOS	APBB1IP
	GAD1	DAPL1
	MYBL2	PI3
	CCL5	AIM1
	STC1	CD248
	IGSF11	LINC00599
	KRT6C	HKDC1
	SPAG6	MAK
	RNU2-2P	SYP
	CLDN5	SRRM4
	MRC1	MMP13
	FBN3	SAA2
	NKG7	SAA1
	RASSF6	C2orf71
	ADAM23	PRSS35
	SLC14A1	PLEKHB1
	NMNAT2	GRM6
	ADAM12	GABRA1
	SELP	NXNL1
	THBS1	BST1
	THBS4	CLMP
	LRP2	CYP8B1
	LGALS12	USH2A
	MLXIPL	UBAP1L
	CD79A	PRKAR2B
	GPR158	PMAIP1
	NSG1	RIMS2
	CPNE4	PCP4
	NEFH	ENO2
	NECAB1	PLCH2
	CSMD1	STRA6
	PLIN4	SNAP91
	CCDC144B	GPR37
	ABCG2	KCNJ13
	VNN1	SELPLG
	SLC26A9	CABP5
	SOX11	ARHGAP25
	ST6GALNAC1	OTX2-AS1
	FREM2	SLC1A2
	POU2AF1	TTR
	ECEL1	MMP19
	HR	SIRPB1
	LRP1B	LHFPL3
	CNGA1	ELSPBP1
	CTNND2	SYT1
	CDA	GAD1
	DIRAS2	KCNJ14
	PLIN1	CACNG3
	UGT8	SLC17A7
	RHPN1	GVINP1
	AQP9	SERPINC1
	TMEM184A	FAM57B
	TMEM150C	CAT
	UCHL1	HMP19
	CEL	ELOVL4
	SPRR1B	NTNG2
	AK5	LRAT
	SCIN	RORB
	NOXA1	COL6A3
	FNDC1	JUNB
	TUBB2B	MYO1G
	MAP7D2	GRIK1
	PNMA3	HIST1H4C
	GLDC	HCST
	INA	B2M
	CD24	GUCA1C
	PLN	RPGRIP1
	WNT11	TRH
	VWA3A	FAH
	ATP13A4	FUT3
	CILP	CAV1
	PTPRT	CABP4
	MSMB	SNORD3A
	ITGB3	IL10RA
	ABCA4	IGSF11
	RARRES1	TIGD4
	CADM2	KCNC2
	SV2C	ITGB8
	TFCP2L1	AGTR1
	INHBA	GRIA1
	APOE	NRSN1
	BRINP1	C8B
	FAM83A	NCF2
	SLC4A4	CP
	ABCC2	SCD
	AMBP	ANO2
	POU5F1	TMEM196
	CHGA	SLC24A2
	COL9A2	IL32
	DPYSL4	LOC642366
	HPN	NDC80
	RYR3	LAMA4
	SLC16A9	PDZK1IP1
	TFR2	GNAT2
	SPTB	CCL20
	OLR1	ATP8A2
	GPRC5A	CASP1
	SPINK5	DIRAS2
	TUBB3	VNN1
	SCN1A	TMEM145
	PAX6	CSPG5
	SYT4	SYT9
	NEFM	UNC80
	ABCB1	MSI1
	F5	PROM1
	CFTR	LINC01140
	SSPO	C8A
	NFE2	REG3A
	TNNC1	CD53
	SOX2-OT	CDK5R2
	COL6A3	CAMK4
	CX3CR1	HPCA
	ELOVL6	OPCML
	TDO2	OLFM3
	LOC100288152	OSBP2
	SEZ6L	COL4A3
	SFTPA1	RBM38
	GREM2	NFKBIA
	ESPN	FBP1
	FAM95C	PIK3R5
	KCNK5	DNM3OS
	ENC1	KIAA0922
	KLKB1	IRF8
	KCNS1	GABRG2
	DSP	ADGRV1
	MRAP2	TNFRSF25
	EGF	GSG1
	CLU	CFAP47
	NR4A1	CPA3
	MUC20	PRCD
	SEPP1	COL1A2
	SLCO4A1	CYP3A5
	MZB1	DAPP1
	CHST9	ZMYND19
	ANLN	TMEM108
	PLCH2	MEGF11
	CLDN3	GABRG1
	IGSF9B	SV2B
	SALL1	SRPX2
	CSTA	ESRRB
	ALDH1L1	MLXIPL
	CCDC141	IRF1
	GPD1	GRIA4
	APOD	CRP
	VCAN	SGIP1
	ITPKA	PCED1B
	SLC5A1	NGFR
	CXCL13	MGST1
	C4orf19	ECEL1
	SLC22A3	DSCAML1
	SFTPD	NEFH
	SCN3A	RASAL3
	CA12	CCDC109B
	CDHR1	SEMA7A
	NPTX2	AREG
	SEMA3E	LAMP5
	TNNT3	GABRR2
	MYO3B	COL2A1
	ITGB4	RETSAT
	SLAMF7	AADAC
	AKR1C3	ELMOD1
	AQP7	MMP9
	PDK4	CLVS2
	PART1	PTH2R
	MUC5AC	CELF3
	PCSK1N	SLC4A10
	APOB	CCDC80
	AQP3	CMTM7
	ZIC1	GIMAP2
	TTYH1	NEFL
	IFI44L	DENND2D
	POSTN	AP3B2
	MYO18B	BCL11B
	SLC44A4	FMN1
	DST	REEP6
	CD109	KCNC1
	CTSV	ZNF385B
	TBX15	FABP1
	ADGRB1	MBNL3
	DNER	TRIM36
	LRRN3	ACSL6
	ALPK2	S100A14
	KCNH8	RGS9
	EYS	CACNA2D4
	UBE2C	NETO1
	KRT15	MMD
	SLC5A9	FAM135B
	PCDH20	NIM1K
	CIDEC	SLC8A3
	LRRC4B	PAK7
	C1orf168	BIRC3
	TMPRSS3	ESPN
	IGF2BP1	ANKRD37
	CA10	ARMC9
	CDH12	PLEK
	CALB2	FNDC1
	VNN2	CORO1A
	STRA6	C4BPA
	PLEKHG4B	PCP4L1
	RAB3B	PCK1
	RASL11B	PKD1L2
	TGM1	TNR
	ELFN2	PSMB8
	MEGF10	CALB1
	CSF3R	KANK4
	RANBP3L	CDH12
	C2orf40	VAT1L
	NGFR	CLEC4F
	IGFBP3	DNAH2
	LRG1	ABCB11
	PTGDS	ADA
	NPTX1	MEOX2
	GRIK3	KLF8
	COL4A3	CACNA1G
	CACNA1E	AMBP
	ITGB8	TBX15
	SLC11A1	LRIT3
	C2	APOB
	LHFPL4	DNER
	SCUBE3	KLHDC8A
	CAMK2B	DPYSL5
	SPON2	SERPINB13
	TENM1	MIR21
	MFAP5	SLC24A1
	AP3B2	CPLX3
	TMEM119	TNS4
	VSNL1	STRIP2
	SCN2A	MDGA2
	SNCG	SAMD15
	SCD	NEURL1
	PHGDH	DCST2
	ADGRF1	ACACB
	OGDHL	CRABP1
	WISP1	ADAMTS2
	CPAMD8	PIK3CG
	KCNH3	HSD17B13
	OASL	ARHGAP30
	ITGA1	COL10A1
	SULT4A1	MIF
	CITED4	PADI2
	ANGPT2	GRAMD1B
	CEACAM5	ANGPTL2
	DDR2	NPR1
	SUSD4	PPP2R2B
	CD163	GNG3
	BPIFA1	ADRB2
	L1CAM	UNC119
	SOCS3	LBHD1
	FOXQ1	NDNF
	IGFBP2	NCF4
	SLITRK4	SH3BGRL3
	ZNF385B	INA
	PRIMA1	LINC00152
	MXRA5	TFAP2A
	ABCC3	GPR12
	HMCN1	STAT5A
	C1orf116	CTSS
	HAS3	PAQR4
	APLNR	CNGA1
	CDC20	SCN1A
	TESC	CYP4A11
	APOL4	KCNH8
	CCL18	PSMB9
	CYP1B1	MYBPC1
	FN1	COL22A1
	GADD45G	VGLL3
	CRABP2	LEF1
	B4GALNT4	FGR
	LMO3	GPIHBP1
	SLC38A3	PLCD4
	CA3	NKX2-1
	NEURL1	CRB2
	SFTA2	TAGLN3
	ECT2L	CNTN4
	MLC1	SLC4A5
	PDZK1IP1	SCAMP5
	AGT	PLAC8
	HPCAL4	RAB41
	JAKMIP3	MYO7A
	SAMD11	PPP1R1A
	TRHDE	NR4A2
	ATP1A3	VSTM2B
	FUT9	ADRA2A
	KCNQ5	SULF1
	MUC1	DOCK2
	NEK2	ITGAX
	RECQL4	CCDC13
	OPLAH	FAM95C
	KIAA0754	TNFSF10
	RGMA	CADM1
	HLA-H	FZD4
	SCN4A	COL17A1
	GABRB3	ANXA2
	AQP1	SCRT1
	COL9A1	DPY19L2P2
	PAPPA2	KCNJ9
	ADIPOQ	LRMP
	TUBB4A	MTCL1
	MELK	CLEC2D
	FAM179A	UGT1A1
	ERICH3	OMG
	CFI	CACNG2
	CCDC85B	CXCL8
	LAMP3	DNAH7
	ADARB2	ASTN1
	TLR2	RIMS1
	GRP	RBP1
	PTX3	PTTG1
	KIT	HLA-H
	NAPSB	SLC24A4
	DHRS9	BMPR1B
	FABP7	SAMD9
	UNC80	SLN
	CHTF18	RHBDL3
	KIAA1324	LCP2
	SCGN	EML6
	KCNE4	CASZ1
	PTPRN	GRM5
	RELN	ADCY1
	MFSD4	CCDC181
	ASPM	NABP1
	TMEM63C	SLITRK2
	GPM6A	LAD1
	GALNT5	GABRA3
	TLR3	RRM2
	TJP3	SLC6A14
	NT5E	PCBP4
	DNAH3	CNTNAP4
	SLC51A	HLA-DQB2
	FAT1	SPARC
	EDN1	RELB
	ZMYND10	NFAM1
	NDUFS7	EHD2
	REEP6	MOK
	MEGF11	CLEC2B
	RTN4RL2	IL27RA
	ADGRG6	CA2
	FAXDC2	FAIM2
	EPPK1	CHRNA4
	CACNG4	OLFM4
	DPP6	2020-09-01
	CLEC4F	BPIFB1
	MYH11	TCF7
	PCDH19	TIMP4
	EYA1	GPR158
	DNAH5	FAM161A
	ENKUR	CDKL2
	ENPEP	ADAMTS5
	TTK	ST6GALNAC2
	DCDC2	PPFIA2
	NETO1	EYS
	KIF14	STK26
	ZBED6	GRIA2
	SNORD3A	SH3GL2
	VTN	LSP1
	MMP17	USH1C
	PCSK9	PDE6C
	NRXN1	STK17A
	HJURP	SLC17A6
	SGMS2	ITGB2
	CD36	STEAP1
	SPRR3	UGT1A9
	EPHA1	MIR210HG
	NPPB	CTSE
	DMGDH	WISP2
	SFRP1	PEX5L
	ACVR1C	TP63
	HLA-DQA1	MYO1F
	FBP1	FCN1
	ARHGEF4	TRIM9
	HILPDA	COL4A1
	LIPH	TCEAL5
	GAP43	DLG4
	KCNJ15	DOK1
	CDKL2	ATP6V1G2
	CLEC3B	CCDC136
	SH2D5	SCNN1B
	CNNM1	APOL6
	SLC7A2	SLC7A14
	TRIM58	SHROOM2
	KYNU	CPXM1
	FGF9	SLC1A5
	CHRNA3	RGS2
	FSTL4	SLITRK1
	SCG2	MYO3A
	LTB	CADPS
	TMEM178B	SOX8
	ABCC6	DMBT1
	TOP2A	PTRF
	COL6A2	AGAP11
	PCP4L1	LAPTM5
	HSPA7	ELF1
	DRC1	CD84
	TMC5	WDR17
	COL8A1	GYPC
	GRIA1	CAMSAP1
	TM4SF4	TOP2A
	FAM171A2	PRDM1
	OXTR	MX2
	PEBP4	ABCA7
	ESR1	SVOP
	TUBA4B	NRG3
	IL7R	GPR37L1
	SDPR	ILDR2
	POPDC3	PCOLCE2
	MB	SMIM24
	APOA1	MAP2
	BMPR1B	ANO3
	TRIM55	BMP7
	SLC4A11	CYB5R2
	MYO3A	MGLL
	CDH4	PIK3IP1
	VIT	MFAP5
	DNAH17	ANKRD36B
	MYOM3	AMER3
	CPXM1	ZNF571-AS1
	FRRS1	CRTAC1
	LRRN1	STAT4
	HAGHL	AIFM2
	DDN	HLA-B
	GSTM5	TESPA1
	FSCN1	SLITRK6
	ELF3	LUM
	GFAP	PTPN6
	KRT4	PACSIN1
	ARMC3	CATSPER2
	MYB	OTX2
	GABBR2	STX3
	IER3	CHRNB2
	IRX6	PROC
	NPPA	COL15A1
	HES6	ISG15
	MFI2	NRXN3
	LYPD6	ANPEP
	GZMA	SORCS1
	GLT1D1	PARVG
	MMP12	PVRL4
	PPP4R4	TCEAL2
	GRIN2C	DSCAM
	CACNA2D2	DOK6
	NAPRT	RASSF2
	CCDC78	CHD5
	LRRC37A4P	MAATS1
	C9orf117	GABRE
	ATRNL1	TSC22D3
	P2RY1	FKBP11
	CFD	MYT1L
	ATP1A2	TAL1
	XDH	MELK
	HPR	RASSF5
	FAT3	ZIC1
	ZNF365	PSD
	MIB2	MEGF10
	ECM2	PTPN13
	SPHK1	ARID5A
	CCDC37	TNFAIP3
	STAC2	ATP2B3
	SLC27A2	GPM6B
	CEMIP	MASP2
	ATP10B	SV2C
	SLC4A1	KCNB1
	STXBP5L	ATP13A4
	TDGF1	IKBKE
	ELAVL2	EPHA5
	CDHR4	2020-09-04
	PPM1E	CDKN2C
	TRAPPC5	SELENBP1
	EPHA10	CERKL
	RET	KCNJ15
	CDKL5	SP110
	ST6GAL2	ADARB2
	TNFRSF11B	HES1
	SYT1	COL28A1
	BAIAP3	PRTN3
	PPP1R16A	HLA-F
	PRR29	PDE2A
	RTN4R	SFTA3
	QPCT	MKI67
	DIO2	COL5A2
	PCDHGC5	COL4A2
	RGS7BP	CST1
	CCNB2	BHMT2
	DPP4	ABHD12B
	C11orf96	IFIT2
	CCDC42B	LNP1
	LRFN4	EML5
	ERBB4	ASPN
	FGF2	STK35
	GPNMB	MCAM
	FCGR3A	SBSPON
	PKD1L2	AKR1C3
	LGI3	FBLN2
	BIRC5	RGS7
	DNAI2	SP100
	SECTM1	NFASC
	TSPAN11	CLCA2
	EYA4	SLC6A15
	ONECUT2	ATRNL1
	HLA-DQB1	ELOVL2
	PLA2G7	NEFM
	DEPDC1	LRRC4C
	NME3	NMI
	VWA7	SLC6A6
	FNIP2	TMEM154
	EMILIN1	AKR1C2
	FKBP5	SOX2-OT
	SHISA9	FGB
	LINC00925	LRTM2
	IRX2	DNAJC6
	SGPP2	PPM1E
	CFP	DRD1
	HRASLS5	SPOCK3
	ERMN	RUNDC3A
	TRHDE-AS1	DNAH17
	ACSL6	ASIC2
	CEACAM1	BTK
	LONRF2	KYNU
	ITK	CSF2RA
	IL17RB	SEC14L2
	LIME1	TOX3
	NEB	PSD2
	HSPA4L	MYBL2
	OSMR	SLC16A6
	AEBP1	DLGAP2
	HSPG2	EFR3B
	DNAH2	KIAA1456
	CDT1	PRTG
	MET	RDH10
	ZBBX	FAM169A
	NCR3LG1	FST
	SCAND1	HLA-DRB5
	KCNT1	NTNG1
	PRSS2	PRSS2
	LYVE1	NMB
	RIMBP2	GBP6
	XK	ASPA
	KANK4	ZNF385A
	CNGB1	SSX2IP
	C1QB	PCBP3
	ENHO	GPR137C
	TK1	ASPM
	SH3RF2	SGK494
	CXCL17	RPH3A
	POLQ	LGALS1
	IGSF10	CCDC64
	PSAT1	RHOG
	CACNA1I	APCS
	CCR5	AURKB
	CFAP126	TMEM237
	PARP10	EGF
	CA4	LAIR1
	SORBS2	APOBEC3G
	HS6ST3	MAB21L1
	RGS6	STXBP5L
	DLEC1	RAB3A
	HK3	ST18
	NRGN	SRRM3
	S100A1	ANKRD33B
	CREG2	LSAMP
	CA14	ZDHHC8P1
	ITGA2	SEZ6
	PALLD	CSF2RB
	JUNB	NCKAP1L
	TEKT1	ONECUT2
	CNTN1	CDC20
	CA2	FN1
	ACKR3	LIME1
	RNF128	RGS10
	FBXO2	LRRC8C
	B3GALT2	LIPG
	MARVELD2	CCNB2
	PRSS3	FAM13A-AS1
	SLC39A4	SERINC4
	DUSP1	GPR85
	KCNJ10	CCSER1
	COLCA1	SP140L
	FAM167A	DGKA
	COL4A4	NLRC5
	ATP6V1B1	UCP2
	DOC2A	CDKN2B
	MYOCD	TMEM136
	IGFBP5	COL8A2
	CDO1	SPINK1
	SCNN1D	ARL4D
	CRABP1	TRIM21
	TFAP2A	MFAP3L
	DTHD1	RAD54B
	MATK	DLGAP5
	RIMS4	BUB1
	MSR1	EPHA10
	LRRC32	LTF
	AMPH	ACADL
	SPAG17	MALAT1
	DTL	CEND1
	GRIK2	PLK3
	SMIM24	COL12A1
	RNF208	GRIK3
	LVRN	INS
	KCNH1	PI16
	ROPN1L	SCD5
	ZIC5	SCEL
	PROC	CCDC108
	RTKN2	EPSTI1
	L1TD1	LGALSL
	DNAH6	PNPLA2
	VEGFA	HYDIN
	ASPHD1	TACC3
	COL28A1	BOK
	KCNH2	MYD88
	THEM6	CASP4
	COL1A2	GRM1

## Sheet: Table S3 (Related to Fig. S4)
	Table S3 (Related to Figure S4). Genes that are either increased or decreased in old adults compared to adults.
	All Healthy		All Unhealthy		Healthy Males		Healthy Females			Up in Healthy Old								Down in Healthy Old								Healthy Males Up in Old								Healthy Males Down in Old
	Up in old adults vs adults	Down in old adults vs adults	Up in old adults vs adults	Down in old adults vs adults	Up in old adults vs adults	Down in old adults vs adults	Up in old adults vs adults	Down in old adults vs adults		Gene Set	Description	Size	Expect	Ratio	P Value	FDR		Gene Set	Description	Size	Expect	Ratio	P Value	FDR		Gene Set	Description	Size	Expect	Ratio	P Value	FDR		Gene Set	Description	Size	Expect	Ratio	P Value	FDR
	GRIA3	KRT6A	RPPH1	MYL2	SCARNA10	MIR10B	RMRP	KRT6A		GO:0046530	photoreceptor cell differentiation	60	2.3742	11.793	0	0		GO:0034340	response to type I interferon	89	3.4136	6.4448	1.7022e-12	8.511e-11		GO:0046530	photoreceptor cell differentiation	60	3.9625	8.0758	0	0		GO:0034341	response to interferon-gamma	192	18.864	3.2336	0	0
	KIAA1614	KRT14	RN7SK	CSRP3	SCARNA2	BPIFB4	RPE65	KRT14		GO:0050953	sensory perception of light stimulus	209	8.2702	10.52	0	0		GO:0002250	adaptive immune response	382	14.652	4.0269	0	0		GO:0050953	sensory perception of light stimulus	209	13.803	7.1001	0	0		GO:0007159	leukocyte cell-cell adhesion	319	31.342	3.1268	0	0
	LOC646214	KRT6C	SCARNA10	MYBPC3	RPPH1	LOC101926960	RPPH1	KRT6C		GO:0009581	detection of external stimulus	129	5.1046	9.4033	0	0		GO:0001818	negative regulation of cytokine production	256	9.8189	3.9719	1.3578e-13	9.8458e-12		GO:0009581	detection of external stimulus	129	8.5193	6.2212	0	0		GO:0043062	extracellular structure organization	400	39.3	3.1043	0	0
	PNMAL1	MIR10B	SCARNA2	MYH7	RMRP	LEP	SCARNA10	MIR10B		GO:0009582	detection of abiotic stimulus	132	5.2233	9.1896	0	0		GO:0006959	humoral immune response	242	9.2819	3.8785	2.4996e-12	1.1803e-10		GO:0009582	detection of abiotic stimulus	132	8.7174	6.0798	0	0		GO:0002446	neutrophil mediated immunity	496	48.733	3.078	0	0
	MAP7	KRT76	RMRP	MHRT	RNU2-2P	GLYAT	ANGPTL7	KRT76		GO:0007215	glutamate receptor signaling pathway	90	3.5613	6.1774	4.0293e-12	2.1406e-10		GO:0042110	T cell activation	452	17.336	3.8647	0	0		GO:0035249	synaptic transmission, glutamatergic	90	5.9437	4.8791	2.6756e-13	1.197e-11		GO:0036230	granulocyte activation	500	49.126	3.0738	0	0
	ELAVL4	SPRR1B	RNU2-2P	HRAT13	RN7SL2	EPB42	RNU2-2P	SPRR1B		GO:0035249	synaptic transmission, glutamatergic	90	3.5613	5.6159	2.4569e-10	1.0991e-08		GO:0070661	leukocyte proliferation	281	10.778	3.8041	1.39e-13	9.8458e-12		GO:0017156	calcium ion regulated exocytosis	152	10.038	4.5825	0	0		GO:0050900	leukocyte migration	419	41.167	3.0121	0	0
	PI16	SPRR3	REG1A	MB	RPE65	ICOS	RLBP1	SPRR3		GO:0017156	calcium ion regulated exocytosis	152	6.0147	5.4865	6.6613e-16	4.3555e-14		GO:0007159	leukocyte cell-cell adhesion	319	12.235	3.7596	6.6613e-15	6.501e-13		GO:0099003	vesicle-mediated transport in synapse	203	13.406	4.4755	0	0		GO:0006909	phagocytosis	238	23.384	2.9935	0	0
	SPAG8	KRT16	RN7SL2	CKM	RN7SL1	TUSC5	SCARNA2	KRT16		GO:0099504	synaptic vesicle cycle	193	7.6371	5.1066	0	0		GO:0043062	extracellular structure organization	400	15.342	3.5849	1.1102e-16	1.5728e-14		GO:0099504	synaptic vesicle cycle	193	12.746	4.1582	0	0		GO:0045785	positive regulation of cell adhesion	392	38.514	2.8041	0	0
	SLC6A9	SPRR2A	OPALIN	NPPA	TYRP1	P2RY10	SLC39A12	SPRR2A		GO:0099003	vesicle-mediated transport in synapse	203	8.0328	4.9796	0	0		GO:0050867	positive regulation of cell activation	310	11.89	3.4483	3.7275e-12	1.6675e-10		GO:0048880	sensory system development	355	23.445	3.9668	0	0		GO:0050867	positive regulation of cell activation	310	30.458	2.7579	0	0
	SPTBN2	KRT6B	GFAP	TNNI3	RN7SK	PLIN1	TYRP1	KRT6B		GO:0090596	sensory organ morphogenesis	250	9.8926	4.6499	0	0		GO:0002521	leukocyte differentiation	496	19.024	3.4167	0	0		GO:0090596	sensory organ morphogenesis	250	16.51	3.8764	0	0		GO:0002764	immune response-regulating signaling pathway	485	47.652	2.7491	0	0
	MPPED1	MIR191	RNA45S5	ACTA1	RBP3	ADIPOQ	RGR	MIR191		GO:0048880	sensory system development	355	14.048	4.556	0	0		GO:0050727	regulation of inflammatory response	361	13.846	3.3944	1.6542e-13	1.0816e-11		GO:0050954	sensory perception of mechanical stimulus	163	10.765	3.7159	2.2327e-13	1.0543e-11		GO:0042110	T cell activation	452	44.409	2.7472	0	0
	DNALI1	CRNN	RNY1	TECRL	SCGB3A2	AHSG	RN7SL2	CRNN		GO:0006836	neurotransmitter transport	268	10.605	4.3376	0	0		GO:0002694	regulation of leukocyte activation	481	18.449	3.3607	0	0		GO:0006836	neurotransmitter transport	268	17.699	3.5595	0	0		GO:0050727	regulation of inflammatory response	361	35.469	2.6784	0	0
	TMEM98	BPIFA1	RN7SL1	XIRP2	RLBP1	CD3D	RBP3	BPIFA1		GO:0099177	regulation of trans-synaptic signaling	417	16.501	4.121	0	0		GO:0002764	immune response-regulating signaling pathway	485	18.602	3.3329	0	0		GO:0099177	regulation of trans-synaptic signaling	417	27.539	3.377	0	0		GO:0031589	cell-substrate adhesion	332	32.619	2.6671	0	0
	CADM3	KRT13	RPE65	MIR6723	SNORD3A	TRAT1	SFTPC	KRT13		GO:0007626	locomotory behavior	197	7.7954	3.9767	4.3182e-11	2.0391e-09		GO:0022407	regulation of cell-cell adhesion	383	14.69	3.1995	1.467e-12	7.7937e-11		GO:0007018	microtubule-based movement	271	17.897	3.1849	2.8866e-15	1.5335e-13		GO:0002237	response to molecule of bacterial origin	330	32.423	2.6216	0	0
	DPP6	MIR100	SNORD3A	DES	SLC39A12	LCK	RHO	MIR100		GO:0050808	synapse organization	385	15.235	3.6758	0	0		GO:0045785	positive regulation of cell adhesion	392	15.035	3.1925	9.0794e-13	5.145e-11		GO:0050808	synapse organization	385	25.426	3.1464	0	0		GO:0002250	adaptive immune response	382	37.532	2.6111	0	0
	MYRF	LOC101926960	TBR1	NPPB	MT3	KNG1	WIF1	LOC101926960		GO:0009314	response to radiation	443	17.53	3.3087	6.6613e-16	4.3555e-14		GO:0050900	leukocyte migration	419	16.071	3.1735	2.1405e-13	1.2996e-11		GO:0051648	vesicle localization	305	20.142	3.0781	8.8818e-16	5.3925e-14		GO:0022407	regulation of cell-cell adhesion	383	37.63	2.6043	0	0
	RARB	ICOS	MAG	MYH6	AIPL1	HRG	CRX	ICOS		GO:0042391	regulation of membrane potential	414	16.382	3.2352	3.1197e-14	1.8941e-12		GO:0098542	defense response to other organism	473	18.142	3.1419	1.1546e-14	9.8144e-13		GO:0001505	regulation of neurotransmitter levels	335	22.124	2.8024	8.6375e-14	4.3188e-12		GO:0002521	leukocyte differentiation	496	48.733	2.5855	0	0
	PRKCA	MIR222	KCNJ9	TNNC1	RHO	ORM1	PENK	MIR222		GO:0001505	regulation of neurotransmitter levels	335	13.256	3.1683	3.2198e-11	1.6099e-09		GO:0036230	granulocyte activation	500	19.178	3.1287	2.6645e-15	3.2355e-13		GO:0042391	regulation of membrane potential	414	27.341	2.7066	2.1094e-15	1.1953e-13		GO:0002694	regulation of leukocyte activation	481	47.259	2.5604	0	0
	LOC100506603	KRT4	RPH3A	MYL3	ANGPTL7	CD3E	SFTPA2	KRT4		GO:0051648	vesicle localization	305	12.069	3.1486	3.4525e-10	1.4673e-08		GO:0002446	neutrophil mediated immunity	496	19.024	3.1013	6.8834e-15	6.501e-13		GO:0061564	axon development	490	32.36	2.6885	0	0		GO:0001525	angiogenesis	487	47.848	2.4034	0	0
	LAPTM4B	LEP	SCRT1	MYOZ2	DEFB119	CCR7	PDE6G	LEP		GO:0061564	axon development	490	19.39	2.9397	2.0361e-13	1.1538e-11		GO:0002683	negative regulation of immune system process	416	15.956	3.0083	7.9967e-12	3.3986e-10		GO:0023061	signal release	456	30.115	2.3244	2.3561e-11	1.0014e-09		GO:0050878	regulation of body fluid levels	483	47.455	2.2969	0	0
	PFKFB2	GLYAT	AMER2	LMOD2	CRX	MIR222	RAX2	GLYAT
	GPR160	P2RY10	CHD5	ADIPOQ	KCNV2	SH2D1A	GNAT1	P2RY10		Up in Unhealthy Old								Down in Unhealthy Old								Healthy Females Up in Old								Healthy Females Down in Old
	GIPC3	CCR7	STMN4	PPP1R3A	RAX2	CD2	SLC12A5	CCR7		Gene Set	Description	Size	Expect	Ratio	P Value	FDR		Gene Set	Description	Size	Expect	Ratio	P Value	FDR		Gene Set	Description	Size	Expect	Ratio	P Value	FDR		Gene Set	Description	Size	Expect	Ratio	P Value	FDR
	TMEM179	MIR99B	SLC1A2	C10orf71	SAMD11	CIDEC	CHRNA3	MIR99B		GO:0046530	photoreceptor cell differentiation	60	1.9853	12.089	0	0		GO:0010927	cellular component assembly involved in morphogenesis	106	1.5246	19.677	0	0		GO:0046530	photoreceptor cell differentiation	60	6.0126	6.1538	0	0		GO:0007159	leukocyte cell-cell adhesion	319	33.518	3.1923	0	0
	RAB26	SBSN	SLC12A5	UNC45B	GNAT1	GPD1	CPNE6	SBSN		GO:0050953	sensory perception of light stimulus	209	6.9154	11.713	0	0		GO:0050879	multicellular organismal movement	53	0.76231	13.118	3.4883e-09	2.4709e-07		GO:0050953	sensory perception of light stimulus	209	20.944	5.0134	0	0		GO:0006909	phagocytosis	238	25.007	2.9192	0	0
	COL8A2	TRAT1	KIF5A	TCAP	CLUL1	RHOH	LHX2	TRAT1		GO:0009581	detection of external stimulus	129	4.2684	11.246	0	0		GO:0030048	actin filament-based movement	132	1.8986	12.641	0	0		GO:0009581	detection of external stimulus	129	12.927	4.5641	0	0		GO:0050867	positive regulation of cell activation	310	32.572	2.8859	0	0
	L1CAM	DSG3	SHANK1	XIRP1	RGR	CD96	RN7SK	DSG3		GO:0009582	detection of abiotic stimulus	132	4.3676	10.99	0	0		GO:0031032	actomyosin structure organization	184	2.6465	12.091	0	0		GO:0009582	detection of abiotic stimulus	132	13.228	4.4604	0	0		GO:0070661	leukocyte proliferation	281	29.525	2.8789	0	0
	NEUROD2	MUC21	HIST1H4C	ANKRD1	CNGB3	LTB	KCNJ10	MUC21		GO:0035249	synaptic transmission, glutamatergic	90	2.9779	8.3951	1.1102e-16	7.2592e-15		GO:0035051	cardiocyte differentiation	141	2.028	11.341	0	0		GO:0035249	synaptic transmission, glutamatergic	90	9.0188	4.4352	0	0		GO:0002764	immune response-regulating signaling pathway	485	50.96	2.865	0	0
	MFSD4	TUSC5	ARPP21	TNNT2	RCVRN	AHSP	CNGB1	TUSC5		GO:0007215	glutamate receptor signaling pathway	90	2.9779	7.7235	1.088e-14	5.7801e-13		GO:0010737	protein kinase A signaling	31	0.44588	11.214	7.3577e-05	0.0039088		GO:0017156	calcium ion regulated exocytosis	152	15.232	4.2674	0	0		GO:0042110	T cell activation	452	47.492	2.8636	0	0
	PNCK	MTRNR2L1	OLIG1	NRAP	KCNJ13	CIDEA	ABCA4	MTRNR2L1		GO:0017156	calcium ion regulated exocytosis	152	5.0294	6.9591	0	0		GO:0010644	cell communication by electrical coupling	28	0.40273	9.9323	0.00064971	0.026173		GO:0099003	vesicle-mediated transport in synapse	203	20.342	3.9327	0	0		GO:0050900	leukocyte migration	419	44.025	2.8166	0	0
	CASKIN1	LTB	MYT1L	MYL7	RP1L1	PKLR	STRA6	LTB		GO:0099504	synaptic vesicle cycle	193	6.386	6.8901	0	0		GO:0043462	regulation of ATPase activity	78	1.1219	9.8049	1.4088e-08	8.5535e-07		GO:0050803	regulation of synapse structure or activity	221	22.146	3.522	0	0		GO:0045785	positive regulation of cell adhesion	392	41.188	2.8164	0	0
	CACNA1D	CD69	ATP2B3	COX6A2	CHRNA3	BPIFA1	GFAP	CD69		GO:0099003	vesicle-mediated transport in synapse	203	6.7169	6.6996	0	0		GO:0042692	muscle cell differentiation	338	4.8615	9.2564	0	0		GO:0050808	synapse organization	385	38.581	3.4732	0	0		GO:0002250	adaptive immune response	382	40.137	2.7655	0	0
	VEGFA	PLIN1	KCNC2	RPL3L	LRIT1	ALB	SAG	PLIN1		GO:0006836	neurotransmitter transport	268	8.8676	5.7513	0	0		GO:0003012	muscle system process	423	6.0841	9.04	0	0		GO:0006836	neurotransmitter transport	268	26.856	3.3884	0	0		GO:0043062	extracellular structure organization	400	42.028	2.7362	0	0
	SLC4A7	EPB42	MIR124-2HG	GATA4	GUCY2F	POSTN	SAMD11	EPB42		GO:0099177	regulation of trans-synaptic signaling	417	13.798	5.7256	0	0		GO:0060537	muscle tissue development	371	5.3361	8.0582	0	0		GO:0007018	microtubule-based movement	271	27.157	3.13	0	0		GO:0045088	regulation of innate immune response	369	38.771	2.734	0	0
	LOC100128288	RHOH	GRIN1	NMRK2	NRL	APOA2	TRH	RHOH		GO:0050808	synapse organization	385	12.739	4.7885	0	0		GO:0003205	cardiac chamber development	164	2.3588	7.6309	2.3278e-11	1.7988e-09		GO:0051648	vesicle localization	305	30.564	3.0101	0	0		GO:0022407	regulation of cell-cell adhesion	383	40.242	2.6837	0	0
	PPAP2C	CD3D	GABRA1	HFE2	ROM1	HBB	DRAIC	CD3D		GO:0042391	regulation of membrane potential	414	13.698	4.3071	0	0		GO:0007517	muscle organ development	380	5.4656	7.3185	0	0		GO:0048880	sensory system development	355	35.574	2.9516	0	0		GO:0002694	regulation of leukocyte activation	481	50.539	2.6712	0	0
	SLC23A2	KRT5	UNC13C	GCG	RS1	CD69	SYNPR	KRT5		GO:0050890	cognition	283	9.3639	4.1649	3.2419e-14	1.6209e-12		GO:0003007	heart morphogenesis	250	3.5958	7.2307	2.4425e-15	2.0761e-13		GO:0042391	regulation of membrane potential	414	41.487	2.8925	0	0		GO:0002521	leukocyte differentiation	496	52.115	2.648	0	0
	LZTS3	CD3E	MIR10B	CASQ2	SAG	HBD	GUCY2D	CD3E		GO:0051648	vesicle localization	305	10.092	4.1618	3.3307e-15	1.8874e-13		GO:0001570	vasculogenesis	75	1.0787	6.4891	0.0001	0.0050001		GO:0097485	neuron projection guidance	260	26.054	2.8402	0	0		GO:0002237	response to molecule of bacterial origin	330	34.674	2.5668	0	0
	SV2A	ADIPOQ	POU3F3	CIDEC	C1orf61	TNMD	LOC400706	ADIPOQ		GO:0001505	regulation of neurotransmitter levels	335	11.084	4.1499	2.2204e-16	1.3481e-14		GO:0003013	circulatory system process	480	6.9039	5.2144	2.2204e-16	2.0971e-14		GO:0001505	regulation of neurotransmitter levels	335	33.57	2.8001	0	0		GO:0002683	negative regulation of immune system process	416	43.71	2.5166	0	0
	CCDC85C	CD96	SNAP25	SYNPO2L	FABP7	GNLY	AIPL1	CD96		GO:0009314	response to radiation	443	14.658	3.7522	0	0		GO:0007015	actin filament organization	388	5.5807	4.1214	9.2498e-09	6.048e-07		GO:0061564	axon development	490	49.103	2.7901	0	0		GO:0002446	neutrophil mediated immunity	496	52.115	2.5137	0	0
	2020-09-03	GPD1	VSTM2A	HAND2	FSTL5	ALAS2	RAX	GPD1		GO:0048880	sensory system development	355	11.746	3.6607	1.4955e-13	7.0619e-12		GO:0032970	regulation of actin filament-based process	362	5.2067	3.4571	5.0547e-06	0.00028643		GO:0010975	regulation of neuron projection development	475	47.599	2.542	0	0		GO:0036230	granulocyte activation	500	52.536	2.5126	0	0
	ZSWIM5	MIR21	ATP2B2	SMPX	RAX	NKG7	LIX1	MIR21		GO:0034765	regulation of ion transmembrane transport	441	14.592	3.2895	3.133e-13	1.3315e-11		GO:0034612	response to tumor necrosis factor	251	3.6102	3.3239	0.00028388	0.013405		GO:0044782	cilium organization	409	40.986	2.5375	0	0		GO:0001819	positive regulation of cytokine production	418	43.92	2.4135	0	0
	NSG1	SH2D1A	GRIA2	NPY6R	PCDH15	IL7R	KCNV2	SH2D1A		GO:0023061	signal release	456	15.088	3.2476	2.8411e-13	1.271e-11		GO:0019932	second-messenger-mediated signaling	433	6.2279	2.5691	0.0005387	0.0241		GO:0023061	signal release	456	45.695	2.3854	0	0		GO:0031349	positive regulation of defense response	427	44.865	2.3849	0	0
	PRUNE2	CALML3	PMP2	SMYD1	PDE6G	CYP8B1	CACNA1F	CALML3
	LRRTM4	TNMD	NRSN1	FBXO40	GUCY2D	SKAP1	DAPL1	TNMD
	ADGRB3	KRT1	CAMK2A	HRAT17	DRAIC	ITK	STAC2	KRT1
	FOXG1	CIDEC	TNR	PLN	PDC	MME	STMN4	CIDEC
	EPHA7	ORM1	CNTN2	MYO18B	NXNL1	CTSW	GNG13	ORM1
	SLC16A3	HBB	KCNC1	HRC	GUCA1A	CD52	RTBDN	HBB
	MCF2L2	HBA1	GAD2	SGCG	RRH	DGAT2	DKFZP434A062	HBA1
	RNF165	BPIFB4	SLC39A12	MYZAP	IMPG2	GZMA	AMER2	BPIFB4
	CNTN1	CD2	DDN	TRIM54	RGS9BP	CD48	LRTM1	CD2
	NKX2-1	CIDEA	SLC17A7	CKMT2	RTBDN	ANGPTL3	CA10	CIDEA
	UBE2QL1	MS4A1	UNC80	LDB3	GRK1	KLB	RRH	MS4A1
	GRAMD1C	DGAT2	PEX5L	C14orf180	PDE6H	IL2RG	CNDP1	DGAT2
	RALGPS2	KRT15	SLC24A2	SMCO1	CPLX4	THRSP	NR2E1	KRT15
	FRMD5	PTPN7	CACNG2	TNNT3	SAMD7	FCMR	GABRA1	PTPN7
	BRINP2	ITK	DSCAM	ANKRD2	PRPH2	PTPN7	SNAP25	ITK
	LRRC48	DUSP2	NEUROD2	ACTN2	PMEL	FABP4	ITGB8	DUSP2
	CLCN4	SERPINB5	CLVS2	HSPB3	DAPL1	PLIN4	PHYHIPL	SERPINB5
	GDF11	CD247	CACNG3	AQP7	GUCA1B	ZAP70	NDP	CD247
	PDPN	SKAP1	SNAP91	LOC101927069	RDH12	ITIH1	FSTL5	SKAP1
	GRIK2	LCK	SNCB	TRIM55	UNC13C	MS4A1	NRL	LCK
	XIST	PLIN4	NCAN	FITM1	GNGT1	CST7	FRZB	PLIN4
	ZIC1	CD6	BSN	C6	SYNPR	CTSG	HKDC1	CD6
	MSI2	IL7R	SHISA7	HSPB7	NPVF	CYTIP	GUCA1A	IL7R
	RXRG	IL2RG	SLC4A10	CD300LG	RDH8	TRAF3IP3	GPR179	IL2RG
	LOC101926975	CD52	HCN1	JPH2	PPEF2	HBA1	GABRR1	CD52
	KCNJ3	KRT3	CCK	FSD2	MIR124-2HG	SELL	GUCY2F	KRT3
	SLC22A17	KLB	KCNJ13	MYOM2	OPN1LW	IL2RB	RCVRN	KLB
	KIAA1644	THRSP	GPR26	CD36	GFAP	APOB	HPCA	THRSP
	LOC100288637	SERPINB13	OMG	HPR	BEST1	RRM2	DIRAS2	SERPINB13
	SLC2A1	RUNX3	SLITRK1	TUBA3D	VSX2	IL1RN	RS1	RUNX3
	MAP7D2	CYTIP	LRTM2	AHSP	CDHR1	AGXT	OPN1LW	CYTIP
	PLXDC1	DSC3	CNTNAP4	MYLK3	USH2A	CSTA	SPTBN5	DSC3
	SYNGR1	ZAP70	CPNE6	TTN	GNGT2	FCN1	VSTM2A	ZAP70
	RYR1	CTSW	APC2	SLC5A1	PDE6B	CXCR4	CDHR1	CTSW
	ATCAY	TRAF3IP3	PSD2	UGT2B4	CRB1	TRHDE-AS1	VSX2	TRAF3IP3
	BRSK2	PTPRCAP	CEND1	LINC00881	ABCA4	TBC1D10C	CTNNA2	PTPRCAP
	DOC2B	PFKFB1	GRM3	LOC101928841	ARR3	CCL5	ROM1	PFKFB1
	MAGI3	CST7	ST8SIA3	CALCA	DDC	CD247	GLB1L2	CST7
	ARL4D	CD48	C11orf87	TRIM63	LINC00461	LVRN	TRPM3	CD48
	LRP2BP	TBC1D10C	FAM135B	ACTC1	WIF1	PARP15	C1orf61	TBC1D10C
	SCN8A	SFN	SYNPR	POPDC2	TRPM1	G0S2	FABP7	SFN
	SLITRK5	ALAS2	ATRNL1	MYOM1	SLC12A5	COL3A1	SNCB	ALAS2
	KIAA0895	CXCR4	DPP6	APOA1	TULP1	TNFSF8	GNB3	CXCR4
	PARD6B	OASL	OPCML	PERM1	GNAT2	MYBL2	GPM6A	OASL
	NRIP3	GNLY	CTNNA2	ASB2	LIX1	NFE2	RGS9BP	GNLY
	GNB5	CCL5	CREG2	FLNC	IMPG1	KRT1	TMEM215	CCL5
	SFTPA1	CD28	SLC17A6	MEOX1	FAM19A3	CD36	BEST1	CD28
	LOC643072	IL1RN	GABRG1	ADPRHL1	LOC101928710	S100A4	CCHE1	IL1RN
	CCDC64	G0S2	GRIK1	RBM24	PVALB	AMICA1	GRK1	G0S2
	ADAMTS3	HBA2	STXBP5L	CIDEA	PDE6A	ARHGAP15	NRSN1	HBA2
	RSPH1	TAGAP	GPM6A	SGCA	KCNJ14	C8A	PVALB	TAGAP
	UNC13A	SERPINB3	DIRAS2	FABP3	TRPM3	ABCG5	TULP1	SERPINB3
	VOPP1	ARHGAP15	HEPACAM	ZSCAN10	MYO3B	P2RY8	PCP4	ARHGAP15
	PRIMA1	TNFSF8	RGR	ESRG	MPP4	PTPRCAP	PDE6B	TNFSF8
	DGCR5	LVRN	TF	LRRC2	CACNA1F	LGALS12	NPVF	LVRN
	CSRNP3	TRHDE-AS1	CNDP1	PGAM2	LRP2	CD28	IGSF9	TRHDE-AS1
	SLC35F1	RBP4	FAIM2	NEXN	NR2E3	AREG	CLUL1	RBP4
	AHCYL2	FABP4	MIR191	LEP	RP1	GBP5	LOC101929592	FABP4
	TMEM132A	S100A2	PHYHIPL	L1TD1	KCNJ10	PRG2	ANKRD33	S100A2
	ARL3	MME	FOXG1	FHL2	LHFPL3	ABCG8	PDE6H	MME
	TSNAXIP1	GBP5	LRP1B	LINC00678	LRIT2	ITIH3	GAD1	GBP5
	PRELID2	SNORD58C	CADM2	MASP1	GABRG3	DOK2	GNGT1	SNORD58C
	TMEM35	P2RY8	NR2E1	SH3RF2	PIWIL1	CD6	SLC1A7	P2RY8
	CACNA1A	DOK2	RLBP1	VRTN	STAC2	PFKFB1	RP1L1	DOK2
	GABRD	IL2RB	ANGPTL7	DUSP27	TFAP2B	LIPE	MIR124-2HG	IL2RB
	KCNC3	FCMR	LINC00461	CYP1A1	GNB3	SLAMF7	MT3	FCMR
	THSD7B	CTSG	AMER3	DPPA4	ELSPBP1	UGT1A1	PDE6A	CTSG
	FAM171B	SELL	PLP1	LIN28A	LRTM1	AOC3	MYT1	SELL
	CASC1	MIR27B	C1orf61	LOC101926960	OPN1SW	CA1	LAMP5	MIR27B
	TMEM232	GJB2	KCNH1	COX7A1	MAK	FGG	ATP1B2	GJB2
	DDX25	LIPE	KCNB1	TPM1	LOC101929592	LYZ	PCDH15	LIPE
	SFTA3	AOC3	TTBK1	MYOM3	FRMPD2	SCN4A	LRP2	AOC3
	PTN	SPINK5	CRB1	TXLNB	FRZB	HBM	PLCH2	SPINK5
	HSPA4L	SCN4A	ASTN1	HBM	TMEM215	RAC2	UNC13C	SCN4A
	HSPA6	PTGER3	TTR	APOB	GNG13	IGSF6	RDH12	PTGER3
	DNAI1	HSH2D	SRRM4	CFD	CABP4	HOXB3	DDC	HSH2D
	STK33	IKZF3	LINC00599	SCGB1A1	GABRR1	HSH2D	HCN1	IKZF3
	ZFR2	HCAR2	DGKB	MTRNR2L1	RD3	KRT6A	ZNF536	HCAR2
	LRRC39	PARP15	ATP1B2	KLHL31	VSX1	SLC4A1	CACNG3	PARP15
	DNAAF1	ACVR1C	STAC2	CMYA5	DKFZP434A062	PTGER3	HMP19	ACVR1C
	BEX1	CD5	DLGAP2	EPB42	SPTBN5	CCL20	PRPH2	CD5
	EFCAB6	ISG20	SLITRK2	SLC2A4	NR2E1	CST1	FUT3	ISG20
	ARL6	CSTA	CDH20	MURC	MYT1	OASL	GABRG3	CSTA
	RIMKLA	SLC19A3	OLFM3	PLIN4	ANKRD33	HOXB2	NEUROD1	SLC19A3
	PPP4R4	ITIH5	FMN2	SLC7A3	C2orf71	CES1	SIX3	ITIH5
	CELF5	GYG2	VSTM2B	ENO3	GPR179	TAGAP	ABCG4	GYG2
	SYN1	GZMA	BRINP2	HACD1	MGARP	BCL2A1	MYO3B	GZMA
	PMP2	HOXB3	SLC6A17	ZFP42	AQP4	FNDC1	ARR3	HOXB3
	DIO2	GPAM	CRX	POU5F1	GUCA1C	RUNX3	LOC642366	GPAM
	SH3GL3	BIN2	PHF24	TNNT1	ATP1B2	CRHBP	PLEKHB1	BIN2
	SLC2A12	NKG7	HPCA	CNN1	CABP5	SLC19A3	NEUROD4	NKG7
	CDS1	NPY1R	PPFIA2	S100A1	MIF	FGA	VSX1	NPY1R
	ROS1	LGALS12	NPVF	TUSC5	CPNE6	CD300LG	LINC00461	LGALS12
	SH3TC2	CLCA2	GC	OLFM4	OVCH2	PTPRC	SNAP91	CLCA2
	KIRREL3	SAA1	MIR222	PNLIP	ELOVL4	HJURP	ZDHHC8P1	SAA1
	LOC100506127	PTPRC	GPR37L1	LMOD3	NDP	CHIT1	GRIA2	PTPRC
	ADGRL3	TNS4	USH2A	MYL12A	PRSS35	C8B	SYP	TNS4
	BSN	CEBPA	SYP	PRTN3	LHX2	SEMA3G	OLFM3	CEBPA
	CNNM4	CRHBP	MIR100	DPT	NEUROD1	HCAR2	GRM6	CRHBP
	STMN2	GPR183	RCVRN	MYOCD	KIAA1024	BIN2	NTNG2	GPR183
	PCBP3	TP63	NEFL	CLDN6	ABCG4	AURKB	LRIT1	TP63
	ANKRD33B	LYPD3	ANKS1B	MLIP	RIMS2	FGD3	TFAP2B	LYPD3
	NT5E	AHSP	GRIA4	TMEM182	GRIK1	ITIH5	CRTAC1	AHSP
	CFAP43	SEMA3G	RHO	TDGF1	UNC119	ACVR1C	AQP4	SEMA3G
	GPRIN1	RAC2	CPLX4	FABP4	CTNNA2	PRF1	CELF3	RAC2
	C1QTNF3	SCEL	ELAVL3	RBPMS2	NEUROD4	UBE2C	GABRG2	SCEL
	JAKMIP1	CDR1	AK5	MYBPC1	PENK	STX11	CNGB3	CDR1
	CC2D2A	ITGAL	IMPG1	TRIM71	LINC00599	SERPINC1	RBP1	ITGAL
	SERINC4	PLEKHG6	CCHE1	CRIP2	AMER2	CDC20	RD3	PLEKHG6
	DFNB31	MIR6723	GNG3	TMEM71	HCN1	UGT1A6	LOC101928710	MIR6723
	SEZ6	CD300LG	SV2B	CLEC3B	GLB1L2	CSF3R	LINC00599	CD300LG
	TEX9	FXYD5	SLC6A7	PCSK9	LOC400706	GPR183	TMEM145	FXYD5
	CNTNAP2	ECM2	IMPG2	LIMS2	CCHE1	FABP1	GPR37	ECM2
	GOLGA7B	SLAMF7	EMX2OS	MYH7B	UBAP1L	NDC80	PMEL	SLAMF7
	PLEKHH1	SLC4A1	NRG3	KIF26A	STMN4	ADAM12	FRMPD2	SLC4A1
	CA14	JUNB	SEZ6L	ELANE	ZNF536	DUSP2	SLN	JUNB
	FAM169A	GBP6	TRPM3	CYP2F1	CNDP1	MTRNR2L1	OPCML	GBP6
	DNAH17	IKZF1	CABP5	HBD	GJB6	COL6A3	RDH8	IKZF1
	SOX10	SAA2	KCNV2	TNMD	ANO2	CCNB2	RP1	SAA2
	SLC15A2	FAM83A	SLC38A3	MYPN	SLC1A7	BIRC5	KIAA1024	FAM83A
	TRNP1	TNFRSF25	MAB21L1	IAPP	CLEC4F	ARHGDIB	UNC80	TNFRSF25
	COL4A4	CD79A	GRM5	IGF2BP1	GABRG1	ISG20	CPLX4	CD79A
	TGFB2	GMFG	PPEF2	LPPR3	RPGRIP1	LCP1	TMEM196	GMFG
	SEC14L2	TMC8	FRMPD1	TMEM190	ENO2	ITGAL	KCNC1	TMC8
	HS3ST4	LIMD2	CALY	PKP2	FRMPD1	CDR1	MGARP	LIMD2
	NBEA	CD37	SV2C	HSPB6	EYS	GMFG	SYT1	CD37
	INTU	ARHGDIB	GRP	KRT6C	SNCB	MMP19	SRRM4	ARHGDIB
	KIAA0556	PPARG	MOBP	APELA	PHYHIPL	COL1A1	GUCA1B	PPARG
	CKB	COL17A1	PDE6C	ITGB1BP2	SLC1A2	UGT1A9	KCNC2	COL17A1
	ACTL6B	CLPS	KCNIP4	TUBA8	GPM6A	STK17B	TTR	CLPS
	SRGAP3	FGD3	MOG	MUC16	CA10	MELK	LRIT2	FGD3
	SAMD14	NFE2	CACNA1E	HSPB2	LAMP5	MYO1G	SCGB3A2	NFE2
	TMEFF2	FCN1	CPLX2	WISP2	SRRM4	SPN	FAM19A3	FCN1
	FER1L4	S100A14	EYS	OBSCN	CSPG5	MKI67	CACNA1G	S100A14
	OPALIN	FYB	PDE6H	GATA6	FAM57B	KIF20A	CSPG5	FYB
	TUB	CELA3A	ELAVL4	ALOX15	IGSF9	GHR	MPP4	CELA3A
	VTN	AMICA1	PAX6	LOC101927416	SYP	LOXL2	SLC24A2	AMICA1
	TMEM151A	ALDOB	CASKIN1	CDT1	TFAP2A	CD5	UBAP1L	ALDOB
	ELAVL2	CASP8	ERMN	APOBEC2	PLEKHB1	CD37	PDC	CASP8
	PCDHAC2	HOXB2	RUNDC3A	MYL9	SNAP25	PPARG	SLC17A7	HOXB2
	ZNF385A	CHIT1	KCNJ10	FBN3	RORB	GPAM	IMPG2	CHIT1
	KCNIP4	PLA2G1B	GPR179	FAM129A	GPR37	LOX	ENO2	PLA2G1B
	TTBK1	GPR65	CELF4	ITGA7	PCP4	PLEKHG6	OVCH2	GPR65
	OLR1	GHR	NEFM	CLPS	SIX3	HK3	CLVS2	GHR
	PSRC1	LIME1	CBLN2	MS4A8	NKX2-1	TOP2A	PIWIL1	LIME1
	BCO2	CD36	LINC01105	PSCA	OTX2-AS1	IKZF3	CDK5R2	CD36
	MFAP3L	MFNG	RIMS2	RBM20	IGSF11	GPR65	ANKRD37	MFNG
	HOOK1	CD248	BCAN	LPL	MYOC	SIRPB1	FAM57B	CD248
	KRT222	PRG2	SAG	LDHD	SV2B	EVI2B	TRPM1	PRG2
	GNAO1	ADH1B	HPCAL4	CORIN	REEP6	FXYD5	CRB1	ADH1B
	NOL4	HRASLS5	GRIA3	PLCXD3	HKDC1	DTL	RIMS1	HRASLS5
	RIBC1	LAT	DGKI	TPM2	MYBPC1	VNN1	C2orf71	LAT
	PIH1D2	HBD	MT3	KRT8	CRB2	CXCL6	CPLX3	HBD
	NALCN	STK17B	ARR3	PDK4	ATP8A2	DLGAP5	SLC1A2	STK17B
	LGALSL	RNF125	SLC7A14	SCN4A	ACSL6	RBP4	RN7SL1	RNF125
	CNNM1	NLRP1	GRIA1	FILIP1	TIGD4	FBP1	FAM135B	NLRP1
	PRDM8	ARHGAP9	CDH12	ODF3B	CNGA1	GIMAP7	LRAT	ARHGAP9
	OGDHL	ACSM5	NXNL1	MUC5AC	NTNG2	FN1	MAK	ACSM5
	VASH1	PDE3B	ABCG4	EGFL7	OSBP2	C16orf54	TIGD4	PDE3B
	RAD54B	S100A4	LHFPL3	BVES	GRIA1	NLRP1	NEFL	S100A4
	KCNB1	STX11	RORB	C1orf168	LRAT	LILRB2	CP	STX11
	MLC1	C16orf54	TUBB4A	PLIN1	SLC17A7	NCF2	GNGT2	C16orf54
	KCNAB3	ANXA1	PCDH15	H19	PROM1	BUB1	GRM5	ANXA1
	USP2	APBB1IP	MCF2L2	C4BPB	PPP2R2B	TK1	FAIM2	APBB1IP
	ATP13A4	MYO1G	GABRB2	ART3	GABRR2	IKZF1	SCN1A	MYO1G
	DICER1-AS1	BANK1	SLC24A4	CCL20	VSTM2A	CARD16	RIMS2	BANK1
	TMEM136	ACAP1	PLCD4	PACSIN3	ADGRV1	HBA2	OPN1SW	ACAP1
	SLC4A8	ADAM12	TMEFF2	CSDC2	CP	ARHGAP9	RORB	ADAM12
	MIF	IGSF6	SAMD7	PRKCDBP	PLCH2	PTTG1	TAGLN3	IGSF6
	FSD1L	TNFAIP8	ROM1	MYB	SYT9	PTPN22	CABP5	TNFAIP8
	WSCD2	SPN	GUCA1B	GRIP2	SLC24A1	KIAA0101	GPR37L1	SPN
	LHFPL4	POSTN	RAB41	ACADS	SYT1	ANXA1	AP3B2	POSTN
	ESRRG	IL2RA	SYT9	DNMT3B	GSG1	TNFAIP8	DSCAML1	IL2RA
	SORCS2	LOC374443	MDGA2	LRRC10B	SNAP91	IL2RA	COL2A1	LOC374443
	LYPD6	BPIFB1	EMX2	SNTN	LBHD1	SASH3	PRAME	BPIFB1
	PNMA2	PI3	GUCY2F	PLAC9	PADI2	TREM1	OTX2-AS1	PI3
	ENPP5	FCGR3B	VSX2	CA4	CFAP47	COL1A2	IMPG1	FCGR3B
	GABRB2	HIST1H4C	DKFZP434A062	ATP5D	ECEL1	ASF1B	COL4A3	HIST1H4C
	RPS6KA6	CORO1A	LINC00632	C20orf85	SFTA3	RBP7	SLITRK1	CORO1A
	TMEM237	IL16	RRH	GPD1	OMG	LINC01279	COL22A1	IL16
	SHANK1	DPT	MPP4	IDH2	PRCD	MFNG	NR2E3	DPT
	SLC16A6	RBM38	GNAT2	MSLN	CRABP1	TGFBI	SLC4A10	RBM38
	CCSER1	MLXIPL	EPHA5	KANK3	PTH2R	GYG2	PPEF2	MLXIPL
	PTPN13	LEF1	PRCD	MSMB	NEFH	ASPM	CDH12	LEF1
	GALNT9	HCST	DEFB119	SCGB3A1	ESRRB	HRASLS5	ASIC2	HCST
	CFAP54	BCL11B	CNGA1	RYR2	RGS9	BST1	SCRT1	BCL11B
	AIFM3	ANO9	NRL	NDUFS7	CNGB1	ICAM3	KLHDC8A	ANO9
	RHPN2	NR4A2	ATP8A2	GSTA2	COL4A3	CYP4A11	GUCA1C	NR4A2
	FRMPD4	SLC6A14	ACSL6	FAM195A	SEMA7A	IFI30	ELMOD1	SLC6A14
	B3GAT1	PTPN22	RP1	POPDC3	MEGF11	CTHRC1	NGFR	PTPN22
	COX20	ZC3H12A	TRPM1	CFP	FMN1	NPY1R	PRSS35	ZC3H12A
	RASSF2	RELB	PDE6A	LTB	CALB1	BANK1	IGSF11	RELB
	KSR2	CARD16	OPN1LW	MAPK15	ITGB8	MEOX1	PRCD	CARD16
	DPF3	GIMAP7	ASIC2	SLC25A4	SGIP1	AADAC	ZMYND19	GIMAP7
	LPCAT1	ISG15	LOC400706	SALL4	CACNG3	FGR	GRIA1	ISG15
	MDH1B	TRIM29	NRXN2	RASIP1	MSI1	PDE3B	ESRRB	TRIM29
	FAM69C	ICAM3	GPR12	MAPKAPK3	GABRA1	FYB	KCNJ9	ICAM3
	AMPH	DOCK11	TRIM9	TMOD1	ZMYND19	DOCK11	NEFH	DOCK11
	HECW1	LYZ	LRIT2	PRR15	FUT3	UGT2B7	TMEM108	LYZ
	ACTG1P4	PTGER4	OPN1SW	HSPB1	NDNF	CEBPA	SYT9	PTGER4
	FSTL4	HBM	NOL4	PPAPDC3	TMEM196	IL1B	COL10A1	HBM
	PCSK2	EVI2B	CACNG8	PNLIPRP1	CACNA2D4	MMP9	GRIK1	EVI2B
	PDE6C	2020-03-01	GRM6	SYNPO2	TRIM36	KIFC1	CCK	2020-03-01
	DRD1	CAMK4	GABRG2	COL26A1	RNA45S5	CRP	LRTM2	CAMK4
	PCYT1B	MMP13	LRIT1	EBF2	DPYSL5	CORO1A	CFAP47	MMP13
	GPR137C	SASH3	AIPL1	ACE2	TMEM108	ITGB2	VSTM2B	SASH3
	DRP2	ADH7	UTY	PPP1R14C	NETO1	CPA3	ZNF385B	ADH7
	NAPB	NFKBIA	RAX2	LTBP4	SLC24A2	SLC1A5	PROM1	NFKBIA
	EML5	SCD	SYT1	SYPL2	GRAMD1B	CXCL8	RPGRIP1	SCD
	SBSPON	CPA1	LRIT3	GLYAT	GRIA4	EREG	DCST2	CPA1
	ROBO2	PVRL4	LIX1	CCDC78	CDK5R2	MLXIPL	GSG1	PVRL4
	SCN2A	PCK1	GNG13	KRT14	LRIT3	TMC8	ELOVL4	PCK1
	ELOVL2	SELPLG	GABBR2	BPIFB1	DIRAS2	ESPL1	GABRA3	SELPLG
	MAB21L1	RASAL3	KRT222	SOX17	KCNB1	UGT2B10	SAMD7	RASAL3
	ATP6V1B1	BTNL9	UNC79	G0S2	HMP19	DPT	ESPN	BTNL9
	RASGRF1	TESPA1	LRRTM2	CRIP1	NIM1K	NFAM1	EPHA10	TESPA1
	DPP10	KANK4	RDH12	PRR29	OLFM3	PLEK	FRMPD1	KANK4
	SARM1	LCP1	NEURL1	PTRH1	STRA6	SRPX2	CACNG2	LCP1
	RDH10	CLMP	RFPL1S	MISP	FAM169A	FAM46C	PADI2	CLMP
	PRTG	LAD1	HAPLN2	GPAT3	GAD1	ANO9	PCP4L1	LAD1
	MTMR7	NPR1	KSR2	LDLRAD1	PDE6C	HAS2	SGIP1	NPR1
	SV2C	ITGB7	LOC101929592	RAMP1	MYO7A	PROC	USH2A	ITGB7
	TMEM59L	SCNN1B	ANO2	TSPAN18	CCDC64	LOC374443	TMEM130	SCNN1B
	ZNF571-AS1	AQP7	SYN2	PCOLCE2	GRM6	CMTM7	MSI1	AQP7
	FAM227A	DMBT1	ADCY1	PKLR	COL2A1	ECM2	DNER	DMBT1
	MAPK8IP2	AHSG	ATP6V1G2	GYPC	ARMC9	LINC00152	GRIA4	AHSG
	SAMD5	KNG1	CDK5R2	EEF1A2	SLC4A5	KCNJ15	FAM95C	KNG1
	ERC2	PMAIP1	ELSPBP1	HSPA12B	DNAH2	CTSS	SULF1	PMAIP1
	NPTX1	CSF3R	ZNF536	RILP	MDGA2	CTSE	PAK7	CSF3R
	LY6H	FAM46C	MAP2	OGN	TMEM145	CD53	VAT1L	FAM46C
	MEGF10	FAH	RS1	EYA4	RASSF2	PTGER4	NEURL1	FAH
	HES1	MEOX1	PDC	LINC00116	PTPN13	CCDC80	GNG3	MEOX1
	STK35	HSD17B13	GSG1		STRIP2	AQP7	CHD5	HSD17B13
	SLC6A17	PCED1B	PRPH2		ARL4D	KYNU	ADGRV1	PCED1B
	ELAVL3	FGG	MAK		SEC14L2	CASP1	TNR	FGG
	PAEP	CES1	COPG2IT1		ZNF385B	DNM3OS	SEMA7A	CES1
	SNORD3A	ADRA2A	SERINC4		KCNH8	SELPLG	ATP8A2	ADRA2A
	TPD52	IL32	CPLX1		SLC8A3	ITGB7	PTH2R	IL32
	MAST1	DAPP1	ZIC1		DSCAML1	BUB1B	PSD	DAPP1
	SSX2IP	SPINK1	STX1B		OTX2	ALDOB	LHFPL3	SPINK1
	GRM1	RBP7	ACTL6B		VAT1L	CAT	INA	RBP7
	TMCC2	IL10RA	WSCD2		SLC24A4	ANXA2	GPR12	IL10RA
	UNC79	FAT2	NRXN1		COL8A2	BTNL9	ATP2B3	FAT2
	RALYL	PLK3	LINC00844		SAMD15	SERPINE1	OSBP2	PLK3
	MYO5B	PRKAR2B	CDHR1		ST6GALNAC2	HCST	DNAH2	PRKAR2B
	ST8SIA3	CMTM7	CHRM1		LOC642366	S100A9	ARMC9	CMTM7
	C11orf87	2020-09-01	PVALB		CPLX3	IRF8	TRIM36	2020-09-01
	LRRIQ1	BCL2A1	CNGB3		NGFR	DENND2D	ASTN1	BCL2A1
	SGK494	SH3BGRL3	C2orf71		FAM161A	STK26	CRB2	SH3BGRL3
	DGKB	ARHGAP25	RDH8		PAK7	REG3A	MEGF11	ARHGAP25
	SYT4	MBNL3	UNC119		ELMOD1	S100A12	MIR210HG	MBNL3
	EYS	AIM1	PDE6B		NEURL1	ARHGAP25	CABP4	AIM1
	SLC6A6	MGST1	CNGB1		MOK	PLBD1	KCNJ14	MGST1
	LNP1	HLA-H	KCNJ14		ZNF571-AS1	IL16	MYT1L	HLA-H
	MAP6	MEOX2	ELMOD1		CRTAC1	HMGA2	DSCAM	MEOX2
	SLC6A15	CA1	TRH		HPCA	PARVG	PAQR4	CA1
	LINC01105	MMD	RD3		PCBP3	CAV1	NIM1K	MMD
	2020-09-04	GVINP1	CNKSR2		ZIC1	LUM	SLC7A14	GVINP1
	RFPL1S	TBX15	PACSIN1		DNAH7	NUSAP1	NRG3	TBX15
	HYDIN	COL3A1	GNGT1		FAM135B	FAM83D	SLC8A3	COL3A1
	GPR85	ARID5A	CDH22		UNC80	ADH1B	USH1C	ARID5A
	GPM6B	LRMP	ADGRB3		PAQR4	LIMD2	ELFN2	LRMP
	PAX6	CCDC3	ACTG1P4		NRSN1	PIK3R5	RUNDC3A	CCDC3
	NKAIN2	BST1	LRTM1		GPR12	UCP2	ECEL1	BST1
	CERKL	STAT4	FAM19A3		RHBDL3	CDA	GABBR2	STAT4
	FAM13A-AS1	IRF1	SCN3B		ESPN	AIM1	CALB1	IRF1
	ABHD12B	LAMA4	CACNA2D4		OPCML	NCAPG	CCDC13	LAMA4
	OMG	LOX	FSTL5		SMIM24	AQP9	CDKL2	LOX
	LINC00844	PIK3IP1	FAM163B		PI16	UGT2B4	KCNJ13	PIK3IP1
	ATP1A3	CCDC109B	HS3ST4		TTR	CYP3A5	ATRNL1	CCDC109B
	UNC119	B2M	PPP2R2B		CASZ1	ACSM5	GABRR2	B2M
	ONECUT2	ADA	HECW1		SLITRK2	IL10RA	NXNL1	ADA
	STX3	PLAC8	CHRNA4		MCF2L2	B2M	TRIM9	PLAC8
	PHF24	LINC01140	NR2E3		DCST2	C4BPB	RPH3A	LINC01140
	LIPG	PRF1	TMEM151A		ATP13A4	APCS	GPR158	PRF1
	EGF	PPY	MIR99B		DNER	ACAP1	FMN1	PPY
	KIAA1456	BIRC3	UBAP1L		SERINC4	ARHGAP30	SAMD15	BIRC3
	COL28A1	HRG	ELOVL4		AP3B2	FGB	SCAMP5	HRG
	PLCH1	IRF8	SH3GL2		CADM1	S100A8	AMER3	IRF8
	CAMSAP1	HLA-DQB2	APCS		NEFL	ZC3H12A	CNTN4	HLA-DQB2
	CLEC4F	MFAP5	SLC8A3		BMPR1B	IL32	NETO1	MFAP5
	RIMBP2	ANKRD36B	MGARP		SLC4A10	AGTR1	SV2B	ANKRD36B
	DOK6	EMX2OS	PDE6G		PLCD4	CD79A	LRIT3	EMX2OS
	APLP1	PDZK1IP1	TCEAL5		CAMSAP1	ASPN	DEFB119	PDZK1IP1
	DLGAP2	MYO1F	PAK7		MTCL1	GVINP1	CADPS	MYO1F
	WDR17	COL1A1	SCN1A		PCP4L1	TACC3	SLC17A6	COL1A1
	DLG2	GPIHBP1	LOC101928710		RBP1	GIMAP2	GRIK3	GPIHBP1
	SLC26A4-AS1	PRKY	CADPS		SV2C	VCAN	CACNA2D4	PRKY
	SMIM24	LSP1	GUCA1A		RAB41	KIF23	MDGA2	LSP1
	FAM222A	CD53	MIR27B		ADCY1	MYO1F	EPHA5	CD53
	RAB3A	WISP2	PCBP3		GABRG2	TPX2	PACSIN1	WISP2
	SOX2-OT	PSMB8	FRMPD2		PPFIA2	KRT13	SHROOM2	PSMB8
	FMN2	PKD1L2	FAM13A-AS1		DPY19L2P2	PTPN6	SPOCK3	PKD1L2
	SSPO	CLEC2B	OTX2-AS1		GNG3	ITGAX	SVOP	CLEC2B
	SCD5	EHD2	CPLX3		DNAH17	PSMB8	PEX5L	EHD2
	CATSPER2	PIK3R5	MGAT5B		TNR	ABCB11	STRIP2	PIK3R5
	MAATS1	CYP3A5	NEUROD4		THSD7B	CPXM1	RGS9	CYP3A5
	EFR3B	LCP2	C1QL3		EML5	CASP8	BMPR1B	LCP2
	ADARB2	STK17A	GRIN2A		SLC16A6	PLAUR	REEP6	STK17A
	NTNG1	STAT5A	THSD7B		PCBP4	KIF14	SH3GL2	STAT5A
	PPP2R2B	RETSAT	RGS9BP		ELOVL2	KIF2C	ELSPBP1	RETSAT
	ST6GALNAC2	MALAT1	SULT4A1		SCAMP5	2020-03-01	STXBP5L	MALAT1
	SRRM3	ARHGAP30	PCDH9		CLVS2	ADAMTS2	DLG4	ARHGAP30
	CEND1	LINC01279	DLGAP1		CCDC181	NCF4	ST6GALNAC5	LINC01279
	PSD2	AMBP	FUT9		NEB	C4BPA	CRABP1	AMBP
	LRRC4C	CAT	ST18		GRIA2	LST1	FOLR1	CAT
	KIF5A	IFI30	EML5		CCDC13	NPR1	MYO3A	IFI30
	NEFM	RHOG	INA		WDR17	LAT	MAP2	RHOG
	CYB5R2	TCF7	RBFOX3		HES1	RBM38	ABCA7	TCF7
	FAM161A	CLEC2D	SPRR2A		ASIC2	PDZK1IP1	CHRNA4	CLEC2D
	FAXC	RGS10	CHRNA3		ZNF385A	ADAMTS5	EML6	RGS10
	TCEAL2	CASP1	GPR158		INA	FST	DPY19L2P2	CASP1
	PPM1E	UTY	USP9Y		SLC38A3	CDK1	LGI3	UTY
	COL9A2	MX2	GPX3		CNTN4	KIAA0922	ATP6V1G2	MX2
	OTX2	KIAA0922	PRSS35		STX3	UGT2A3	ISL1	KIAA0922
	BMP7	ITIH3	RGS7		SEZ6	PRKAR2B	CADM1	ITIH3
	DNAJC6	DENND2D	ZNF483		CCDC136	CDCA7	ST18	DENND2D
	RAB41	NCF4	SYN1		KLHDC8A	MASP2	RGS7	NCF4
	SORCS1	AGTR1	SERPINC1		KCNC1	AOAH	CPLX2	AGTR1
	PPFIA2	PSMB9	TULP1		EML6	LAMA4	GRIN1	PSMB9
	TFAP2A	ABCG5	MTTP		ANKRD33B	GDF15	ANO2	ABCG5
	NDNF	RASSF5	SVOP		CA2	IGLL5	TCEAL5	RASSF5
	CCDC136	DDX39A	SLC6A1		CDH12	DAPP1	CCDC181	DDX39A
	LSAMP	MMP12	KIRREL3		ASTN1	LAPTM5	KCNH8	MMP12
	CNGA1	TSC22D3	SERPINA5		CNTNAP4	SERPINB2	CA2	TSC22D3
	LBHD1	PPP1R1A	NTNG2		ANKRD37	BTK	ACSL6	PPP1R1A
	KCNMA1	IFIT2	LHX2		MEGF10	PLAU	GRAMD1B	IFIT2
	TOX3	PIK3CG	RTBDN		CYB5R2	APBB1IP	CNTNAP4	PIK3CG
	CELF4	KLF8	FAM169A		CACNA1G	CEP55	SOX8	KLF8
	MOK	ANGPTL2	VSX1		TMEM237	IL27RA	MTCL1	ANGPTL2
	NRXN3	RNASET2	TCEAL2		STK35	LILRB3	DPYSL5	RNASET2
	RHBDL3	FBP1	KIF5C		DRD1	EPHA1	GABRG1	FBP1
	ADCY1	KRT17	SORCS1		2020-09-04	ZWINT	DNAH7	KRT17
	COL9A1	FZD4	CACNA1F		KCNC2	PLAC8	GNAT2	FZD4
	SLITRK6	FGL1	CACNA1A		MAB21L1	TAL1	PCBP4	FGL1
	SLITRK2	PTPN6	RALYL		ZDHHC8P1	VNN2	ILDR2	PTPN6
	CBLN2	NAT8L	MAST1		LNP1	DOCK2	NFASC	NAT8L
	CASZ1	REG3A	ESPN		CELF3	DOK1	NRXN2	REG3A
	SLC24A4	CDKN2C	B3GAT1		DLG4	HLA-DQB2	CCDC108	CDKN2C
	MYO7A	CAV1	DLGAP3		GPM6B	KCNN4	SLC4A5	CAV1
	PLCD4	PRDM1	SCN2A		PKP1	FAH	SULT4A1	PRDM1
	SLC24A1	NCF2	NETO1		TCEAL2	NR5A2	CHRNB2	NCF2
	CHRNB2	TNFAIP3	TIGD4		PRAME	DSG2	SLC24A1	TNFAIP3
	SULT4A1	NFAM1	KCTD16		VSTM2B	NABP1	PLCD4	NFAM1
	SLC4A5	SIRPB1	SH3TC2		RGS16	PMAIP1	MYO7A	SIRPB1
	CCDC108	GIMAP2	CELF5		CATSPER2	DEPDC1	SLC24A4	GIMAP2
	NRXN2	FOXP1	HS6ST3		CALY	ADA	CASZ1	FOXP1
	NFASC	TNFSF10	ANKRD33		FAM95C	FERMT3	CBLN2	TNFSF10
	ILDR2	APOL6	SEZ6		SULF1	CD248	SLITRK2	APOL6
	PCBP4	EGFL6	SLC24A1		XIST	IRF1	SLITRK6	EGFL6
	GNAT2	PRSS2	CABP1		CERKL	IKBKE	COL9A1	PRSS2
	DNAH7	EMP3	DPYSL5		GPR37L1	LINC01140	ADCY1	EMP3
	GABRG1	DOK1	FBXL16		ABHD12B	HMCN1	RHBDL3	DOK1
	DPYSL5	AGPAT2	UG0898H09		RAD54B	SH3BGRL3	NRXN3	AGPAT2
	MTCL1	KCNN4	GNAO1		MAATS1	VAMP8	MOK	KCNN4
	SOX8	ACACB	CRB2		GPR158	ADRB2	CELF4	ACACB
	CNTNAP4	LOXL2	SLC8A2		SLC6A6	CD84	TOX3	LOXL2
	GRAMD1B	DGKA	SPRR3		DOK6	UBD	KCNMA1	DGKA
	ACSL6	TXLNGY	LGI3		MFAP3L	PIK3CG	LBHD1	TXLNGY
	CA2	TIMP4	ILDR2		RDH10	EGR2	CNGA1	TIMP4
	KCNH8	RGS1	LRRC4C		CNKSR2	HLA-DRB5	LSAMP	RGS1
	CCDC181	DOCK2	KCNT1		TMEM136	STEAP1	CCDC136	DOCK2
	TCEAL5	ITGB2	ABCA4		KCNJ9	CLMP	NDNF	ITGB2
	ANO2	PLEK	RPGRIP1		TCEAL5	PSMB9	TFAP2A	PLEK
	GRIN1	SPARC	SPTBN5		COL28A1	CENPU	PPFIA2	SPARC
	CPLX2	WNT11	KIAA1549L		COL22A1	TMEM154	SORCS1	WNT11
	RGS7	GCHFR	TMEM196		ATP6V1G2	F5	RAB41	GCHFR
	ST18	AGXT	FAM171B		LGALSL	ANPEP	DNAJC6	AGXT
	CADM1	FBLN2	GNAT1		MIR210HG	HLA-DMB	BMP7	FBLN2
	ISL1	AIFM2	PEG3		PRTG	AGMAT	OTX2	AIFM2
	ATP6V1G2	PTRF	CABP4		COL9A1	VIL1	COL9A2	PTRF
	LGI3	ADAMTS2	PSD		BMP7	HLA-H	PPM1E	ADAMTS2
	DPY19L2P2	MASP2	FRMPD4		CHRNA4	PKD1L2	TCEAL2	MASP2
	EML6	ADRB2	GPR37		SH3GL2	CFTR	FAXC	ADRB2
	CHRNA4	GABRE	PHYHIP		ABCA7	S100A6	FAM161A	GABRE
	ABCA7	NMB	KCNJ3		TAGLN3	RASAL3	CYB5R2	NMB
	MAP2	CRIP1	NMUR1		GNB5	MYD88	NEFM	CRIP1
	MYO3A	BOK	SCN8A		CDKL2	KDELR3	KIF5A	BOK
	FOLR1	HK3	PCDH10		TMEFF2	ZDHHC12	LRRC4C	HK3
	CRABP1	PARVG	IGSF11		SOX2-OT	AKR1C2	PSD2	PARVG
	ST6GALNAC5	LPAR2	CADM3		FAM13A-AS1	COL12A1	CEND1	LPAR2
	DLG4	CPA3	GNB3		SLC6A15	KLF8	SRRM3	CPA3
	STXBP5L	VGLL3	UNC5A		PEX5L	CPN2	ST6GALNAC2	VGLL3
	ELSPBP1	MGLL	COL25A1		CACNG2	SLC7A7	PPP2R2B	MGLL
	SH3GL2	ITGAX	ELOVL2		SH3TC2	NCAPH	NTNG1	ITGAX
	REEP6	LILRB2	PAPPA2		GPR137C	TNFSF13B	ADARB2	LILRB2
	BMPR1B	ABCG8	RIMS1		SOX8	NAT8L	EFR3B	ABCG8
	RGS9	SAMD9	GALNT9		CCSER1	CASP4	MAATS1	SAMD9
	STRIP2	CEL	GRAMD1B		SCRT1	MMP7	CATSPER2	CEL
	PEX5L	PNPLA2	LRP2		MYO3A	RNF125	SCD5	PNPLA2
	SVOP	SP110	GABRR2		SLN	COL4A2	SSPO	SP110
	SPOCK3	SNHG17	SIX3		ACTG1P4	PTAFR	FMN2	SNHG17
	SHROOM2	FGR	TAGLN3		SSX2IP	MBNL3	SOX2-OT	FGR
	PACSIN1	CCDC80	CDR1		TF	LSP1	RAB3A	CCDC80
	EPHA5	ELF1	FAM57B		DOC2B	SERPINA1	FAM222A	ELF1
	MDGA2	EPSTI1	ZMYND19		FAIM2	CCDC109B	SMIM24	EPSTI1
	CACNA2D4	LAPTM5	G6PC2		USH1C	AKR1C3	SLC26A4-AS1	LAPTM5
	GRIK3	ALB	MAPK8IP2		LRTM2	VGLL3	DLG2	ALB
	SLC17A6	NINJ1	SGIP1		HS3ST3B1	RETSAT	WDR17	NINJ1
	CADPS	DNM3OS	DSCAML1		SGK494	SAMD9	DLGAP2	DNM3OS
	DEFB119	HLA-B	PIWIL1		KIAA1456	HLA-DMA	APLP1	HLA-B
	LRIT3	FKBP11	WDR17		SLC4A7	RGS2	DOK6	FKBP11
	SV2B	OLFM4	GRIK3		SBSPON	NCKAP1L	RIMBP2	OLFM4
	NETO1	LAIR1	JPH4		ADARB2	HLA-DQB1	CLEC4F	LAIR1
	CNTN4	IGLL5	SPTBN4		ILDR2	FOXM1	CAMSAP1	IGLL5
	AMER3	IKBKE	LRRTM4		NRXN3	OLFM4	PLCH1	IKBKE
	SCAMP5	ABCC6	LOC642366		NRG3	THBS2	COL28A1	ABCC6
	SAMD15	IER2	KCNS1		ZNF782	CD68	KIAA1456	IER2
	FMN1	INS	GAD1		SLC17A6	SERINC2	EGF	INS
	GPR158	NABP1	KDM5D		KCNAB3	HP	LIPG	NABP1
	RPH3A	SERTAD1	PCLO		TRH	NR1I2	PHF24	SERTAD1
	TRIM9	IFITM1	PIANP		SCN1A	KRT14	STX3	IFITM1
	NXNL1	ITIH1	GPM6B		CHRNB2	STAT5A	ONECUT2	ITIH1
	GABRR2	CD84	KLHL14		CHI3L2	SELENBP1	UNC119	CD84
	ATRNL1	PKLR	MPPED1		PTN	ITGAM	ATP1A3	PKLR
	KCNJ13	S100B	DRP2		LPCAT1	ACACB	LINC00844	S100B
	CDKL2	CTSS	PLEKHB1		PSD	COL4A1	OMG	CTSS
	CCDC13	FOS	PNMAL2		COL10A1	GSTA2	ABHD12B	FOS
	CALB1	MZB1	RIMBP2		SORCS1	ITGA11	FAM13A-AS1	MZB1
	GABBR2	TCIRG1	MBP		MLC1	COL5A2	CERKL	TCIRG1
	ECEL1	LGALS1	DLG2		ADAMTS3	HLA-F	NKAIN2	LGALS1
	RUNDC3A	PCOLCE2	MAPT		SLITRK6	NMI	PAX6	PCOLCE2
	ELFN2	STEAP1	UNC13A		CA14	NNMT	GPM6B	STEAP1
	USH1C	IL27RA	RTN1		LRP2BP	CD300A	GPR85	IL27RA
	SLC8A3	HLA-F	GRK1		VTN	SPARC	HYDIN	HLA-F
	NRG3	ASPA	DNAJC6		PACSIN1	TNFSF10	RFPL1S	ASPA
	SLC7A14	LRRC8C	2020-09-04		SVOP	GYPC	2020-09-04	LRRC8C
	NIM1K	ZFY	EGFLAM		CC2D2A	APOBEC3G	LINC01105	ZFY
	PAQR4	FERMT3	NRGN		CADPS	ELF4	SLC6A15	FERMT3
	DSCAM	RTKN2	ENO2		MAP2	HLA-B	MAP6	RTKN2
	MYT1L	CYP8B1	CATSPER2		CADM2	TFEC	LNP1	CYP8B1
	KCNJ14	SYTL1	CUX2		GRIK3	PIGR	SLC6A6	SYTL1
	CABP4	C4BPA	PCBP4		NEFM	HLA-DRB6	EYS	C4BPA
	MIR210HG	ANPEP	NFASC		PMP2	FPR1	SYT4	ANPEP
	MEGF11	SELENBP1	JAKMIP1		TRIM9	LGALS1	DGKB	SELENBP1
	CRB2	SP100	OTX2		LRRC4C	MACC1	SGK494	SP100
	ASTN1	COL4A1	TMEM145		NT5E	CSF2RA	LRRIQ1	COL4A1
	TRIM36	ANO3	DDX3Y		VASH1	ITGB1	C11orf87	ANO3
	ARMC9	ZDHHC12	TMEM179		GPR85	AMBP	ST8SIA3	ZDHHC12
	DNAH2	SRPX2	KIAA1024		SHROOM2	MX2	MYO5B	SRPX2
	OSBP2	MMP19	LRRC4B		RIMS1	CLIC1	RALYL	MMP19
	ATP2B3	SIVA1	PTPRN		DLGAP2	CAPG	UNC79	SIVA1
	GPR12	EVPL	PROM1		GABRA3	PCK1	TMCC2	EVPL
	INA	APOA2	ATCAY		C1QTNF3	AGAP11	GRM1	APOA2
	LHFPL3	CDC42SE2	MYO3B		ACBD7	CDC6	SSX2IP	CDC42SE2
	PSD	RGS2	ZNF571-AS1		FAM69C	CDT1	MAST1	RGS2
	PTH2R	APLNR	ABHD12B		LYPD6	ANGPTL2	TPD52	APLNR
	ATP8A2	PDE2A	TXLNGY		PPM1E	PLP2	SNORD3A	PDE2A
	SEMA7A	RPS4Y1	NRXN3		EGF	PRG4	PAEP	RPS4Y1
	TNR	ACADL	CP		PCYT1B	TUBA1C	ELAVL3	ACADL
	ADGRV1	MMP9	KIAA1456		GPR137B	TSPO	SLC6A17	MMP9
	CHD5	NLRC3	PRSS2		ARL6	LCP2	STK35	NLRC3
	GNG3	CXCL17	GLB1L2		TFAP2C	MGST1	HES1	CXCL17
	NEURL1	LAMB3	ZFY		NAPB	MZB1	MEGF10	LAMB3
	VAT1L	BCL3	NRCAM		NTNG1	DIO1	LY6H	BCL3
	PAK7	PRSS1	OVCH2		KIAA1614	CSF2RB	NPTX1	PRSS1
	SULF1	CXCL10	SOWAHA		CEND1	MCM5	ERC2	CXCL10
	FAM95C	IFI44	MAP1B		VOPP1	THBS1	SAMD5	IFI44
	GRIA4	DEF6	ANKRD33B		DPF3	COL15A1	MAPK8IP2	DEF6
	DNER	ANGPT1	ELAVL2		DIO2	BIRC3	FAM227A	ANGPT1
	MSI1	AGAP11	DNM1		DICER1-AS1	ANTXR2	ZNF571-AS1	AGAP11
	TMEM130	SERPINC1	CLEC4F		RYR1	SERPINH1	TMEM59L	SERPINC1
	USH2A	ABCB11	CAMK1G		RAB3A	SBSN	SV2C	ABCB11
	SGIP1	ZNF430	NIM1K		SLC7A14	TFR2	MTMR7	ZNF430
	PCP4L1	TMPRSS2	HK2		EFR3B	FCGR3B	PRTG	TMPRSS2
	PADI2	LTF	ECEL1		DNAJC6	ZSCAN10	RDH10	LTF
	CACNG2	SP140L	ZNF365		GRAMD1C	ADAMTS12	SARM1	SP140L
	FRMPD1	PRKCD	KCNA1		SOX10	PCED1B	DPP10	PRKCD
	EPHA10	MCAM	HAPLN4		PARD6B	DPPA4	RASGRF1	MCAM
	ESPN	USP18	BHLHE41		SLC23A2	CISH	ATP6V1B1	USP18
	SAMD7	KLF6	MYO3A		PSD2	PPP1R1A	MAB21L1	KLF6
	GABRA3	TACSTD2	DOCK3		NRXN2	TNFRSF1B	ELOVL2	TACSTD2
	ELOVL4	COL15A1	MYT1		PRELID2	FKBP11	SCN2A	COL15A1
	GSG1	RCL1	AMPH		ST6GALNAC5	EMP3	ROBO2	RCL1
	DCST2	HAUS3	SPOCK3		HYDIN	DUOX2	SBSPON	HAUS3
	RPGRIP1	LST1	TMEM215		TOX3	PTRF	EML5	LST1
	PROM1	BHMT2	SHC3		ONECUT2	MYC	NAPB	BHMT2
	ZNF385B	ZNF394	SLC4A5		SARM1	APOBEC3C	DRP2	ZNF394
	VSTM2B	ORAI1	CA10		CFAP54	C19orf48	GPR137C	ORAI1
	CFAP47	NMI	ERC2		GRM1	TXNIP	PCYT1B	NMI
	LRTM2	TFR2	FABP1		TUB	TMEM132C	DRD1	TFR2
	CCK	CDKN2B	LOC441204		MDH1B	HLA-DRB1	PDE6C	CDKN2B
	GRIK1	LINC00152	RNF157		SFMBT2	S100A11	PCSK2	LINC00152
	COL10A1	BST2	MRO		SCD5	CCDC69	FSTL4	BST2
	SYT9	SLIT3	FRZB		COX20	CFP	ACTG1P4	SLIT3
	TMEM108	CD83	LOC101926975		GRM5	MMD	HECW1	CD83
	NEFH	CSF2RA	CACNA1G		LINC00844	TNS1	AMPH	CSF2RA
	KCNJ9	INPP5D	SOX10		NKAIN2	GLYCTK	FAM69C	INPP5D
	ESRRB	KIF20B	CLUL1		ALDOC	CLEC2D	MDH1B	KIF20B
	GRIA1	CSF2RB	RBP3		USP32P2	LAIR1	LPCAT1	CSF2RB
	ZMYND19	TMEM154	GNGT2		PIH1D2	TBX15	DPF3	TMEM154
	PRCD	PRKCH	ETNPPL		SYDE2	TNFRSF12A	KSR2	PRKCH
	IGSF11	TGM1	LBHD1		RUNDC3A	ELANE	RASSF2	TGM1
	PRSS35	BAZ1A	DRD1		CECR2	NFKBIA	COX20	BAZ1A
	NGFR	GYPC	CACNA1I		EGFLAM	PI3	B3GAT1	GYPC
	ELMOD1	NCKAP1L	NAT8L		NFASC	NMB	FRMPD4	NCKAP1L
	GUCA1C	FBLN7	HTR2A		KIAA0556	CD8A	RHPN2	FBLN7
	KLHDC8A	TRIM21	NDP		ALMS1	HCLS1	AIFM3	TRIM21
	SCRT1	AADAC	KCNA2		KRT222	PDE2A	CFAP54	AADAC
	ASIC2	ERAP2	IQSEC3		LIPG	NLRC5	GALNT9	ERAP2
	CDH12	SLA	DLK1		GIPC3	INS	PTPN13	SLA
	PPEF2	PPP1R15A	RHBDL3		SRRM3	SLIT3	CCSER1	PPP1R15A
	SLC4A10	PDE1B	CALB2		LRRIQ1	SST	SLC16A6	PDE1B
	NR2E3	ELMOD3	SAMD11		PHLPP2	MPEG1	SHANK1	ELMOD3
	COL22A1	NDC80	ADARB2		MTMR7	EBF2	TMEM237	NDC80
	SLITRK1	HLA-DRB5	EML6		FSD1L	WISP2	RPS6KA6	HLA-DRB5
	COL4A3	PPP1R16B	LRFN5		ATP2B3	FZD4	GABRB2	PPP1R16B
	IMPG1	ARRDC2	GUCY2D		ESRRG	GPIHBP1	ENPP5	ARRDC2
	OTX2-AS1	LCN2	SGK494		FGF11	IL15RA	PNMA2	LCN2
	PRAME	ZFP36	ADGRV1		KCNIP4	LRRC25	LYPD6	ZFP36
	COL2A1	HLA-A	PPM1E		AMER3	S100A10	SORCS2	HLA-A
	DSCAML1	GPSM3	GDF10		LOC100506127	GPSM3	ESRRG	GPSM3
	AP3B2	NLRC5	RP1L1		FAM222A	CDCA4	LHFPL4	NLRC5
	GPR37L1	FGA	NGFR		TDRD7	GABRE	WSCD2	FGA
	CABP5	MYO1C	SLC16A6		TBC1D32	MPO	FSD1L	MYO1C
	TAGLN3	JCHAIN	RAB3A		STON2	TRIM21	MIF	JCHAIN
	RORB	CYP4A11	RAX		EPHA5	GSTA1	SLC4A8	CYP4A11
	OPN1SW	MPZL3	RGS9		DSCAM	SMPDL3B	TMEM136	MPZL3
	RIMS2	ADAMTS5	MSI1		COL9A2	WNT11	DICER1-AS1	ADAMTS5
	SCN1A	CD34	VAT1L		ATP1A3	CENPF	ATP13A4	CD34
	FAIM2	APOBEC3G	MFAP3L		SLAIN1	DPP4	USP2	APOBEC3G
	GRM5	CYTH4	USH1C		STMN2	AKR1C1	KCNAB3	CYTH4
	GNGT2	TMEM132C	BEST1		GPR160	TMSB4X	MLC1	TMEM132C
	CP	RASGRP2	DPY19L2P2		MSI2	SYTL1	KCNB1	RASGRP2
	NEFL	BTK	AATK		MYT1L	ELF1	RAD54B	BTK
	TIGD4	ELF4	FMN1		ATP6V1B1	PNPLA2	VASH1	ELF4
	MAK	ANGPTL3	CCDC136		INTU	PLIN2	OGDHL	ANGPTL3
	LRAT	KLK11	SCAMP5		PAX6	TACSTD2	PRDM8	KLK11
	FAM135B	CRP	NTNG1		TMPRSS3	EHD2	CNNM1	CRP
	RN7SL1	DENND1C	REEP6		SPOCK3	LOC284454	LGALSL	DENND1C
	SLC1A2	OAS2	ZFHX4		PSRC1	GIMAP1	NALCN	OAS2
	CPLX3	ADGRE5	ANKRD37		LOC643072	ADGRE5	PIH1D2	ADGRE5
	C2orf71	TSHZ2	TTYH1		TPD52	COL5A1	RIBC1	TSHZ2
	RIMS1	RAB7B	CASZ1		RXRG	ADAM8	NOL4	RAB7B
	CRB1	COL5A2	APLP1		ZFR2	PLK1	GNAO1	COL5A2
	TRPM1	COL4A2	SLC25A18		RGS7	THEMIS2	KRT222	COL4A2
	FAM57B	DBF4	BRSK2		JAKMIP1	AGPAT2	HOOK1	DBF4
	ANKRD37	FMNL1	KIF1A		LSAMP	RCSD1	MFAP3L	FMNL1
	CDK5R2	RILPL2	CTNND2		RHPN2	CDCA5	BCO2	RILPL2
	PIWIL1	PPP2R1B	CRABP1		SLITRK1	SP110	PSRC1	PPP2R1B
	CLVS2	CXCL8	DLG4		CHD5	NPPB	OLR1	CXCL8
	OVCH2	KRT7	CUBN		CNNM4	LAMC2	TTBK1	KRT7
	ENO2	SDC1	CHRNB2		CADM3	AOX1	KCNIP4	SDC1
	IMPG2	KRT19	TTC39C		CTSV	KCNK5	ZNF385A	KRT19
	SLC17A7	A2ML1	TTLL7		CELF4	ALOX5AP	PCDHAC2	A2ML1
	PDC	PRR5	MOK		DRP2	SYK	ELAVL2	PRR5
	UBAP1L	COL1A2	NAPB		KLHL14	UGT2B15	TMEM151A	COL1A2
	SLC24A2	VNN1	SLC6A6		TEX9	HLA-DQA2	VTN	VNN1
	MPP4	AQP3	FAIM		LOC101926975	MEOX2	TUB	AQP3
	CSPG5	ANXA2	ISL1		CNTNAP2	SYTL3	OPALIN	ANXA2
	CACNA1G	RSPO3	EPB41L2		HKR1	HMMR	FER1L4	RSPO3
	FAM19A3	SAMSN1	MYRIP		HOOK1	PSMB8-AS1	TMEFF2	SAMSN1
	SCGB3A2	MED30	ONECUT2		SLC15A2	SQRDL	SAMD14	MED30
	LRIT2	GIMAP1	CSRNP3		FAM124A	SP100	SRGAP3	GIMAP1
	TTR	OAS1	CLEC2L		WDR31	FGL2	ACTL6B	OAS1
	KCNC2	TREX1	KLHDC8A		HMGN1	DSG3	CKB	TREX1
	GUCA1B	EBF1	PTH2R		ARL3	VTCN1	KIAA0556	EBF1
	SRRM4	IGFLR1	MEG3		AHCYL2	MNDA	INTU	IGFLR1
	SYT1	GNG2	GPR137C		FAM227A	HIST1H4C	NBEA	GNG2
	MGARP	UCP2	STK35		LOC100128288	GIMAP6	HS3ST4	UCP2
	KCNC1	FABP1	RNF182		MAP6	TIMP1	SEC14L2	FABP1
	TMEM196	CCR5	KIAA1107		CCK	MCAM	TGFB2	CCR5
	CPLX4	C9orf78	AGXT		DLG2	RAB32	COL4A4	C9orf78
	UNC80	XAF1	PADI2		LRRC39	MMP1	TRNP1	XAF1
	KIAA1024	SLC1A5	STMN2		OPALIN	SPON2	SLC15A2	SLC1A5
	RP1	UBA7	SH3BP5-AS1		LOC100288637	HLA-A	SOX10	UBA7
	RDH8	TMPRSS4	SBSPON		MYO5B	APOL6	DNAH17	TMPRSS4
	OPCML	SIX1	SLC6A15		PLCH1	TCIRG1	FAM169A	SIX1
	SLN	TRIM59	IGSF9		DGKI	MAP2K3	CA14	TRIM59
	FRMPD2	ARHGEF15	CNTN4		PRIMA1	EIF4EBP1	PLEKHH1	ARHGEF15
	PMEL	HCLS1	MYO7A		FAM160A1	ANO3	GOLGA7B	HCLS1
	GPR37	CIB1	STARD9		FXYD3	TIMP4	CNTNAP2	CIB1
	TMEM145	COL12A1	DGKE		USP2	PXDN	TEX9	COL12A1
	LINC00599	FGL2	FAM161A		DGKE	CDKN2B	SEZ6	FGL2
	LOC101928710	CD8A	HKDC1		CCDC108	BLVRB	DFNB31	CD8A
	RD3	COL6A3	CC2D2A		RALGPS2	MS4A6A	SERINC4	COL6A3
	RBP1	PPP1R1B	ADCYAP1R1		SORCS2	GLIPR2	CC2D2A	PPP1R1B
	CNGB3	AR	CCDC13		GNB1	ADRA2A	JAKMIP1	AR
	GABRG2	SNHG15	COL4A3		EFCAB6	SRPX	C1QTNF3	SNHG15
	CELF3	TMSB4X	TMEM37		CKB	MGLL	GPRIN1	TMSB4X
	AQP4	CDKN2D	CAMSAP1		ETNPPL	PRDM1	CFAP43	CDKN2D
	CRTAC1	HLA-DMA	DNM3		PLXDC1	CLEC2B	NT5E	HLA-DMA
	TFAP2B	STK26	TMEM237		CFAP43	2020-09-01	ANKRD33B	STK26
	LRIT1	DDR2	LOC100128288		LINC01105	AIFM2	PCBP3	DDR2
	NTNG2	GPC3	AP3B2		SH3GL3	BHMT2	STMN2	GPC3
	GRM6	IL17RE	GIPC3		HIST1H2AC	PCOLCE2	CNNM4	IL17RE
	OLFM3	PFKFB3	TMEM132C		GDF11	PDE1B	BSN	PFKFB3
	SYP	EMP1	2020-09-03		DDX25	DDX39A	ADGRL3	EMP1
	GRIA2	PRKCQ	ANKRD36		RFPL1S	MYO1C	LOC100506127	PRKCQ
	ZDHHC8P1	CD68	DCST2		TMCC2	HSD17B13	KIRREL3	CD68
	SNAP91	MYD88	STX3		EPHA10	PLA2G7	SH3TC2	MYD88
	LINC00461	NR1H3	OSBP2		BCAN	FCER1G	ROS1	NR1H3
	VSX1	RASA3	GABRG3		KCNMA1	ARHGEF15	CDS1	RASA3
	NEUROD4	HLA-DRB1	CNNM1		CBLN2	RHOG	SLC2A12	HLA-DRB1
	PLEKHB1	TNFSF13B	GABRR1		MT1F	IGF2BP1	SH3GL3	TNFSF13B
	LOC642366	RNF166	DRAIC		BCO2	SCD	DIO2	RNF166
	ARR3	CHRDL1	SH3GL3		RPS6KA6	SLC6A14	PMP2	CHRDL1
	MYO3B	RNASE4	KIAA1614		FAIM	SP140L	SYN1	RNASE4
	ABCG4	TNFRSF1B	CACNA1B		ST18	SRGN	CELF5	TNFRSF1B
	SIX3	MAL	KCNN1		RALYL	FBN1	PPP4R4	MAL
	NEUROD1	SDPR	KCNMA1		PRDM8	BOK	RIMKLA	SDPR
	GABRG3	NCBP2-AS2	SAMD15		CFAP70	LAMC1	ARL6	NCBP2-AS2
	FUT3	TMC6	ANK2		MAGI3	SLC37A2	EFCAB6	TMC6
	PRPH2	SCAND1	SLC1A3		ATRNL1	RELB	BEX1	SCAND1
	HMP19	TMEM184A	NYAP1		NRIP3	LILRB4	DNAAF1	TMEM184A
	CACNG3	AKR1C3	CA2		RPH3A	ITGA5	LRRC39	AKR1C3
	ZNF536	LOC284454			BBS9	TNFAIP2	ZFR2	LOC284454
	HCN1	ETS1			PLEKHH1	CENPE	STK33	ETS1
	DDC	MPEG1			LHFPL4	TSHZ2	DNAI1	MPEG1
	RDH12	CALB2			HSD17B14	KIF4A	HSPA6	CALB2
	UNC13C	KCNA3			SLC1A3	SLA	HSPA4L	KCNA3
	PLCH2	HSD11B1			ARSG	STK10	PTN	HSD11B1
	LRP2	SRGN			HERC3	ITGA4	SFTA3	SRGN
	PCDH15	ASS1			LOC441204	SPINT1	DDX25	ASS1
	ATP1B2	AOAH			FAM171B	CD74	TMEM232	AOAH
	LAMP5	SVEP1			ABCC2	CLEC7A	CASC1	SVEP1
	MYT1	GLYCTK			PPP4R4	TFPI	FAM171B	GLYCTK
	PDE6A	NPR3			CCDC85C	SLC2A2	THSD7B	NPR3
	MT3	PTTG1			AHI1	LAT2	KCNC3	PTTG1
	MIR124-2HG	TRABD			SUZ12P1	ADH1C	GABRD	TRABD
	RP1L1	TYMP			SULT4A1	VAMP5	CACNA1A	TYMP
	SLC1A7	ADCY7			FMN2	PRTN3	TMEM35	ADCY7
	GNGT1	CASP4			DFNB31	CD58	PRELID2	CASP4
	GAD1	HLA-DMB			BEX1	PRSS2	TSNAXIP1	HLA-DMB
	PDE6H	LILRB3			STXBP5L	HCP5	ARL3	LILRB3
	ANKRD33	STK10			NELL2	TRIM38	TMEM132A	STK10
	LOC101929592	GLIPR2			ZSWIM5	PRSS3	AHCYL2	GLIPR2
	CLUL1	ZC3HAV1			ST3GAL5	ETS1	SLC35F1	ZC3HAV1
	IGSF9	PECR			PCDHAC2	FBLN2	CSRNP3	PECR
	NPVF	CHIC2			RIBC1	KCNK6	DGCR5	CHIC2
	PDE6B	TSPO			KIF5A	GRN	PRIMA1	TSPO
	PCP4				CLCN4	CCR5	VOPP1	S100A6
	TULP1				FOXC1	AR	UNC13A	TAL1
	PVALB				C1QB	TYROBP	RSPH1	AQP9
	NRSN1				CLEC2L	GIMAP4	ADAMTS3	ROBO4
	GRK1				TTC39C	HLA-DRA	CCDC64	CMTM3
	CCHE1				IER5L	INPP5D	LOC643072	CXCL12
	BEST1				NSG1	CKS1B	SFTPA1	ADIRF
	TMEM215				BCAS1	CASP10	GNB5	C8A
	RGS9BP				RYR3	CYBB	NRIP3	ARAP2
	GPM6A				BHLHE41	HCK	PARD6B	ARHGEF6
	GNB3				FAXC	GLIPR1	KIAA0895	S100A10
	SNCB				RNF165	PRKCD	SLITRK5	ITM2A
	FABP7				COL24A1	KLF6	SCN8A	PRTN3
	C1orf61				FZD3	LPL	LRP2BP	IRF4
	TRPM3				AMPH	NPPA	ARL4D	ITGA4
	GLB1L2				NBEA	MIS18BP1	MAGI3	BTN3A1
	ROM1				MPPED2	JUNB	DOC2B	NR3C1
	CTNNA2				LAPTM4B	TMEM71	BRSK2	C8B
	VSX2				LOC284023	RGS10	ATCAY	TMEM173
	CDHR1				REEP2	CCR1	RYR1	WDR74
	VSTM2A				SLCO1A2	FASN	SYNGR1	HLA-C
	SPTBN5				LRRTM4	VRTN	PLXDC1	CPXM1
	OPN1LW				TMEM232	CBX2	MAP7D2	CXCL14
	RS1				DNAI1	SERPINB8	SLC2A1	ZNF14
	DIRAS2				ISL1	TP53I3	LOC100288637	EVI2A
	HPCA				GRIN2C	PLAGL1	KIAA1644	ALOX5AP
	RCVRN				ARHGAP42	LIME1	SLC22A17	SCUBE2
	GUCY2F				ZNF382	HHEX	KCNJ3	OLFML1
	GABRR1				NOX4	CYTH4	LOC101926975	CFD
	GPR179				IGDCC4	LRMP	RXRG	PQLC3
	GUCA1A				HYI	AIF1	MSI2	RNF126
	HKDC1				LOC100507577	IGFBP4	ZIC1	FST
	FRZB				SOX9	TRIM58	XIST	VAMP8
	NRL				STK33	UBA7	GRIK2	TACC3
	FSTL5				RIC3	CNN2	PDPN	TNS1
	NDP				PRKCA	TCF7	GDF11	ZFAND2A
	PHYHIPL				NLK	LPAR2	CLCN4	PC
	ITGB8				MAP7	GIMAP8	LRRC48	TREM1
	SNAP25				PFKFB2	PRSS8	BRINP2	EBF3
	GABRA1				BBS5	REG1B	FRMD5	CD74
	NR2E1				GOLGA6L9	PQLC3	RALGPS2	TRIM58
	CNDP1				LENG8	RASSF5	GRAMD1C	CAPG
	RRH				CCDC144B	LCN2	UBE2QL1	KIAA1551
	CA10				LOC646214	SCGB1A1	NKX2-1	IFI35
	LRTM1				BAMBI	ROBO4	CNTN1	RHBDD2
	AMER2				ZNF91	TMEM173	RNF165	NXT1
	DKFZP434A062				RNF182	CRIP1	MCF2L2	PSMB8-AS1
	RTBDN				SSPO	GMIP	SLC16A3	NMT2
	GNG13				RTN4RL1	CLDN6	EPHA7	CYBA
	STMN4				LIN7A	POLQ	FOXG1	HHEX
	STAC2				SOWAHA	STXBP2	ADGRB3	LRRC25
	DAPL1				ERMN	DENND1C	LRRTM4	OAS3
	CACNA1F				NOL4L	SPRR2A	PRUNE2	HLA-E
	KCNV2				SLC25A25-AS1	SLC43A3	NSG1	RAB25
	LIX1				TTYH1	ZFP42	ZSWIM5	DDX3Y
	RAX				AGAP1	TMPRSS2	2020-09-03	CISH
	AIPL1				KLHL8	SHKBP1	CCDC85C	RAPGEF3
	LOC400706				PPAP2C	CYBA	SV2A	TRIM38
	GUCY2D				PPIP5K1	MUC13	LZTS3	GIMAP4
	SYNPR				MAST1	BTN3A2	SLC23A2	ANTXR2
	DRAIC				ZNF780B	IGFLR1	PPAP2C	PRSS3
	TRH				PTCH1	CARD11	LOC100128288	RGCC
	SAMD11				CDH23	ITGA7	SLC4A7	AKR1C2
	SAG				COL4A4	RCC1	VEGFA	GNG11
	GFAP				SRGAP3	ITGB6	CACNA1D	CCDC69
	STRA6				COCH	STEAP4	CASKIN1	NOTCH4
	ABCA4				GOLGA7B	KRT8	PNCK	PIK3CD
	CNGB1				GABBR2	CD44	MFSD4	ZNF267
	KCNJ10				KCTD7	HSPG2	NEUROD2	SYTL4
	RN7SK				NPAS3	KIF26A	L1CAM	GIMAP6
	LHX2				TMEM35	CDCA8	COL8A2	PTGES
	CPNE6				BBS7	RIN3	RAB26	TNFAIP2
	CHRNA3				WSCD2	ASS1	TMEM179	FLI1
	SLC12A5				GDAP1	APRT	GIPC3	CENPC
	GNAT1				LY6H	RNASE6	GPR160	MXRA5
	RAX2				RARB	CPVL	PFKFB2	PARP12
	PDE6G				TGFB2	HLA-L	LAPTM4B	AREG
	SFTPA2				GEM	CDK6	LOC100506603	SLC37A2
	PENK				ZNF540	SERPINB3	PRKCA	AHNAK
	CRX				WDR62	ADCY4	RARB	SLC25A39
	WIF1				UNC79	IQGAP3	MYRF	PKP3
	RHO				OGDHL	CIITA	DPP6	ATHL1
	SFTPC				DPYSL3	NOTCH4	CADM3	KDM5D
	RBP3				TRNP1	ASPA	TMEM98	TFEC
	RN7SL2				DNALI1	CILP	DNALI1	FAS
	RGR				SLCO4A1	HLA-C	MPPED1	IL15RA
	TYRP1				DNAAF1	ACCS	SPTBN2	ANGPTL4
	SLC39A12				CCDC103	PFN1	SLC6A9	CXorf36
	SCARNA2				NTS	DEF6	SPAG8	CLP1
	RLBP1				SAMD14	DPYD	PI16	AKR1C1
	RNU2-2P				TMEM98	FLI1	ELAVL4	TRIM22
	ANGPTL7				LOC100506603	CPM	MAP7	FAM107B
	SCARNA10				PPP1R3E	CD86	PNMAL1	MED10
	RPPH1				ZNF229	SLC43A1	LOC646214	S100A11
	RPE65				ZBBX	ARPC1B	KIAA1614	SLFN5
	RMRP				FAM183A	CCNB1	GRIA3	PALMD
					ADGRL3	SVEP1	MYBPC1	NAGPA
					RANGRF	TUBB6	CFAP46	ADGRL4
					NALCN	MMP2	CECR2	APOL3
					SLC4A8	TRPV2	TUBB4A	CIITA
					RNF157	C4orf32	LRP4	USP3
					NPHP1	FAM83B	UNC5D	FAM83D
					MAP7D2	BST2	NRXN1	ATP8B4
					GNAO1	SLFN5	PPIL6	EBF2
					PPP1R3C	TC2N	FGF11	PTAFR
					GPX3	ISG15	CTSV	PIM2
					GLUL	ARPC2	PRRT1	MYC
					CAMK1D	DDR2	PCDH10	CPM
					FRMD5	PTGES	ARNT2	SCGB1A1
					KIAA0825	SLC30A10	AGAP1	IFI44L
					ARHGEF9	NAPSB	SLCO1A2	LEPROTL1
					HPCAL4	SNHG17	CACNA1E	PLA2G16
					PLA2G4C	GC	GPR137B	FMO2
					CACNB2	GBP2	CACNB2	HACD4
					TBX2	NFKBIZ	GPX3	IDI2-AS1
					RIMKLA	VDR	KCTD16	FBXO7
					ATCAY	XIRP2	TBR1	CCM2
					ZNF224	COL6A1	CFAP70	TMEM243
					SLC35F1	RPIA	MPPED2	MIS18BP1
					TMEM133	EPSTI1	MAPK4	GMIP
					TMEM130	HMBS	SCG3	DCP1A
					HK2	RCL1	CACNA1B	ESYT1
					WDR78	HELLS	ACBD7	EML4
					KLKB1	ARHGEF6	LENG8	TSKU
					GOLGA2P5	CHEK1	COL24A1	VKORC1L1
					CROT	EMILIN2	IGSF21	PROC
					KRBA2	MFAP5	CLSTN1	TMEM140
					RANBP17	NUDT1	CLIC6	DUOX2
					ELAVL2	REG1A	ZNF229	CASP10
					LRP4	CTSC	SEZ6L	ITGAM
					GRID2	RNASE4	SEMA4B	IPCEF1
					APLP1	SNRPB	GRIN2C	SYTL3
					KDM5B	OAS2	PTP4A3	CRLF3
					SCAPER	CPB1	GNB1	LILRB4
					ROBO2	TNFAIP3	TMPRSS3	ACSL1
					KBTBD11	GLRX	PFKFB4	ITSN2
					PHYHD1	IFITM1	DKK3	ZNF101
					CHN2	SCNN1B	MED12L	CPED1
					EPHB1	SLFN13	PITPNM3	GBP2
					SLC2A11	FCGR2B	PTPRD	TSPAN15
					HSPA4L	KIF11	SPEF1	APOB
					B3GAT1	FGF7	KIF1A	MLKL
					RIMBP2	AVPR1A	TF	FBN1
					CASC1	AGTRAP	LOC284023	CLSTN2
					GLS2	PPP1R15A	PPP2R2C	CILP
					KIF21B	MCM2	RAP1GAP	APOBEC3C
					CCDC40	CD34	SCN7A	SRSF7
					RAB3IP	PTX3	LRRC23	SNRPB
					IQCA1	STK17A	GOLGA6L9	CLDN4
					LRRC37A3	PECR	PKIB	LUM
					BBS12	ACADL	BCAN	THEMIS2
					SERPINI1	RAB7B	SEZ6L2	SEMA3C
					ZNF608	PIM1	ARHGAP32	HNMT
					CNNM1	CD93	NLK	ADAM8
					JAM3	S100A2	FUT9	TRPV2
					PCMTD2	HLA-DPA1	RGS7BP	CEP55
					GDF10	COL6A2	ZNF382	GNAI1
					COL25A1	CDKN2C	ITGA8	ELANE
					MPZ	DRAM1	HKR1	HCP5
					WRB	CDCP1	SLC38A3	FOXO1
					SLC6A1	RCN3	CCDC40	ZNF600
					CDS1	FBN3	LINC00950	IMP4
					FGF9	RILPL2	GEM	ARPC2
					VEGFA	EPCAM	ALMS1	TOP2A
					NR2F1	LAMB3	FAM124A	NFATC2
					EYA1	CXCL12	SOX9	CD300A
					STXBP1	KANK4	CDH22	COL6A2
					SCN2A	PECAM1	PAPPA2	PHLDB1
					IFT88	MIR6723	CADM2	S100A8
					PTPRO	LBR	PPM1H	CYB5A
					TRDN	GPC3	ARHGEF9	AOX1
					NME5	LIN28A	HMGN1	SDF2L1
					WNK3	POF1B	SIK1	ARHGAP4
					CEP164	SLC17A9	RYR3	IFIT3
					TSNAXIP1	CLDN1	LINC00925	GABRP
					ELFN2	MMP13	CLSTN3	COL6A1
					SYNGR1	SDPR	GLS2	NOSTRIN
					C16orf89	TESC	SLC25A25-AS1	PLEKHF1
					SH3BP5-AS1	HSD11B1	CCDC103	C1orf115
					GTF2IRD1	RGS19	BEND6	CX3CR1
					PHF24	IL6R	REEP2	VAV1
					DBP	IRAK3	NME5	ARID4B
					GNAZ	LGALS9	ZBBX	ZFP36L2
					PPM1H	MPZL3	CFAP53	GIMAP8
					RPP25	TAGLN2	CNKSR2	ADCY4
					OXTR	TNFRSF25	ALDOC	ELF3
					ITGA8	KIF20B	LOC730101	KLF2
					NSF	CD151	SCN3B	SIGLEC1
					KIAA0895	SLC25A39	KIAA1107	LILRB5
					NPTX1	ABCC6	GDAP1	ACCS
					LRRC48	MLKL	KLHDC9	PLA2G7
					EML1	SPINK1	STXBP1	FAM105A
					ENPP5	ADGRL4	PTPRN	CFP
					SEMA3A	TKT	KIAA1211	NFKB2
					RHCG	TGFBR2	SERPINI1	CYP26B1
					SPAG8	PCK2	SYDE2	BPGM
					MEIS1	ADGRF1	PLA2G4C	TC2N
					FRMPD4	NOP16	WDR66	OSER1
					RSPH4A	TSC22D3	HPCAL4	ALDH2
					SEMA4B	IGFBP2	IGDCC4	PLCB2
					GRTP1	RBM47	DGKI	C19orf48
					CFAP44	LAD1	WDR31	TNFRSF10D
					DKFZP434I0714	PHLDB2	RANGRF	HLA-DPA1
					PDPN	ELMOD3	CRMP1	CDH5
					ABHD17C	FHL1	WNK3	INHBB
					AIFM3	WDFY4	ZNF467	MXRA8
					ST8SIA1	CAV2	ABCC5	CCDC12
					KIAA1107	DGKA	CFAP52	CD151
					MOBP	APOL3	UNC5A	COPG2IT1
					TJP2	BCL11B	PIP5K1B	TXNIP
					F3	MMP10	CDK20	PARP8
					SCN8A	MSRB1	LOC100507577	HLA-DRA
					CLASP2	KRT18	BRINP1	LBR
					SLC22A17	C20orf85	FANK1	DUSP11
					CELF6	LRRC8C	WDR78	BTN3A2
					ABCC5	TRPM8	SHROOM3	TMEM200B
					2020-03-09	ATP8B4	KLHL14	SLC22A3
					ZDHHC2	IFIT2	MYL5	ASPN
					PPIL6	TNFRSF11B	MOBP	ADAMTS15
					LINC00950	OSTC	ADAM19	MRPL55
					SLC46A1	NPR3	HS3ST3B1	PIM3
					KLHL32	ATG16L2	FGF9	TIE1
					ZNF334	ADGRE2	PTPRO	ELOVL5
					LGI3	MAFB	PLA2G5	VAMP5
					PLA2G2A	MAP3K7CL	ZNF780B	FAM83B
					FZD8	MFAP2	PHLPP2	CLEC3B
					UG0898H09	MAP7D3	COCH	SHKBP1
					MED12L	RASSF1	RAB3IP	MMP10
					DNAH6	GABRP	FAM160A1	ITGA1
					CCSAP	PTGFR	WNK2	LGALS9
					MERTK	RASGRP2	CHI3L2	GPR146
					LRRC6	MEST	GPR162	TGFBR3
					CRMP1	PVRL4	ZNF224	PPL
					SAMD5	ALOX5	PPIP5K1	CD99
					CHD7	GNG11	EDIL3	SERPINB8
					RALGAPA1	ZMYM6NB	BRSK1	ANO6
					KDR	CYP1A1	DPYSL4	ANKRD36C
					GRB10	PYCR1	SUZ12P1	ABHD15
					CLSPN	CALB2	CUX2	NFKBIZ
					ST8SIA3	SFRP1	EGFLAM	MKI67
					GLMN	LPXN	SMPD3	ANKRD44
					GABRB2	EMX2OS	MEIS1	KCNJ15
					CAPS2	IL17RE	LRRC46	ASF1B
					KIAA1407	FMO2	DTX3	HLA-DRB6
					RSPH1	C1orf115	GABRB3	C4orf32
					UBE2QL1	NME4	KIAA0895L	PXDN
					ZNF432	ST14	GRIN2A	GP2
					ERC2	BAZ1A	DNAH9	MDFI
					BRSK2	NEAT1	HS6ST3	C10orf54
					NRAV	GAB3	PPP1R3E	ADAM33
					NME1	COL26A1	MANEAL	RASSF1
					TMEM151A	CYB5A	LRRC49	AQP1
					LZTS3	DOK3	TBC1D32	PLA2G4A
					NWD1	PRKCH	CTNND2	HSPA12B
					ZNF483	UROD	BHLHE41	PDE4B
					TRPV1	CD55	CDH23	CD82
					CDR2	CXorf36	SHISA7	PNLIPRP1
					DPP6	IGFBP3	HCN2	CARD11
					EXOC6	ERG	KIAA1549	PTGFR
					SMOC2	SLC22A3	PTGDS	SERINC2
					ANOS1	BCL2L12	BBS5	TYROBP
					ZNF594	FAM109B	NEK10	BTG3
					KIAA0895L	PLXNA4	CHN2	FOXN2
					NTM	OAS1	GDAP1L1	FYN
					LCA5	INHBA	GRP	HMCN1
					LOC730101	TMEM45A	SYT2	YDJC
					ANK2	MAN2B1	HSD17B14	SPINT1
					DOPEY1	SGK223	APC2	RRM2
					EPB41L5	ITIH4	PIANP	APRT
					TMEM161B-AS1	SIVA1	NPHP1	ADAMTS12
					MYL5	TOP1MT	FAM155A	PEMT
					CCDC146	CPA2	SNPH	GTF2B
					SLC2A12	KRT7	ABAT	PRSS8
					BOC	CCNE1	SUSD4	CCNH
					GRP	LTF	HUNK	DUSP1
					TCEAL7	BTN3A1	GTF2IRD1	FTL
					NCKAP5	MYADM	SLC1A3	PEAR1
					ARL13B	CENPH	TBX2	MSMB
					MREG	PPY	CELF6	PLAGL1
					ELAVL3	C14orf180	FAM167A	SNCG
					LRRC23	PLCB2	ANK2	DPYD
					PKIB	C5AR1	FAIM	KIAA0040
					PTPRZ1	FES	MDGA1	FGB
					BEX5	SLC16A7	SFMBT2	TRHDE
					PCSK1N	PFKFB3	LIN7A	MELK
					ADAM19	ACSL1	SPTBN4	RCSD1
					CORO2B	ANGPT1	HYI	ARL4C
					CCDC176	ADCY7	BASP1	PSMB10
					SYT2	TYMP	RSPH4A	LTV1
					ZNF883	SLC25A37	CFAP44	NFATC1
					RNY1	MUC3A	CACNA2D2	UPP1
					MT1G	MUC21	ZNF782	NAPSB
					ITGA10	NR1H3	NCAM2	PECAM1
					PNMAL1	REEP4	PTCH1	RAB32
					SLC6A9	TMEM140	CAMK1D	APCS
					ADCY10P1	KLF10	BBS7	SIRT7
					DGKB	MYL12A	TGFA	HTATSF1P2
					PTPRD	MS4A7	DUSP26	CEACAM1
					RABL2A	EBF3	LZTS1	PELI1
					PAXBP1-AS1	CEACAM5	CROCC	CAV2
					ZNF30	PILRA	ANOS1	LRP1
					GATS	L1TD1	MAP3K9	TGFBR2
					BMP3	KLF11	NPM2	C14orf180
					SV2A	CDH5	FAM81A	GBP1
					PRUNE2	MAD2L2	IL20RA	NOP58
					CDK20	LMCD1	COL11A1	ITGB1
					GRIK2	HLA-E	LRRC37A3	ABT1
					ACTL6B	FAM60A	RGS16	INPP4B
					SIK1	THOC6	USP32P2	MYLIP
					LOC284581	ZC3HAV1	DYNC1I1	LINC-PINT
					HNRNPU-AS1	PRR5	TCEAL7	ITGB1BP1
					HS3ST4	TRIM71	LRRC6	SERPINB2
					CACNA1A	LRR1	KBTBD11	ITGA7
					CGNL1	LEF1	CPT1C	TAGLN2
					KCNJ2	GCHFR	CFI	BRMS1
					EPB41L2	TRIM22	DPYSL3	SLC25A1
					SLC16A9	SPRR1B	TDRD7	CSPG4
					ITGB4	CYB561D2	NOL4L	PLVAP
					CELF5	IKBIP	CLEC2L	CD109
					PPARGC1B	TBXAS1	CNTN2	HLA-DQB1
					NAP1L3	CLSTN2	PCSK1N	MEST
					WLS	CXCL10	ITGA10	ST8SIA4
					CLSTN1	GIPC2	MLLT11	FAM198B
					PAQR6	UBE2T	IQCA1	MUC15
					SDHAP3	OAS3	ABHD17C	CCL20
					PIP5K1B	CECR1	CORO2B	SLC27A3
					C5orf49	CXCL2	ADGRA1	HIST1H2BK
					SPATA6	RNF135	PITPNM1	REG1A
					CPLX2	GBP1	SAMD12	NFKB1
					ENHO	AHNAK	PODXL2	MASTL
					ZNF844	RSPO3	CRYM	ERG
					LRP8	IFRD2	WDR62	IGF1
					EPHA3	ESYT1	MT1F	LPXN
					METRN	TMC6	BBS9	EPS8L1
					CSRNP3	CXCL9	LOC284581	KYNU
					CDHR3	SLITRK4	GREM2	SKAP2
					LRRC49	CXCL5	NWD1	GSTK1
					PIEZO2	TYRO3	KIF19	ASPM
					MAPK4	NLRC3	SOWAHA	TNXB
					COL11A1	TMEM200B	JAKMIP2	RPS19
					DKK3	LTBP1	KCTD7	HSPG2
					SDR16C5	LDLRAD1	CELSR3	FAM65B
					MCUR1	IRF5	KLHL32	SLC31A2
					ZNF439	LIPA	BBS12	SQRDL
					SNX25	FGD2	RPP25	KRT10
					HUNK	PIK3CD	CCDC113	MAP7D3
					PTP4A3	KIAA1551	MERTK	S100A9
					TSPAN7	ZFP36L2	LRFN5	ACO1
					SHROOM3	EMP1	KIF5C	FGD5
					CLIP3	TIE1	DKFZP434I0714	MX1
					SOX2	ICAM2	CXXC4	COPZ2
					PLA2G5	RIPK2	FZD3	CYP1A1
					ZNF300P1	VKORC1L1	NSF	ADRBK2
					TSPAN5	ERAP2	CASQ1	ARID5B
					MADD	CLP1	CCDC24	MMP1
					SYNE2	TONSL	ZNF334	DPP4
					SCN7A	SLC16A5	ATP6V0A1	SLFN13
					2020-03-01	CYP2S1	PFKP	CCND3
					CNTN1	STAT6	P3H2	HSD3B7
					MEGF9	TGFBR3	KCND1	TGFB1
					PRODH	PALMD	ADGRB1	TGIF1
					YPEL2	LTBR	WLS	HPS1
					CLHC1	ZNF600	GRIK5	CA4
					IGSF21	MEDAG	PLCE1	EEPD1
					CASQ1	TRIM59	COL23A1	TYRO3
					ACSBG1	SH2D3C	PPP1R3C	FREM1
					DPP10	BPIFB1	PKM	TNIP2
					HIST1H2BD	F11R	CABP1	CLIC1
					MAPK8IP2	SLC51A	C1orf194	RIN3
					RUFY3	MCM6	PLAG1	RNF135
					CABP1	C6	NRAV	BTN3A3
					LRRC37BP1	AQP1	MYOC	ENPP1
					PLAG1	SHANK3	KIF21A	KIAA0101
					RELN	SPRR3	ANKS1B	IGSF10
					ZNF470	SNAI2	CCDC184	ADH1C
					CFAP221	CEACAM1	2020-03-09	SNX9
					GALNT9	SYNGR2	DNAH14	SLC25A43
					BEND6	APELA	HTR2A	TSEN54
					TCEAL3	BTN3A3	C5orf49	CPNE2
					MTA2	CD4	C9orf116	SLC7A7
					CDC42EP4	NAT1	PCDH8	C19orf60
					IFT81	ABRACL	PTPRT	OXNAD1
					IGLON5	PRSS1	GPR173	BTG1
					NHS	C10orf54	GRB10	TCP11L2
					C3orf70	C20orf27	TTYH1	LAMC1
					DDT	KIAA0040	MIR4697HG	MAP2K3
					BBS4	FMNL1	EPHB1	CD44
					SYT11	GNG2	KCNA1	AIF1
					SEMA3F	ACTB	RNFT2	NNAT
					CXXC4	BMPER	PTPRU	XDH
					C5orf45	CDH1	HERC3	RGS19
					ADGRB3	ANXA5	RTN4RL1	C9orf142
					DNAH14	CYP26B1	NCKAP5	ARHGAP20
					TTC3P1	PPP2R1B	CLIP3	CLDN7
					KIF1A	SLC7A3	PIFO	HLA-L
					PHLPP1	PEAR1	KIAA2022	GBP4
					CROCCP3	GSTK1	SRCIN1	CYB561D2
					MDGA1	TAPBPL	SPAG6	SIDT1
					MTFR1	MED30	STON2	MTURN
					PLEKHA7	PLVAP	SLC25A29	SYK
					SYT4	PDE11A	CERS4	KANSL2
					MFSD4	SLC27A3	SLC2A11	REEP4
					PTPRU	RNASET2	CAMK1G	ARPC1B
					GGA2	IFI44	GATS	EPHA1
					SPEF2	RASSF3	GRTP1	CD58
					FBXO36	FOS	RNF182	ANXA5
					ENKUR	CD109	CFAP221	DSEL
					ARHGAP32	CCDC18	SHANK2	PRG4
					EDIL3	HSPA6	FXYD3	EHD1
					UNC5C	TLR2	IFT88	GADD45G
					PKM	AQP3	RALGPS1	NECAP2
					TULP4	MSN	KDR	CLDN18
					DTX3	SALL4	CAPS2	ADAMTS10
					ABCG1	HACD4	TMEM200A	RPIA
					CFI	FNDC3B	BMP3	PLAUR
					RALGPS1	PIM2	SEMA3A	HENMT1
					ANK3	RPS6KA1	PPFIA4	ST14
					FHIT	SERPINB1	MT1G	SAMD9L
					FAM189A2	TNFRSF10D	MOXD1	IRF5
					CDH20	PSMB10	GPR26	CREM
					DNAJC3-AS1	LRP1	SPP1	AGMAT
					ZNF516	MFI2	TTLL4	CALHM2
					USP32	HSD17B11	GRM3	DOCK6
					LINC00925	PABPC1	ARHGAP42	JAK3
					GPRIN1	C1orf116	DNM1	TK1
					SLC2A1	ORAI1	HR	CYB5R3
					CFAP46	RAPGEF3	SLC8A2	COTL1
					SYNJ1	CARD6	TMEM133	EMILIN2
					PROX1	NID2	BCAS1	SH3KBP1
					GIPR	PNLIPRP1	ST8SIA1	NR1I2
					PHC1	SCNN1A	MPP2	ACE
					CROCC	ECM1	SLC6A1	CCDC88C
					EVL	STEAP3	ST3GAL5	MEDAG
					KLHDC9	RPS3	PRRT2	LHX6
					TNIK	XIRP1	BEGAIN	PLP2
					C1QC	TLR1	FOXC1	CRTAP
					TUBB2B	SYTL4	PCGF2	ITPRIPL2
					BEX2	PC	GLUL	PIGR
					PODXL	HLA-DQA1	VIPR2	NGDN
					P3H2	PLK3	ZNF516	TNIP1
					DTNBP1	PEMT	SH3D21	SLC5A9
					SCML1	STAT4	RANBP17	PFN1
					SLC13A3	NR4A2	CEP164	STXBP2
					DCLK2	NBEAL2	RABL2A	TMEM100
					DPYSL4	MBOAT1	CPLX1	ELK3
					HIST2H2BE	TRIB3	LCA5	LPL
					KSR2	ANO6	TRIM2	MAFB
					L1CAM	ELOVL1	LONRF2	WDFY4
					TCTN2	SEMA3C	GIPR	ESRP2
					DOK5	ABCC3	DGKE	IL6R
					TP53BP2	LGALS3	JAM3	STAT6
					TRIB2	ATP2A3	DCLK2	UGT1A1
					EPHA7	CHEK2	NAP1L3	IER5
					2020-09-08	SEC24D	IGLON5	MYOF
					PRRT1	FSTL1	ZNF439	MYCT1
					RAB26	KRT6B	NCAM1	MNDA
					ABAT	PIK3IP1	LINC00673	FMOD
					CERS4	CCNF	ST6GAL2	ATG16L2
					NT5C2	CX3CR1	TCTN2	ASCC2
					ATP6V0A1	HSPA7	ST5	TRAF5
					CPT1C	MTHFD2	KLKB1	CHD1
					SFRP4	KRT80	KIAA0319	SCNN1A
					ACHE	PNLIP	P3H3	TSPAN14
					PFKP	ELF3	OSBPL6	ITIH4
					ZNF793	SMCO4	SLAIN1	TKT
					PODXL2	MCM7	APBA1	FNDC1
					NDRG3	MYCL	ARL13B	TAF3
					DDB1	NUAK2	KCNK1	HACD2
					CUBN	IFI35	FLRT3	WAS
					KCND1	PTPRE	WWC1	C4BPB
					HECW1	CLDN2	KIAA1467	ZWINT
					KIF1B	ADAMTS15	LRP8	LIPA
					KIF5C	S100P	NR2F1	CYBB
					OGN	ARHGAP4	PHYHD1	C19orf12
					MYO6	PRDX4	WRB	MAP3K7CL
					PCGF2	NXT1	SLC6A12	ACOT2
					DNAH12	PRKY	ASB13	CDCA4
					KIAA1549	ATHL1	CAMSAP3	PYROXD2
					SIAH1	SKAP2	KIAA1407	NATD1
					RAB39B	CLDN18	ZNF608	SLPI
					C11orf96	GPX7	CROT	SECTM1
					CFAP53	ZNRD1	TJP2	AGO2
					LINC00265	NCOA4	KIF3C	FOLR2
					BMP4	GCH1	BAMBI	TMBIM1
					DNAH9	LMNA	SYT11	GLIPR1
					GABRB3	VAV1	RTN1	WHAMM
					SAXO2	COLGALT1	TMEM229B	SNHG3
					ZNF467	CCND3	CDHR3	CCDC18
					KIF27	INPP4B	ZNF883	HJURP
					KIF21A	FGD5	SLC46A1	CDCA7
					A2ML1	PLA2G16	SAXO2	KLK10
					KIAA1211	CKS2	TBC1D30	HELLS
					GDAP1L1	EXOSC5	GAD2	CRABP2
					FER1L4	PSME1	ACHE	IL1B
					FBXO22	ELK3	SEMA3E	P2RX4
					SLC25A27	LIMS1	SLCO4A1	CLEC7A
					PNMA2	LHX6	ARMC3	ASTE1
					RNF150	SLC50A1	ADCY10P1	RUNX1
					TTLL5	EBF1	PCMTD2	BUB1
					SLC25A25	DUSP6	SPIRE2	UBD
					CTBP2	CDH13	TSPAN7	CPS1
					GRIA3	IRF4	VASN	NBEAL2
					ALDH1A2	IER2	EML1	ZNF766
					GOLGA1	SORBS1	EXOC6	MMRN2
					UNC13A	CXCL14	KCNA2	LINC01578
					MDM1	ENPP1	TSPAN5	PLXNA4
					LINC00094	TGIF1	PROX1	SLC18A2
					RABGEF1	POU5F1	KCNJ2	NME4
					DYNC2H1	MCTP1	SCRN1	BLOC1S4
					AGTPBP1	LIMA1	CHST1	EIF1
					GSKIP	CYB5R3	NME1	FMO3
					SDR39U1	CMTM3	IFT81	FXYD7
					ZBTB18	HLA-DPB1	EML2	RARRES3
					NOL4	SIX1	TFAP2C	RARRES2
					LSM11	PSMA7	ANK3	BLVRB
					LRFN5	RUNX1	COL4A5	ATP10A
					GRIN1	PHLDB1	KDM5B	NOP16
					IL20RA	MAD2L1	PSD3	NUSAP1
					NAP1L2	GALNT5	RUFY3	MCM6
					SPTBN4	ANKRD36B	HS6ST2	SCRN2
					CCDC113	CHRDL1	MAP1B	LMNA
					PLP1	NOVA1	KIF1B	KLF11
					FSTL4	ALG3	EPB41L5	BMP6
					TRPC1	FAM198B	SDR39U1	SERPINA1
					ARHGEF26	SLC25A1	PRKCZ	DLGAP5
					KIAA1467	SLC5A9	SLC16A9	PIEZO1
					PCSK2	SUMF1	SLC25A22	AVPR1A
					SLC26A4-AS1	DCBLD1	TMEM161B-AS1	KLF10
					GRM3	CRABP2	ZNF594	HMGB2
					STK32A	KRT16	CGNL1	WIPF1
					AMIGO2	MXRA8	SLC27A6	NQO1
					TTC30A	CAMK4	CLASP2	DNTTIP2
					ADAMTSL3	ARID5A	ARHGAP44	COPE
					PLLP	AURKA	FGF14	CTSE
					ASB13	MMP17	MAP1A	ORMDL3
					NR1D1	PPM1M	ZDHHC2	KLHL6
					UNC5D	TES	SPATA6	STK4
					KCNN3	MIR22HG	LOC441204	ATP2A3
					MGP	TSPAN14	NAV2	DTL
					SLC25A29	ELOVL5	TMEM151B	CCDC59
					FGD4	COPZ2	ZNF300P1	ZNRD1
					BASP1	SNORD58C	FAM84A	PSME1
					MBD6	CSPG4	SLC13A3	FAM69A
					MIAT	NMT2	DPF1	GPX1
					UNC13B	PPIC	PHC1	TRAPPC6A
					SCN3B	ZAK	ENHO	FCER1G
					ANKS1B	ANGPTL4	KLHL8	SHANK3
					MYEF2	HMGB2	PPARGC1B	DLC1
					VWA3B	P3H1	CCSAP	LYSMD2
					BEND5	PARP12	CIT	SNAI2
					GPR173	PCSK9	SH3BP5-AS1	PTPRE
					SPAG6	SAMSN1	GRID2	TRADD
					CACNA1I	ADAM33	TTC8	SORBS1
					VAMP2	ACO1	PPFIA3	ICAM2
					IMPDH1	SLC29A1	ARSG	LPAR6
					BHLHE40	ZNF366	CPE	S1PR1
					POU3F3	XAF1	DOCK3	TMCO4
					SCRN1	GPAT3	SPEF2	CEACAM5
					C1QA	SAT1	STK32A	SELP
					RPS6KL1	TALDO1	CALY	IFI16
					ST6GAL2	FLNC	PLS1	TSTD1
					SLC16A14	NPM3	SCG2	FASN
					LRRC46	BPGM	MREG	ALDH3A1
					ZNF596	GCG	BSPRY	NCAPH
					SLC6A17	SHC1	ADCY2	DEDD2
					GRIK5	FAM114A1	TMEM25	PLXND1
					RNFT2	NATD1	GOLGA2P5	LIMA1
					SYN1	COL8A1	IFT172	VAT1
					PAPLN	ESRP1	AKAP6	EMX2
					ZNF365	SLC31A2	HGF	MMP7
					DNM3	MSMB	NAP1L2	ARID4A
					CFAP52	LAMB1	CCDC176	ACTB
					TTC8	HGD	CLSPN	TM4SF18
					ZNF736	ARHGAP11A	CCDC146	CCNL1
					ZIC5	FGL1	MORN4	ANKRD29
					RTN1	COTL1	INPP5J	DMGDH
					OLIG1	TRIM5	PANX2	CCNB2
					ZNF253	DOCK6	ETNPPL	SLC5A6
					LRTOMT	KLHL6	NAT14	FNBP1
					AGPAT3	PMM2	LMLN	EAPP
					CTTNBP2	NR3C1	KRBA2	KIF22
					KIF19	FECH	SEC14L5	PHLDA3
					ADD1	LINC00678	CALN1	NOVA1
					EPB41	ZNF217	CDKL5	JUND
					IFT22	RMI2	ZNF404	VNN2
					ZNF772	PNP	IGSF9B	GALNT15
					KIRREL3	LRRFIP1	CAMK2A	SLC51A
					TMEM231	HSPA12B	ETV5	FES
					CRHR1-IT1	PDK4	STX1B	SYNGR2
					C1orf194	NEURL1B	TMEM63C	CD4
					P2RY1	GBE1	REPS2	AIP
					EFR3A	AKR1B10	REEP1	PPM1M
					DACH1	FTL	CROCCP3	LAT2
					COL23A1	SELP	HK2	LINC00936
					CCDC24	CHIC2	IFT22	TLN1
					CAMTA1	ZNF581	NHS	ZNF331
					LMLN	TP53	TRPV1	PLEKHH2
					TDRP	FBXO7	FBXO36	HCK
					EML2	SSR2	MMRN1	FCGR2B
					ALG10B	TREX1	FZD8	MRPL9
					SPEF1	MYL9	TTC3P1	RAP1B
					UBN2	NFATC2	LSM11	ABRACL
					CACNA1D	XBP1	PRPF40B	POU2AF1
					NEUROD2	ALDH2	2020-03-01	ALKBH6
					SLC16A1	TAGLN	JPH4	IFIH1
					KCNC3	RPS14	KIAA0825	PIM1
					BRINP2	FHOD1	LINC00265	MAD2L2
					ICA1L	DOCK8	KCTD1	MYADM
					IFT172	PIEZO1	P2RY1	SF3B5
					OSBPL6	ARHGAP20	SLC25A25	ACSF2
					ZNF606	SH3KBP1	LRRC37BP1	CHEK1
					HLF	MAN1A1	MIR600HG	SLC25A37
					CEP112	PLXND1	CAMK2B	EIF4EBP1
					BBS2	ALDH1B1	ARHGAP39	GGTA1P
					PLCE1	C19orf12	NOX4	CDK6
					APOE	SECTM1	C3orf70	TUBB6
					PFKFB4	NNAT	HEPH	C1orf131
					TRIM2	C1orf162	GGA2	SLFN11
					YPEL4	TNFRSF10B	CDC42EP4	ARHGEF40
					NEK10	GINS4	2020-09-08	ZNF366
					NAT14	ABHD15	CREG2	PHF11
					JAKMIP2	TLN1	BEND5	SLC35C1
					MID1	F2R	CELSR2	PPIL4
					FRMD4B	AGR2	ZNF772	CENPE
					GRIP1	LOXL4	RELN	FAM213A
					TTBK2	MYOF	ARHGEF4	KRT80
					ZBTB34	ACE	ROPN1L	RIOK1
					RABL2B	NOP10	ZNF793	ANKRD12
					DNAJC27	PRR11	PPM1J	TMEM179B
					CHD9	HAUS4	C3orf14	MIF4GD
					CPEB1	TSKU	IGSF3	TGFBI
					FBXL2	CPPED1	CLHC1	SPON2
					PTMS	GNAI1	EPHA3	PLBD1
					ST5	IMPDH2	DDT	SLC43A3
					CCDC114	MIF4GD	ANKRD34A	CDK1
					TIGD1	ZBTB16	HS6ST1	MAN1A1
					MIR4697HG	MXRA5	SDHAP3	BUB1B
					POU2F1	HACD2	DACH1	GABPB1
					C12orf76	CALD1	USP43	RPLP2
					TOP2B	DTYMK	NDRG3	TAP1
					MANEAL	LILRB5	RELL2	FGD2
					WDR35	ARHGAP27	DNAJC3-AS1	SOX7
					RCBTB1	CALHM2	ECE2	SLBP
					ATP2B2	KCNA3	ZNF483	ARHGEF1
					MPP2	RPLP1	DISP2	IL4R
					SPON1	TMBIM1	ADAM11	RHOV
						SPPL2A	IFT140	IRAK3
						PDGFB	DRC1	TWISTNB
						MALAT1	ATP2B2	CARD8
						TESPA1	C11orf96	APCDD1
						SYNPO	PODXL	CD164
						USP18	DLGAP1	ABCD2
						GPR146	EXTL1	NEAT1
						FPGS	STC1	BID
						SLC35C1	TMEM231	KCNK6
						FOXP1	SLC26A2	PSMA7
						HPS1	UNC13B	RPS14
						ACTG2	MBOAT2	TAPBPL
						PTGS1	PAQR6	CCNDBP1
						MYDGF	ITPKA	FAM26E
						TRAF5	CA11	KIF23
						RORC	EFHC1	POLE3
						MMRN2	C5orf45	LRP5
						COL14A1	CCNA2	MYBL2
						PHYKPL	CHST9	TIFA
						DLC1	NREP	HMHA1
						TPST2	DOPEY1	GNA15
						HTATIP2	PHLPP1	TANK
						TCF19	TRDN	PDGFB
						ITGB3	RIC3	R3HDM4
						PSD4	SEMA3F	MSN
						LRRC15	CFAP57	RASSF3
						ESRG	STK36	ZNF350
						HEBP2	AMIGO1	RUNX2
						EEF1B2	ZNF30	DOCK8
						CCNDBP1	COLGALT2	DGAT1
						NRM	GNAZ	AAED1
						VAT1	MYO6	C9orf156
						CXCL17	UG0898H09	HAGLR
						RFTN1	EFCAB1	C9orf89
						ANKRD29	TSPAN11	EFNB1
						OCLN	PTPRZ1	ITGB3
						NID1	SYT13	CCR1
						FAM105A	MT1M	TOE1
						IFI16	DNAH12	SARAF
						MMP11	FBXL2	TK2
						SNHG15	GLMN	HSD17B11
						ESRP2	CADM4	PCAT19
						GSDMD	PLEKHA6	CD93
						MAPKAPK3	KCNQ3	KIF14
						FSTL3	ZMYND10	RNF139
						TRHDE	MYEF2	KLHL5
						PPL	G6PC2	C19orf24
						ATP6V0E1	TRPC1	HLA-DPB1
						NOTCH3	GPSM1	KMT2E
						LRG1	GAP43	NUDT1
						SLC25A43	TEKT1	ERICH1
						P2RX4	NECAB2	KDELR3
						DBF4	DPCD	HSPB6
						SSR4	VSNL1	GRN
						RTKN2	CAPSL	TMEM64
						E2F1	AMMECR1	FGF2
						RECQL4	IL18	RFTN1
						DSEL	SLC25A27	SIGIRR
						GATA6	KCNE4	ZMYM6NB
						CD99	C17orf96	LIMS1
						COPG2IT1	BBS4	MS4A6A
						CRLF3	YPEL4	SH2D3C
						NOSTRIN	NLGN2	PALM
						ERV3-1	USP32	SCN4B
						SLC44A4	HLF	CARD6
						KCNQ2	HOPX	BTBD11
						SDF2L1	PAXBP1-AS1	MSC-AS1
						NIP7	ROGDI	CDC123
						SLFN11	CTBP2	DAPK2
						ITGA1	FBXL16	NID2
						MYH6	PLEKHA7	FN1
						GPX8	B4GALNT1	LOC100131564
						CPS1	MOG	KCNK5
						PLOD1	SLC45A4	TMSB10
						SAMD9L	VPS37C	UBE2C
						CRTAP	FAM19A5	DUS3L
						CIB1	MBD6	PML
						ADRBK2	ASTN2	CST1
						GREM1	AHI1	HEPACAM
						TMEM179B	MTA2	AURKB
						MTHFD1	MTFR1	HERC5
						CAST	NCS1	SDCBP
						IL6	DMD	REST
						RAP1B	TMTC2	CXCL6
						F2RL1	BHLHE40	CIDECP
						FUCA2	USP54	CSRNP1
						SLC11A1	SPOCK1	SUMF1
						NINJ1	DNM3	GPR34
						ZYX	TIAM2	C20orf27
						TNS4	TTBK2	ALDH1L1
						ITGB1BP1	TPRN	CSF1
						TTF2	TTC21A	TUBA1C
						ARHGEF19	DOK5	GLDN
						REXO2	ERICH3	CXCL13
						CASP6	B3GALNT1	CENPU
						RPLP0	DDB1	BMPER
						EHD1	CIART	GGNBP2
						SMIM3	MAP3K12	HTATIP2
						RPS18	TCEAL3	ESPL1
						IL17RA	DNAJC12	RBM34
						ZNF430	ATP1B1	SPSB3
						GCNT1	BMP4	SNHG5
						SCPEP1	SLC16A14	PDGFRL
						CYYR1	MEIS2	BTBD6
						GMPS	LINC00094	GIPC2
						TAP1	BTBD3	BUB3
						LPCAT3	MAPK8IP1	MARCO
						CARD8	TTLL5	COL5A1
						CHMP4C	UNC5C	EHF
						HNMT	MEG3	CBLL1
						TNIP1	KCNT1	CPN2
						SPI1	ITGB4	CNOT8
						ORMDL3	DNAH6	LFNG
						EEPD1	PRKAA2	MBNL1
						TUBB	COL25A1	SERPINB1
						HADH	SCN2B	CKS1B
						ADH7	RNA45S5	TBC1D15
						TMEM30B	NRSN2	STS
						CA4	STPG1	DSG2
						MMP12	MZF1	EIF2AK2
						AP1M2	ZNF470	SLC8B1
						PKN3	TIGD2	TMEM123
						LPP	IGF1R	NRN1
						ADCY6	TTC30A	DSC2
						RNF130	KLF16	PRRX1
						MBNL1	RGS11	SLC25A10
						CALU	SOX12	SNX33
						SAA1	C2orf81	MAN2B1
						PLEKHF1	RDH11	RNMTL1
						CLDN7	PAPPA	NCAPG
						RAP2B	PPP1R9A	IFI27
						FNDC4	LRTOMT	TRPC6
						TM4SF18	TTYH2	RNPEPL1
						ASCC2	GDPD1	PLAU
						GPX1	SNX25	RNFT1
						RNF149	PRR36	VRK1
						GBP4	DENND5B	EMC3
						RSU1	OXTR	NFKBIE
						PARP8	MADD	NRBF2
						RPS19	ENKUR	CYYR1
						AGRN	NPAS3	CYBRD1
						ARPC5	NLGN1	UTRN
						PTPN14	HIST2H2BE	ELOVL1
						MPP1	MCUR1	MTHFD1
						IGF1	AZIN2	CDA
						SLC25A20	SIAH1	STEAP4
						ST8SIA4	IQSEC3	ZNF567
						DDOST	B4GALNT4	SERPINH1
						C3AR1	EHD3	PARP14
						KIAA0020	FAM168A	HEBP2
						PAPSS2	KLHL41	RERG
						ABCA6	KIFC3	LRR1
						FMO3	TMEM38A	TRIAP1
						FLNA	TDRP	IRF7
						NFE2L3	EYA1	RNF149
						HTATSF1P2	LINC00997	CAMK1
						ADAMTS10	MGP	DCLRE1C
						CDK4	AHNAK2	ADGRE2
						DNMT3B	SPHK1	FAM114A1
						SCRN2	CDH2	FSTL1
						TMSB10	MEGF9	PDLIM2
						TMC5	JPH3	ECM1
						UNC45B	HNRNPU-AS1	MCTP1
						MBNL1-AS1	SMOC2	ERAP1
						CD82	PLEKHA8	ABCC3
						ERAP1	KCNN3	LGALS3
						GNB2L1	AK7	ZNF136
						DGAT1	ZDHHC11	WDR43
						AAED1	CPEB1	NUAK2
						FCGRT	LINC01278	MS4A7
						KRT23	SYNJ1	ID2
						OSTF1	SYT5	KIF20A
						NPL	PART1	DDX28
						SEC11A	DACT3	SH3TC1
						APLNR	ZNF844	DHX58
						HMOX1	AADAT	MR1
						BTG1	SDR16C5	CNN2
						PLEKHG5	ZNF432	MBOAT1
						DDX28	F3	CPA2
						ST6GALNAC4	PGBD5	MUC16
						RPS5	CALCA	RPS3
						GCLM	FAM174B	PLCG2
						SLC36A1	PTPRN2	IL3RA
						IMP4	ATP1A1	ANKRD39
						NOD1	SLC15A4	TROVE2
						NCBP2-AS2	CCDC74A	TNKS1BP1
						TMCO4	RBKS	ATL3
						KRT19	PLCB4	TBCC
						FREM1	PACRG	CDC20
						SAMHD1	DDR1	BIRC5
						TRIP13	RGS4	KIAA0020
						TMEM243	PTX3	ATG3
						FMO5	TRIB2	CSAD
						GALNT15	FHOD3	SPI1
						RPL30	ZNF91	ZNF845
						RPL18A	ATAT1	TP53I3
						CALCRL	AATK	MACC1
						SAA2	CTTNBP2	CCND1
						PARP14	VWA3A	ALG5
						C11orf24	CAMKV	RNASE6
						FOSB	C9orf172	IFNAR2
						ALDH3A1	PXDNL	LDB2
						SERPINB5	VWA7	SAMHD1
						CENPN	TTC39C	RNF130
						APEX2	PRKCE	NOC4L
						SLC7A6	SCN3A	PABPC1
						ABT1	TRAK1	PHLDB2
						IL10RB	PGM2	MMP28
						OPN3	DENND6B	PLIN2
						TEK	PFN2	KRT8
						UGP2	ARHGAP33	TTF2
						EPHB4	BBS1	ITPKB
						POLD1	NELL2	TOP1MT
						GLMP	KIAA0513	ALG3
						PLOD3	CRHR1-IT1	ZNF217
						MASTL	CHRM1	SLC9A9
						LIF	MFGE8	IL17RA
						CD164	ZNF471	ADRBK1
						RGS1	GOLGA1	SCARF1
						CEP152	KIF27	NOSIP
						SLC34A2	ATP2C2	NUDT16L1
						HEBP1	RNF157	TMEM37
						FOXN2	ZBTB18	CLDN5
						KLF4	FBXO22	CNR1
						DCLRE1B	KLC2	DDB2
						PLEKHG2	LINC00883	MCM5
						FOXO1	NT5C2	SFRP1
						RBM3	KNDC1	SCAMP2
						C1QTNF1	CUEDC1	TLR1
						ACSS2	RABL2B	PKN3
						RNPEPL1	ZDHHC22	ENPEP
						TDO2	EFR3A	LRRFIP1
						TTK	PPP1R3F	SRP19
						RAB25	PITPNM2	DDX58
						ETHE1	PYGO1	JAK1
						ADIRF	DZANK1	CGRRF1
						TCF7L1	LINC00888	TRAPPC2L
						NECAP2	SDK2	FAM109B
						CHAF1A	SORBS2	SGK223
						TXNDC17	ICA1L	SAP30BP
						PML	NCAN	NOL12
						MRPL37	ADD1	PISD
						ANXA11	WIPF3	C12orf75
						SNHG5	TTLL7	NIP7
						HSD3B7	PLA2G2A	TMEM160
						CTGF	C2CD2L	ZEB1
						GPX2	LMTK3	ALDH4A1
						FGF2	BAIAP2	ITSN1
						XDH	RIMS3	NDNL2
						TIMM10	SLC22A15	BCL7B
						ZNF394	PLAGL2	BCL6B
						TRABD	CLDN12	C1orf116
						ACOT2	PDE6D	HAVCR2
						BAK1	NDRG4	SRPX
						LEPROT	POU3F3	SMPDL3B
						SCGN	TMEM132D	EXOSC9
						C9orf78	APLP2	EPB41L4B
						MYCT1	MRAP2	ZNF92
						NAPRT	ANKRD24	LINC00963
						CORO1C	ARHGEF26	PDE11A
						HIST1H2BK	TMEM67	TUBA4A
						MR1	CLDN10	TESC
						SHMT1	GUCY1B3	CPPED1
						DDX21	PPARA	HAS2
						TRIM56	CLCN3	LTBR
						ARRDC2	BZRAP1	MYDGF
						CD83	HSPA1B	TRIM56
						CLIC2	FNDC5	HLA-DOA
						PRC1	LOC646762	FCGRT
						YDJC	UBN2	KANK3
						GAS5	YPEL2	BCAP31
						HMGA1	CLCN2	POLR1C
						BMP6	ZNF514	CD55
						FLT4	CUBN	ATAD2
						ADSL	TUBB2B	FOXM1
						IQGAP1	PCSK6	ACSS2
						IFNAR2	IFITM10	2020-03-02
						S100A14	ZNF81	AIF1L
						ORMDL2	FEZ1	PLEKHG5
						S100A16	KCNH3	PAPSS2
						PLK4	MYH11	ODF3B
						RNF166	CIPC	ZBTB1
						RAB20	TOB1	UBXN1
						AGO2	CHST2	EREG
						B3GNT2	C11orf49	MORC3
						GNG5	COBL	PIAS1
						MICA	AMN1	STEAP3
						SIGLEC1	IQCG	CIRH1A
						ACAA1	ZNF300	FLT4
						SEC13	MSANTD4	CYP20A1
						TNXB	GNG7	COLGALT1
						MGST2	NEO1	COX19
						NEXN	PAIP2B	PPHLN1
						SCUBE2	SLC7A11	FBLN5
						MDFI	LECT1	RPLP1
						CPED1	VSTM2L	FHL1
						PTGS2	VGLL4	ARPC5L
						RBMS1	RAB6B	HMOX1
						DMGDH	C9orf24	FPR3
						BCL10	C8orf37	SLC29A1
						MYH9	DDAH1	MTF2
						RPL29	STMN3	TBC1D16
						KHK	IGF2BP2	FABP5
						CCDC3	DOC2A	YPEL5
						BTG3	LRRC27	TCF7L1
						NRP1	FAM216B	ERV3-1
						PSMD9	ZNF365	GC
						GUCD1	HSDL1	DIO1
						ATP8B1	CPEB3	NXT2
						EIF1AY	RARRES1	VDR
						TNIP2	KLHL13	PSD4
						TNC	LOC653513	RSU1
						BMP1	PEG3	RCC1
						ARPC3	MLF1	PHYKPL
						PSMB1	ZBTB34	GADD45B
						AEN	NETO2	RRAS
						OLFML1	FAM183A	S100A16
						CPA1	TTC26	ZNF581
						ANKRD44	SPON1	ARL4A
						CLDN4	LGR4	GPX7
						GINS1	DZIP3	SOD3
						DYNLT1	EBF4	GPS2
						SDCBP	PM20D2	PEX16
						SGOL2	ZNF606	POLQ
						USP3	MTTP	FOSB
						ZNF593	PHACTR1	CEP128
						EIF6	SFTPD	GTF3A
						LTV1	DLG5	IL10RB
						CTSB	SOX2	GREM1
						TSPAN15	METRN	CD86
						RSAD2	ELOVL7	ING3
						TMEM100	LOC101927416	MYH9
						CNR1	C1QB	SLC43A1
						SOX7	CNTNAP1	VWF
						HTRA3	S1PR3	FAM43A
						SOX4	CACNG4	C16orf87
						HSD17B10	RABGEF1	ZCCHC24
						SCN4B	TTC25	ADGRF5
						APEH	PDLIM3	TPST2
						RASA3	HAPLN2	IFI6
						WDR74	GBA2	HTRA3
						EMC3	UNC5B	GET4
						TSPAN2	OSCP1	GCH1
						B3GNT3	LRRTM1	CDC14A
						IMPA2	PDE1C	IL18R1
						RPL22L1	CYB5D1	TPX2
						SNHG3	FA2H	DEPDC1
						RPS2	SEMA5B	TMEM11
						UPP1	PHTF1	SLC16A7
						DAPK2	BBIP1	GLRX
						LPAR6	GRIP1	TNFRSF14
						TRAM2	LINC01355	PSMD9
						GBP3	INAFM1	DAZAP2
						BOP1	ZSCAN21	NEDD1
						C12orf75	CABLES2	DNAJC2
						IGF2BP3	WDFY3	2020-09-11
						SNTN	NACAD	NID1
						KCNQ1	PAPLN	WBSCR22
						BID	ZNF609	ZCCHC6
						ECH1	ZNF248	NR1H2
						KIF22	HSPA1A	PSMG2
						EDEM2	MTSS1L	MSL3
						RAB13	GYLTL1B	TES
						GUSB	TMEM63B	NEURL1B
						FPR3	CDK5R1	PRKX
						PARVA	C11orf80	SPNS1
						SOCS2	KIAA1958	CORO1C
						VCL	CACNB4	GPX4
						POLD4	RPL23AP53	HFE
							CACNA1I	GBP3
							ABHD8	RSAD2
							BCL2L13	NOTCH3
							FAM189A2	FAM160B1
							NRCAM	MED15
							DACT1	MAPK1IP1L
							MORN1	CMPK2
							ZNF418	NAT1
							RPS6KL1	TLN2
							HK1	ETV3
							TMOD2	AKAP17A
							NCDN	ITGAE
							DLG3	OSGIN2
							ZNF736	FAM32A
							FAM161B	TBC1D2B
							RET	ARHGAP27
							C14orf132	SIAH2
							ZNF428	ALS2CL
							PCNXL4	DCN
							IMPDH1	GRK6
							LPPR4	RPL30
							FGD4	PARP9
							COL7A1	JUN
							WDTC1	GSDMD
							PKIA	PSMB1
							SLC16A4	KCTD20
							LRRN2	MRPL22
							PAN2	CTSC
							SMIM13	RIPK2
							KIF9	TACC1
							CEP290	SLC17A9
							C12orf76	TEK
							RALGAPA1	ZNF468
							TUBB3	ODC1
							USP32P1	RPUSD2
							TMEM107	CHMP1B
							ALG10B	SLC50A1
							SLC9A7	BCL10
							CSMD2	UBE2L6
							DFFB	DCBLD1
							OLFM1	VAMP7
							KIAA0907	C1orf35
							PTMS	BNIP2
							CDH4	WASF2
							CYP4V2	HSPA7
							NAPSA	SLC29A3
							MID1	REG1B
							ZSCAN18	PLS3
							B9D1	MRAS
							CEBPD	NRP1
							NDUFA4L2	RNF138
							STXBP4	C1orf52
							CTXN1	TIMM22
							DZIP1	GAS5
							CAMK2N1	SNRPC
							IFT80	FSTL3
							PIEZO2	DDX47
							LOC100288152	PCK2
							AMIGO2	F5
							RCBTB1	DAAM2
							NPHP4	NPL
							BEND7	NKAP
							MAGEE1	PMEPA1
							ADARB1	KCNIP2
							MYRIP	C10orf128
							PPP1R1C	HOOK2
							NKIRAS1	TOM1
							KIF21B	ZNF644
							ITGAV	PCDH12
							CHST6	ARHGAP28
							TTC9	TRIM5
							CDH20	ABCC9
							BHLHB9	CEP152
							MAT2A	B3GNT2
							TMEM178A	RAB8A
							RAB39B	HLA-DQA1
							EGLN3	GPX2
							CNKSR3	TNFSF12
							GPSM2	KBTBD8
							DNAL1	ESAM
							RAI1	OCIAD2
							RNF150	VIL1
							SMTN	ELMO1
							GUCY1A3	BMP1
							BAALC	ZNF791
							ACSBG1	PMM2
							TOP2B	PARVA
							SLIT1	UGP2
							FAM84B	SLU7
							DYNC2H1	BRAP
							ZDHHC13	RNF113A
							PITPNA	DHRS3
							CEMIP	SHMT1
							ADAM23	TP53I13
							CLGN	CSTF2
							RSBN1L	STAM
							LRRC4	SLC25A16
							SLC16A1	FHOD1
							ZNF667	DOK3
							PVRL1	SS18L2
							CYP4F11	SEC61B
							ATP11A	RBM48
							ACVR2B	FPGS
							LRRC1	JTB
							HACE1	LSM10
							EPB41L2	GPN1
							LBH	ZNF408
							SHC3	BACH2
							CHI3L1	RABAC1
							MGAT5B	THBS2
							RCAN2	F11R
							ARID3B	VTCN1
							TECPR2	PRPF18
							HHATL	SH3D19
							CCDC107	SSSCA1
							TMEM106C	KLHL28
							RBFOX1	RCE1
							GAS8	SH3BGRL
							TMEM86A	RPS6KA1
							VPS37A	NOL10
							FHAD1	TALDO1
							FAM3C	CLPP
							FAT3	ZNF800
							EGR3	CEP85L
							MAGI2	RPL18
							TEKT2	RHCG
							ARHGEF37	SMCHD1
							MXRA7	PIGC
							CMTM4	RBM3
							DNMBP	PTGIS
							CLASP1	PPP1R18
							SCAPER	ADK
							WDR35	NAT6
							ZNF667-AS1	TMEM189
							AGPAT3	SLF1
							IPW	BORA
							HEY2	KCND2
							NEK11	METTL7A
							GABRA4	CYLD
							MAPRE3	CKAP2
							PER3	MFSD10
							DNAH10	OTUB1
							PXYLP1	RAP2B
							NR1D1	NCOA4
							MDM1	UTP15
							CCDC114	TRIM14
							CST3	KLHDC7A
							PRDM5	ZNF107
							KSR1	SSH2
							DMXL2	EMCN
							RAB28	MAPRE1
							AFF2	KCTD12
							FLT1	ALOX5
							NIPAL3	DRAM1
							AFAP1-AS1	HCG11
							PCDH20	VCAN
							VWA5B2	RCAN3
							C11orf88	SLC30A10
							RAB36	GPRIN3
							LLGL2	RNASEH1
							DGKG	ZNF18
							PFKM	CXCL5
							MAG	CD24
							ZNF462	BDKRB2
							ATP6V1B2	AGTRAP
							GATB	TST
							CCDC65	CREBRF
							RBM4B	PPP4C
							LRRC4B	IMP3
							WDR47	GNG12
							ZNF204P	MYB
							GPRASP1	SNRNP40
							KCNC4	TNS2
							EZH1	RNF213
							TCTN1	RSRP1
							EGR1	PTGS1
							PCYOX1L	F2R
							APOO	GPATCH3
							SIPA1L3	NCK1
							USP28	YAP1
							SRGAP1	RBM43
							KIAA1841	TOMM5
							B4GAT1	ZNF335
							CTSD	MDFIC
							DBP	CCDC170
							MACROD2	KLF3
							MAP9	LY6E
							SIPA1L2	GUK1
							CAMTA1	IGF2BP3
							VWA3B	RPF1
							IFT20	SNRPB2
							WDR72	POF1B
							MAP3K13	ITGA11
							SERPINF1
							PLEKHA5
							RASAL2
							KCTD15
							ABI2
							ZNF787
							VDAC1
							TGM2
							GDF10
							GOT2
							AKNA
							ZNF540
							C3orf18
							KIAA1755
							CACNB1
							ERBB3
							WFDC2
							TULP4
							NUDT4
							CFAP36
							TNIK
							KLHL4
							ZIC5
							KDM4B
							MARK4
							ZNF280B
							CAPN8
							KIF3A
							ITM2C
							SLC12A6
							DNAJC5
							RNF170
							RBM12B
							KBTBD12
							IGSF1
							CACNA1C
							IFT27
							SRP14-AS1
							RASAL1
							IFT46
							AFF1
							ASRGL1
							PREPL
							IRAK1BP1
							CYTH2
							AMY2B
							RIMS4
							DYNC2LI1
							CSMD1
							C17orf51
							CFAP69
							ZFHX2
							SYT3
							PPARGC1A
							PAK3
							LMF1
							PRODH
							RNF112
							STOX2
							COL4A6
							MEF2D
							PPIEL
							KIAA1147
							ZNF596
							SCML1
							GK
							NCOA6
							C2CD5
							SPATA7
							AK9
							NIPBL-AS1
							TNRC6C
							FAM107A
							UBXN10
							HAPLN4
							SEMA5A
							NTM
							CFAP61
							MAN1C1
							ZNF544
							PLXDC2
							ALDH1A2
							WDR54
							MYPOP
							UCKL1
							MTUS2
							POMT2
							RAPGEF4
							PCLO
							CACNG7
							ANKRD42
							CEP70
							CCNG2
							CYP1B1
							ABCG1
							RAB9B
							PPP3R1
							ERBB4
							TMEM178B
							ZNF253
							RHOBTB1
							APOE
							CCDC37
							C5orf42
							SMAD9
							CDH11
							VANGL2
							PLP1
							CEP85
							CHN1
							POGK
							FAM229B
							SLC12A2
							HEG1
							SLC8A1
[truncated: 2 more rows]

## Sheet: Table S4 (Related to Fig. S5)
	Table S4 (Related to Figure S5). Testing the ability of different machine learning models to predict age given transcriptomic data.
		cubist.1000var.H.adults	cubist.1000diff.H.adults	cubist.100diff.H.adults	cubist.100var.H.adults	bstSm.1000var.H.adults	bstSm.1000diff.H.adults	bstSm.100diff.H.adults	bstSm.100var.H.adults	glmnet.1000var.H.adults	glmnet.1000diff.H.adults	glmnet.100diff.H.adults	glmnet.100var.H.adults	rf.1000var.H.adults	rf.1000diff.H.adults	rf.100diff.H.adults	rf.100var.H.adults	gcvEarth.1000var.H.adults	gcvEarth.1000diff.H.adults	gcvEarth.100diff.H.adults	gcvEarth.100var.H.adults
	1	9.12994	9.13726	9.31096	10.0318	10.5211	10.4934	11.7639	11.1275	33.3055	30.421	15.5793	15.3814	9.21651	8.91358	8.78205	9.03392	9.56379	9.82478	9.2658	10.6619
	2	0.666239	0.702605	0.878399	1.03038	0.585341	0.806259	1.02591	0.63443	2.29972	2.09081	0.769358	0.634816	0.634852	0.625816	0.565698	0.633378	0.593199	0.80109	0.671434	0.687975
	3	0.635474	0.634873	0.619985	0.564539	0.529018	0.535908	0.43829	0.472064	0.0250534	0.00975639	0.00844957	0.0106892	0.645183	0.6618	0.661061	0.64221	0.591154	0.577307	0.615226	0.507881
	4	0.0476394	0.0566189	0.061392	0.067215	0.0473313	0.0731501	0.077073	0.0567358	0.0213618	0.0116168	0.0133044	0.0119177	0.0458902	0.0473832	0.0433486	0.0476781	0.0529473	0.0544817	0.053697	0.0630545
	5	6.90529	6.87464	7.0626	7.48468	8.26087	8.09006	9.01339	8.72382	26.4951	23.906	12.6693	12.5538	7.17462	6.93672	6.84877	6.94197	7.54375	7.58143	7.19697	8.17527
	6	0.520129	0.462078	0.539049	0.571037	0.395946	0.529772	0.625812	0.443042	1.93124	1.46067	0.509132	0.444417	0.434966	0.406369	0.369205	0.431008	0.448373	0.431603	0.471876	0.453817
											1000var	1000diff	100var	100diff
		cubist.1000var.H.adults	9.12994	0.666239	0.635474	0.0476394	6.90529	0.520129		cubist	9.12994	9.13726	9.31096	10.0318		0.666239	0.702605	0.878399	1.03038
		bstSm.1000var.H.adults	10.5211	0.585341	0.529018	0.0473313	8.26087	0.395946		bstSm	10.5211	10.4934	11.7639	11.1275		0.585341	0.806259	1.02591	0.63443
		glmnet.1000var.H.adults	33.3055	2.29972	0.0250534	0.0213618	26.4951	1.93124		glmnet	33.3055	30.421	15.5793	15.3814		2.29972	2.09081	0.769358	0.634816
		rf.1000var.H.adults	9.21651	0.634852	0.645183	0.0458902	7.17462	0.434966		rf	9.21651	8.91358	8.78205	9.03392		0.634852	0.625816	0.565698	0.633378
		gcvEarth.1000var.H.adults	9.56379	0.593199	0.591154	0.0529473	7.54375	0.448373		gcvEarth	9.56379	9.82478	9.2658	10.6619		0.593199	0.80109	0.671434	0.687975
		enet.1000var.H.adults	31.1445	2.28779	0.0248029	0.0214003	24.7991	1.89314		enet	31.1445	28.7796	15.2874	15.1956		2.28779	2.08331	0.685003	0.599746
		cubist.1000diff.H.adults	9.13726	0.702605	0.634873	0.0566189	6.87464	0.462078		cubist	0.635474	0.634873	0.619985	0.564539		0.0476394	0.0566189	0.061392	0.067215
		bstSm.1000diff.H.adults	10.4934	0.806259	0.535908	0.0731501	8.09006	0.529772		bstSm	0.529018	0.535908	0.43829	0.472064		0.0473313	0.0731501	0.077073	0.0567358
		glmnet.1000diff.H.adults	30.421	2.09081	0.00975639	0.0116168	23.906	1.46067		glmnet	0.0250534	0.00975639	0.00844957	0.0106892		0.0213618	0.0116168	0.0133044	0.0119177
		rf.1000diff.H.adults	8.91358	0.625816	0.6618	0.0473832	6.93672	0.406369		rf	0.645183	0.6618	0.661061	0.64221		0.0458902	0.0473832	0.0433486	0.0476781
		gcvEarth.1000diff.H.adults	9.82478	0.80109	0.577307	0.0544817	7.58143	0.431603		gcvEarth	0.591154	0.577307	0.615226	0.507881		0.0529473	0.0544817	0.053697	0.0630545
		enet.1000diff.H.adults	28.7796	2.08331	0.00946727	0.0109287	22.6083	1.52545		enet	0.0248029	0.00946727	0.00822168	0.0107037		0.0214003	0.0109287	0.0125163	0.0134867
		cubist.100diff.H.adults	9.31096	0.878399	0.619985	0.061392	7.0626	0.539049		cubist	6.90529	6.87464	7.0626	7.48468		0.520129	0.462078	0.539049	0.571037
		bstSm.100diff.H.adults	11.7639	1.02591	0.43829	0.077073	9.01339	0.625812		bstSm	8.26087	8.09006	9.01339	8.72382		0.395946	0.529772	0.625812	0.443042
		glmnet.100diff.H.adults	15.5793	0.769358	0.00844957	0.0133044	12.6693	0.509132		glmnet	26.4951	23.906	12.6693	12.5538		1.93124	1.46067	0.509132	0.444417
		rf.100diff.H.adults	8.78205	0.565698	0.661061	0.0433486	6.84877	0.369205		rf	7.17462	6.93672	6.84877	6.94197		0.434966	0.406369	0.369205	0.431008
		gcvEarth.100diff.H.adults	9.2658	0.671434	0.615226	0.053697	7.19697	0.471876		gcvEarth	7.54375	7.58143	7.19697	8.17527		0.448373	0.431603	0.471876	0.453817
		enet.100diff.H.adults	15.2874	0.685003	0.00822168	0.0125163	12.4644	0.433315		enet	24.7991	22.6083	12.4644	12.4183		1.89314	1.52545	0.433315	0.411961
		cubist.100var.H.adults	10.0318	1.03038	0.564539	0.067215	7.48468	0.571037
		bstSm.100var.H.adults	11.1275	0.63443	0.472064	0.0567358	8.72382	0.443042
		glmnet.100var.H.adults	15.3814	0.634816	0.0106892	0.0119177	12.5538	0.444417
		rf.100var.H.adults	9.03392	0.633378	0.64221	0.0476781	6.94197	0.431008
		gcvEarth.100var.H.adults	10.6619	0.687975	0.507881	0.0630545	8.17527	0.453817
		enet.100var.H.adults	15.1956	0.599746	0.0107037	0.0134867	12.4183	0.411961

## Sheet: Table S5 (Related to Fig. 3)
	Table S5 (Related to Figure 3). Important genes prioritized by the 1000 variable, 1000 differential, 100 variable, and 100 differential transcriptomic aging clocks.
	1000 Variable Gene	1000 Variable Importance	1000 Differential Gene	1000 Differential Importance	100 Variable Gene	100 Variable Importance	100 Differential Gene	100 Differential Importance	1000 Variable Important Genes	1000 Differential Important Genes	Important Genes Common to 1000 Variable and 1000 Differential	100 Variable Important Genes	100 Differential Important Genes	Important Genes Common to 100 Variable and 100 Differential	Important Genes Common to 1000 Variable, 1000 Differential, 100 Variable, and 100 Differential		Description	Common Important Genes in 1000 Variable and 1000 Differential		Description	Common Important Genes in 100 Variable and 100 Differential
	KRT6C	14.7899	REG3A	40.345	FGB	17.943	KRT6C	23.964	KRT6C	REG3A	KRT6C	FGB	KRT6C	GNLY	KRT14		extracellular structure organization	4.41279		cornification	4.24352
	KLK6	14.1318	NR2E1	13.0275	CALML3	17.1048	MIR100	19.7249	KLK6	NR2E1	CST1	CALML3	MIR100	DSG3	KRT13		innate immune response	4.2806		keratinization	3.63349
	SPRR1B	12.2345	DEFB119	12.6281	FGG	12.1106	CRNN	16.278	SPRR1B	DEFB119	HLA-H	FGG	CRNN	KRT14	KRT1		extracellular matrix organization	4.2798		keratinocyte differentiation	3.10248
	MMP10	10.4737	MIR10B	11.9933	KRT6A	11.7772	MIR10B	16.083	MMP10	MIR10B	TBX15	KRT6A	MIR10B	KRT13	HBB		humoral immune response	4.2798		epidermal cell differentiation	2.78956
	CALML3	9.35038	MIR100	10.6716	SERPINB13	11.267	SPRR1B	12.7846	CALML3	MIR100	KRT6B	SERPINB13	SPRR1B	KRT6A	KRT16		skin development	4.09037		skin development	2.39271
	CEACAM5	8.90614	KRT6C	10.3083	XIST	10.9174	CD48	10.0796	CEACAM5	KRT6C	ZIC1	XIST	CD48	HBA1			regulation of defense response	4.09037		epidermis development	2.27761
	GRP	8.34475	DPT	10.1131	SERPINB5	9.65521	MIR191	9.04583	GRP	DPT	BMP7	SERPINB5	MIR191	KRT1			regulation of immune response	3.6825		desmosome assembly	2.27761
	FGA	7.5865	HLA-F	9.34054	DSG3	9.52794	GNLY	8.56334	FGA	HLA-F	SERPINB13	DSG3	GNLY	HBB			activation of immune response	3.65661		desmosome organization	1.55142
	KRT6B	7.48156	KCNC2	8.9232	NLRP2	9.37337	DSG3	8.48961	KRT6B	KCNC2	SOX2-OT	NLRP2	DSG3	KRT16			cornification	3.45169		oxygen transport	1.26204
	PRSS2	7.31648	INS	8.64767	KRT14	9.17021	KRT6B	8.10515	PRSS2	INS	WIF1	KRT14	KRT6B	HBA2			regulation of response to external stimulus	2.97837		epithelial cell differentiation	1.24502
	SFTPC	6.51971	TSC22D3	8.64334	UTY	9.13329	KRT76	7.88816	SFTPC	TSC22D3	CA2	UTY	KRT76				positive regulation of immune response	2.90586		protein heterooligomerization	1.22525
	MSMB	6.48315	MIF	8.54809	KRT16	8.98368	KRT14	7.51741	MSMB	MIF	KRT5	KRT16	KRT14				pattern recognition receptor signaling pathway	2.90586		gas transport	1.13519
	MUC16	6.27241	CST1	8.23673	CALCA	8.74878	KRT3	7.47016	MUC16	CST1	KRT14	CALCA	KRT3				platelet degranulation	2.90586		response to oxidative stress	0.85243
	BPIFA1	6.07182	MX2	8.01203	TXLNGY	8.3582	MIR222	7.38486	BPIFA1	MX2	NKG7	TXLNGY	MIR222				inflammatory response	2.90586		hydrogen peroxide catabolic process	0.787196
	CST1	5.80907	MIR124-2HG	7.25408	FAM83B	8.3043	SPRR2A	7.3632	CST1	MIR124-2HG	COL22A1	FAM83B	SPRR2A				positive regulation of immune system process	2.90586		bicarbonate transport	0.612708
	NPPB	5.7454	ANO3	7.01098	KRT13	8.2128	SCARNA10	7.25331	NPPB	ANO3	SPINK5	KRT13	SCARNA10				receptor-mediated endocytosis	2.90586		killing of cells of other organism	0.44194
	NLRP2	5.69981	RHO	5.82048	GJB6	8.16449	IL2RB	7.01158	NLRP2	RHO	LTB	GJB6	IL2RB				positive regulation of defense response	2.90493		hydrogen peroxide metabolic process	0.44194
	ZIC5	5.54685	HLA-H	5.73245	PRKY	7.90635	CIDEC	6.93108	ZIC5	HLA-H	CDH12	PRKY	CIDEC				keratinocyte differentiation	2.8995		disruption of cells of other organism	0.44194
	UGT2B4	5.49933	TBX15	5.26748	UPK1B	7.89514	KRT13	6.84698	UGT2B4	TBX15	MYO3B	UPK1B	KRT13				regulation of inflammatory response	2.8699
	SPRR3	5.38409	MIR191	5.2292	WDR72	7.85562	CTSG	6.58661	SPRR3	MIR191	MMP13	WDR72	CTSG				antimicrobial humoral response	2.84245
	SERPINB3	5.37611	CRX	5.1303	VIL1	7.65813	LOC101926960	6.5006	SERPINB3	CRX	PPM1E	VIL1	LOC101926960				immune response-activating signal transduction	2.67141
	OGDHL	5.11743	SPARC	5.12978	KDM5D	7.27361	LTB	6.35911	OGDHL	SPARC	SERPINB3	KDM5D	LTB				defense response to bacterium	2.65526
	FGB	5.07949	CSF2RA	5.05179	LOC284581	7.13772	CD2	6.14687	FGB	CSF2RA	HLA-DRB5	LOC284581	CD2				endocytosis	2.64262
	HSPA7	5.04829	STAT4	4.93044	SAA1	6.84038	IL7R	6.14591	HSPA7	STAT4	FGG	SAA1	IL7R				cellular response to cytokine stimulus	2.64262
	KRT6A	5.00741	MUC21	4.53053	NTS	6.75641	MIR99B	6.12295	KRT6A	MUC21	FABP7	NTS	MIR99B				negative regulation of proteolysis	2.5789
	MMP13	4.82329	HIST1H4C	4.50832	KIF1A	6.71763	ZAP70	5.9549	MMP13	HIST1H4C	KANK4	KIF1A	ZAP70				epidermis development	2.57513
	SERPINB5	4.75456	RLBP1	4.43245	PRAME	6.71511	SPRR3	5.94902	SERPINB5	RLBP1	SPRR1B	PRAME	SPRR3				keratinization	2.5464
	KRT13	4.71306	AHSG	4.3896	ZFY	6.56024	CD247	5.93016	KRT13	AHSG	ADH1B	ZFY	CD247				import into cell	2.49053
	KRT4	4.6186	KRT6B	4.28353	CYP1A1	6.51387	PLIN4	5.86373	KRT4	KRT6B	KYNU	CYP1A1	PLIN4				regulation of peptidase activity	2.49053
	HMGCS2	4.61513	FBLN2	4.27927	EEF1A2	6.47253	TUSC5	5.86365	HMGCS2	FBLN2	GAD1	EEF1A2	TUSC5				immune response-regulating signaling pathway	2.49053
	CXCL13	4.61219	TCEAL2	4.27262	DDX3Y	6.44374	KRT6A	5.73071	CXCL13	TCEAL2	DMBT1	DDX3Y	KRT6A				regulated exocytosis	2.47723
	SCGB3A2	4.55149	C8B	4.03711	CYP4F11	6.1909	CXCR4	5.63863	SCGB3A2	C8B	CHRNA3	CYP4F11	CXCR4
	XIST	4.45246	CRNN	3.93968	AKR1B10	6.18407	EPB42	5.54314	XIST	CRNN	STXBP5L	AKR1B10	EPB42
	SPRR2A	4.44946	PKD1L2	3.82751	KRT17	6.10746	TNMD	5.40295	SPRR2A	PKD1L2	HBB	KRT17	TNMD
	CLDN6	4.44569	IKZF3	3.75316	EIF1AY	6.07441	IL2RG	5.1496	CLDN6	IKZF3	CALML3	EIF1AY	IL2RG
	FABP7	4.44097	CCHE1	3.65191	RPS4Y1	6.06209	MS4A1	4.99848	FABP7	CCHE1	KCNJ15	RPS4Y1	MS4A1
	CLDN3	4.4352	MEOX2	3.56216	PI3	5.78507	CD96	4.92109	CLDN3	MEOX2	RN7SL1	PI3	CD96
	DSG3	4.39595	ZIC1	3.55522	DSC3	5.76931	RPE65	4.85193	DSG3	ZIC1	LRP2	DSC3	RPE65
	SERPINB13	4.32106	HLA-B	3.53037	PGC	5.67392	BPIFB4	4.84239	SERPINB13	HLA-B	SERPINB5	PGC	BPIFB4
	EYA4	4.28019	BMP7	3.52295	USP9Y	5.56519	GLYAT	4.77589	EYA4	BMP7	CNGB1	USP9Y	GLYAT
	TRPM8	4.27843	RDH8	3.49611	KRT5	5.35885	ARHGAP15	4.72158	TRPM8	RDH8	DNER	KRT5	ARHGAP15
	CRABP1	4.27311	OLFM3	3.48823	CXCL6	5.1031	CIDEA	4.65945	CRABP1	OLFM3	AQP4	CXCL6	CIDEA
	CEACAM6	4.22679	RD3	3.45825	MSLN	4.91181	TRAT1	4.65603	CEACAM6	RD3	AADAC	MSLN	TRAT1
	TM4SF4	4.21866	LRIT2	3.43429	PCK1	4.85847	RMRP	4.6017	TM4SF4	LRIT2	COL6A3	PCK1	RMRP
	GSTA1	4.19578	CACNG3	3.4114	HHLA2	4.83019	TRAF3IP3	4.58119	GSTA1	CACNG3	SPINK1	HHLA2	TRAF3IP3
	FGG	4.16362	TNMD	3.40977	MUC5B	4.70724	HBA1	4.50353	FGG	TNMD	FNDC1	MUC5B	HBA1
	FGL1	4.15494	GPR37L1	3.37818	EREG	4.63027	P2RY10	4.39264	FGL1	GPR37L1	DNAH2	EREG	P2RY10
	SYT13	4.12637	NPVF	3.30123	SLC1A7	4.55627	BPIFA1	4.29507	SYT13	NPVF	SAA2	SLC1A7	BPIFA1
	HPCAL4	4.0776	C16orf54	3.26363	FCGR3B	4.50091	KRT4	4.28918	HPCAL4	C16orf54	DRAIC	FCGR3B	KRT4
	RYR3	4.04045	ANXA1	3.23764	RHCG	4.46885	TNFSF8	4.01844	RYR3	ANXA1	LEP	RHCG	TNFSF8
	PPP4R4	4.02586	PCDH15	3.23658	GPX2	4.36916	THRSP	3.97614	PPP4R4	PCDH15	ZNF385B	GPX2	THRSP
	CHRNA3	3.95459	MMD	3.22066	ADH1B	4.35852	LEP	3.96323	CHRNA3	MMD	SCGB3A2	ADH1B	LEP
	ADIPOQ	3.91443	TNFSF8	3.20189	KRT23	4.29161	ICOS	3.95599	ADIPOQ	TNFSF8	RRM2	KRT23	ICOS
	AADAC	3.90808	KRT3	3.1895	PCSK2	4.28317	PLIN1	3.95559	AADAC	KRT3	LYZ	PCSK2	PLIN1
	PAEP	3.89073	ANKRD33	3.14117	GNLY	4.27885	ADIPOQ	3.93911	PAEP	ANKRD33	RN7SL2	GNLY	ADIPOQ
	CPLX2	3.8823	SLC6A14	3.10681	SERPINB2	4.15138	SH2D1A	3.89597	CPLX2	SLC6A14	COL1A1	SERPINB2	SH2D1A
	RASL11B	3.87904	CD53	3.06843	CLCA2	4.12776	CCR7	3.86006	RASL11B	CD53	KRT1	CLCA2	CCR7
	GJB6	3.85193	TRH	3.05956	KRT1	4.0618	CD3E	3.82598	GJB6	TRH	CP	KRT1	CD3E
	PAX8	3.82669	SERPINB13	3.03406	FAT2	3.99044	CD3D	3.79774	PAX8	SERPINB13	RIMS2	FAT2	CD3D
	MMP1	3.82359	MIR222	3.02251	S100A8	3.95977	MME	3.59677	MMP1	MIR222	SCEL	S100A8	MME
	BPIFB1	3.78084	STMN4	3.01948	A2ML1	3.81641	CCL5	3.58842	BPIFB1	STMN4	BPIFA1	A2ML1	CCL5
	USP32P2	3.77667	CD48	2.99562	HBA2	3.80689	CD6	3.5199	USP32P2	CD48	KRT4	HBA2	CD6
	HLA-H	3.73983	KRT76	2.99352	HBB	3.77875	HBD	3.51333	HLA-H	KRT76	CD36	HBB	HBD
	MMP12	3.73327	PDE6C	2.99222	HMGA2	3.77687	KRT1	3.50463	MMP12	PDE6C	MYBPC1	HMGA2	KRT1
	FSCN1	3.71424	CNTN4	2.97877	OLFM4	3.70319	`TRHDE-AS1`	3.4871	FSCN1	CNTN4	CIDEC	OLFM4	`TRHDE-AS1`
	FAM83A	3.67826	PTGER3	2.9543	ALB	3.67191	PFKFB1	3.45471	FAM83A	PTGER3	NEFL	ALB	PFKFB1
	C16orf89	3.62512	SYNPR	2.95172	HLA-DQA2	3.60075	G0S2	3.37902	C16orf89	SYNPR	FGB	HLA-DQA2	G0S2
	DLK1	3.62438	CHRNA4	2.94529	CXCL5	3.58967	OASL	3.36972	DLK1	CHRNA4	MYO3A	CXCL5	OASL
	SFTPA1	3.59347	PDE6H	2.93445	AZGP1	3.58719	CD69	3.36129	SFTPA1	PDE6H	ASPN	AZGP1	CD69
	S100A8	3.5785	CDK5R2	2.93038	FOSB	3.33038	CYTIP	3.32844	S100A8	CDK5R2	PROC	FOSB	CYTIP
	ZNF385B	3.53481	SNCB	2.92511	MUC13	3.32156	LVRN	3.29055	ZNF385B	SNCB	PRSS2	MUC13	LVRN
	SOX2-OT	3.51346	MOK	2.91267	HLA-DQB2	3.31759	CTSW	3.13044	SOX2-OT	MOK	IGLL5	HLA-DQB2	CTSW
	KLK7	3.48764	CD247	2.89363	CHI3L1	3.29444	TBC1D10C	3.1102	KLK7	CD247	KRT13	CHI3L1	TBC1D10C
	LYZ	3.47665	GRIA2	2.87829	SERPINE1	3.19195	HBB	3.0726	LYZ	GRIA2	KRT16	SERPINE1	HBB
	DNAH2	3.46167	SOX2-OT	2.87184	HBA1	3.18274	RHOH	2.93035	DNAH2	SOX2-OT	MKI67	HBA1	RHOH
	HLA-DQA1	3.36578	CD84	2.83185	HSPA6	3.16724	GZMA	2.87015	HLA-DQA1	CD84	C4BPA	HSPA6	GZMA
	ADM	3.29171	OTX2-AS1	2.82426	GSTM1	3.11515	KRT16	2.81334	ADM	OTX2-AS1	MLXIPL	GSTM1	KRT16
	KDM5D	3.28639	IRF1	2.81824	NEFL	2.9237	PTPN7	2.7404	KDM5D	IRF1	GABRA3	NEFL	PTPN7
	SPAG6	3.27928	WIF1	2.80627	TP63	2.90766	ORM1	2.73244	SPAG6	WIF1	SLC6A15	TP63	ORM1
	SCN2A	3.27153	ABCA4	2.80377	S100A2	2.7696	CST7	2.68178	SCN2A	ABCA4	IGSF11	S100A2	CST7
	TEKT1	3.26789	CYP8B1	2.79318	AFAP1-AS1	2.71444	LCK	2.64029	TEKT1	CYP8B1	MME	AFAP1-AS1	LCK
	SFTA2	3.2673	TMEM154	2.77849	PKP1	2.69539	FABP4	2.24688	SFTA2	TMEM154	BPIFB1	PKP1	FABP4
	PIGR	3.26189	Sep1	2.77678	PAX8-AS1	2.64859	HBM	2.06402	PIGR	Sep1	DDC	PAX8-AS1	HBM
	SPINK1	3.23549	RORB	2.77335	HP	2.55126	HBA2	1.99972	SPINK1	RORB	ADAM12	HP	HBA2
	C1orf168	3.23456	CLEC2B	2.76271	AKR1C2	2.53449	KLB	1.98588	C1orf168	CLEC2B		AKR1C2	KLB
	ADH7	3.22087	NEUROD1	2.76138	USP32P2	2.49669	P2RY8	1.96833	ADH7	NEUROD1		USP32P2	P2RY8
	SH2D5	3.20113	HCN1	2.74673	CXCL8	2.38702	CD28	1.83789	SH2D5	HCN1		CXCL8	CD28
	PALLD	3.1986	CA2	2.74335	CXCL10	2.32877	DGAT2	1.80024	PALLD	CA2		CXCL10	DGAT2
	KRT14	3.16344	NFASC	2.73859	HLA-DRB6	2.28506	SELL	1.67432	KRT14	NFASC		HLA-DRB6	SELL
	CYP24A1	3.16141	CPLX4	2.73488	CRLF1	2.27312	`RNU2-2P`	1.64178	CYP24A1	CPLX4		CRLF1	`RNU2-2P`
	KIF1A	3.15395	KRT5	2.73134	IL1RL1	2.12489	ITK	1.53869	KIF1A	KRT5		IL1RL1	ITK
	IGF2BP1	3.14346	IL2RA	2.71792	USP32P1	1.78433	SKAP1	1.31983	IGF2BP1	IL2RA		USP32P1	SKAP1
	CREG2	3.13098	CLEC4F	2.67158	TENM2	1.59005	SBSN	1.3152	CREG2	CLEC4F		TENM2	SBSN
	WIF1	3.10806	TRAT1	2.66631	HPGD	1.53697	GPD1	1.22477	WIF1	TRAT1		HPGD	GPD1
	EEF1A2	3.08729	KRT14	2.66527	S100P	1.42604	ALAS2	1.16775	EEF1A2	KRT14		S100P	ALAS2
	CXCL17	3.0819	IFIT2	2.65723	S100A9	1.41881	PTPRCAP	0.646708	CXCL17	IFIT2		S100A9
	FBN3	3.07484	BTNL9	2.65184	CXCL2	1.27146	FCMR	0.616163	FBN3	BTNL9		CXCL2
	MUC5AC	3.05121	NKG7	2.646	ALDH3A1	1.16294	CD52	0.509679	MUC5AC	NKG7		ALDH3A1
	B4GALNT4	2.97034	NRSN1	2.64535	TRIM29	1.13857	RPPH1	0.257968	B4GALNT4	NRSN1		TRIM29
	COL9A1	2.96552	GPD1	2.63941	LTF	0.84649	AHSP	0.200857	COL9A1	GPD1
	TMEM59L	2.96424	PSMB8	2.63367					TMEM59L	PSMB8
	DDN	2.9557	HPCA	2.63064					DDN	HPCA
	PLEKHS1	2.95153	NR4A2	2.61756					PLEKHS1	NR4A2
	TXLNGY	2.94237	KCNJ9	2.60253					TXLNGY	KCNJ9
	SEMA3E	2.94174	PDE6A	2.58898					SEMA3E	PDE6A
	TREM1	2.93497	ARHGAP15	2.57898					TREM1	ARHGAP15
	CTSE	2.93209	FAM13A-AS1	2.57338					CTSE	FAM13A-AS1
	COL22A1	2.91033	CD37	2.54077					COL22A1	CD37
	COL2A1	2.91005	ADRA2A	2.53619					COL2A1	ADRA2A
	ALDH1L1	2.89345	RELB	2.52794					ALDH1L1	RELB
	UPK1B	2.89192	COL22A1	2.51459					UPK1B	COL22A1
	TDGF1	2.87673	FABP4	2.5119					TDGF1	FABP4
	FAM81B	2.86696	MAB21L1	2.48715					FAM81B	MAB21L1
	EREG	2.86469	SLN	2.47598					EREG	SLN
	COL6A3	2.86119	SEC14L2	2.46571					COL6A3	SEC14L2
	KLK11	2.84637	NIM1K	2.46179					KLK11	NIM1K
	CALCA	2.83712	PDE2A	2.45219					CALCA	PDE2A
	UTY	2.83381	IL32	2.44527					UTY	IL32
	VTCN1	2.82749	C1orf61	2.44446					VTCN1	C1orf61
	PSAT1	2.76571	UBAP1L	2.43872					PSAT1	UBAP1L
	CFD	2.76279	NDC80	2.42393					CFD	NDC80
	HERC2P3	2.75753	LOC642366	2.41122					HERC2P3	LOC642366
	KRT16	2.75746	CABP5	2.40897					KRT16	CABP5
	KRT17	2.75642	CD2	2.39825					KRT17	CD2
	IGLL5	2.72415	CTSG	2.39255					IGLL5	CTSG
	GABRA3	2.71871	UNC119	2.38521					GABRA3	UNC119
	ANGPTL7	2.71412	MALAT1	2.36669					ANGPTL7	MALAT1
	GNG4	2.71368	SPINK5	2.36627					GNG4	SPINK5
	RPS4Y1	2.71075	CALB1	2.35558					RPS4Y1	CALB1
	MET	2.70962	LTB	2.35361					MET	LTB
	SFRP4	2.70448	GNB3	2.34084					SFRP4	GNB3
	AQP3	2.70389	CACNA1G	2.33497					AQP3	CACNA1G
	GAP43	2.68642	CDH12	2.33222					GAP43	CDH12
	EIF1AY	2.68569	HKDC1	2.33122					EIF1AY	HKDC1
	NOXA1	2.66977	RAX2	2.32074					NOXA1	RAX2
	IDO1	2.6695	ATP2B3	2.31894					IDO1	ATP2B3
	UBD	2.66879	CYTIP	2.31589					UBD	CYTIP
	CNGB1	2.6659	DCST2	2.30471					CNGB1	DCST2
	KCNE4	2.66357	LRTM2	2.29033					KCNE4	LRTM2
	PTHLH	2.65512	MYO3B	2.27474					PTHLH	MYO3B
	MATK	2.64873	MMP13	2.2731					MATK	MMP13
	GABBR2	2.63614	PPM1E	2.2504					GABBR2	PPM1E
	FOXQ1	2.62872	CCDC108	2.2479					FOXQ1	CCDC108
	PSCA	2.62601	SERPINB3	2.24146					PSCA	SERPINB3
	MAP7D2	2.61938	LIME1	2.24026					MAP7D2	LIME1
	PCP4	2.61494	CDR1	2.23631					PCP4	CDR1
	DNAH6	2.59608	IL2RB	2.23392					DNAH6	IL2RB
	STAC2	2.585	LRIT1	2.23379					STAC2	LRIT1
	DES	2.57518	GUCA1C	2.23305					DES	GUCA1C
	PPP1R1B	2.5735	CRHBP	2.23054					PPP1R1B	CRHBP
	CIDEC	2.56933	HLA-DRB5	2.22616					CIDEC	HLA-DRB5
	TRDN	2.56876	IL2RG	2.21828					TRDN	IL2RG
	ZFY	2.56772	GPR179	2.2169					ZFY	GPR179
	CCL20	2.56038	UGT1A1	2.21213					CCL20	UGT1A1
	METRN	2.55534	FGG	2.20976					METRN	FGG
	PCSK1N	2.54762	LOC101926960	2.20018					PCSK1N	LOC101926960
	SLC51A	2.52583	LEF1	2.19452					SLC51A	LEF1
	CACNA1I	2.52004	EPHA5	2.19246					CACNA1I	EPHA5
	DMBT1	2.51247	KLB	2.17029					DMBT1	KLB
	GABRP	2.50862	FABP7	2.16902					GABRP	FABP7
	SERPINE1	2.5065	PPEF2	2.16415					SERPINE1	PPEF2
	TNC	2.4979	KANK4	2.14788					TNC	KANK4
	CDO1	2.49713	TFAP2B	2.13815					CDO1	TFAP2B
	SCGB1A1	2.49531	PRTG	2.11753					SCGB1A1	PRTG
	LIF	2.48672	SV2B	2.11628					LIF	SV2B
	IGFBP5	2.45388	KCNJ13	2.10479					IGFBP5	KCNJ13
	CD36	2.45214	LIX1	2.09806					CD36	LIX1
	PTPRZ1	2.44951	NCKAP1L	2.08108					PTPRZ1	NCKAP1L
	CACNG4	2.4181	SLITRK6	2.0796					CACNG4	SLITRK6
	INA	2.41779	SPRR1B	2.07006					INA	SPRR1B
	S100A12	2.40707	MAK	2.06504					S100A12	MAK
	KANK4	2.40325	ITIH5	2.06279					KANK4	ITIH5
	APLNR	2.40088	NKX2-1	2.05439					APLNR	NKX2-1
	CLIC6	2.39876	ADH1B	2.05233					CLIC6	ADH1B
	FAM83B	2.38721	NRG3	2.04631					FAM83B	NRG3
	ETNPPL	2.38206	EPB42	2.04177					ETNPPL	EPB42
	KRT5	2.37545	GABRG1	2.04121					KRT5	GABRG1
	ZIC1	2.36229	KYNU	2.04062					ZIC1	KYNU
	GREM1	2.35088	PVRL4	2.03456					GREM1	PVRL4
	SCEL	2.34062	GAD1	2.02872					SCEL	GAD1
	DUOX2	2.33871	MDGA2	2.02796					DUOX2	MDGA2
	CCDC141	2.33081	RAD54B	2.02065					CCDC141	RAD54B
	CDH12	2.31296	LGALSL	2.01064					CDH12	LGALSL
	LIPH	2.31045	DMBT1	2.00766					LIPH	DMBT1
	SIRPB1	2.2948	CHRNA3	2.00055					SIRPB1	CHRNA3
	ERICH3	2.29278	APOL6	1.99689					ERICH3	APOL6
	SFTPA2	2.28418	RGS7	1.99278					SFTPA2	RGS7
	SYT4	2.28408	OASL	1.99234					SYT4	OASL
	DSC3	2.28046	HRG	1.99199					DSC3	HRG
	AQP4	2.27687	STXBP5L	1.98675					AQP4	STXBP5L
	ADAM23	2.27524	COL3A1	1.9866					ADAM23	COL3A1
	AQP5	2.27115	MCAM	1.98561					AQP5	MCAM
	CACNA1E	2.26053	SLC17A6	1.97612					CACNA1E	SLC17A6
	C1orf95	2.25534	SFN	1.97461					C1orf95	SFN
	CCNB2	2.25253	FRMPD2	1.96901					CCNB2	FRMPD2
	ATRNL1	2.24134	FAM57B	1.96881					ATRNL1	FAM57B
	PRKY	2.23167	RBP7	1.95969					PRKY	RBP7
	ADGRF1	2.22865	HBB	1.95614					ADGRF1	HBB
	F5	2.225	FCMR	1.9528					F5	FCMR
	CLDN2	2.22308	CALML3	1.95132					CLDN2	CALML3
	COL25A1	2.21853	TNR	1.95008					COL25A1	TNR
	GRIK2	2.20255	SYT9	1.94309					GRIK2	SYT9
	ATP13A4	2.19157	P2RY8	1.94022					ATP13A4	P2RY8
	MS4A1	2.19029	AMER2	1.93075					MS4A1	AMER2
	CA4	2.18912	GMFG	1.92969					CA4	GMFG
	KCNT1	2.18769	KCNJ15	1.92331					KCNT1	KCNJ15
	MYO3B	2.16593	SLC24A1	1.92304					MYO3B	SLC24A1
	CYP1B1	2.16187	HBM	1.90469					CYP1B1	HBM
	BCAS1	2.1568	DIRAS2	1.90188					BCAS1	DIRAS2
	CYP4F11	2.15458	DOK6	1.899					CYP4F11	DOK6
	PENK	2.15065	DNAH7	1.89646					PENK	DNAH7
	SERPINA3	2.1469	RN7SL1	1.89004					SERPINA3	RN7SL1
	TMEM150C	2.14202	LRP2	1.88857					TMEM150C	LRP2
	BEX1	2.13958	SIX3	1.88556					BEX1	SIX3
	SPHK1	2.13926	SERPINB5	1.88522					SPHK1	SERPINB5
	FUT9	2.12663	LIPG	1.88402					FUT9	LIPG
	PLIN1	2.12076	DRD1	1.88154					PLIN1	DRD1
	PROC	2.11846	FMN1	1.87644					PROC	FMN1
	ANLN	2.11721	CNGB1	1.87408					ANLN	CNGB1
	CXCL2	2.11212	ESRRB	1.86914					CXCL2	ESRRB
	SDPR	2.10414	EHD2	1.86517					SDPR	EHD2
	MTRNR2L1	2.10383	ENO2	1.8616					MTRNR2L1	ENO2
	POF1B	2.09662	ELSPBP1	1.86144					POF1B	ELSPBP1
	KCNH2	2.09406	PRPH2	1.8419					KCNH2	PRPH2
	PRSS3	2.0887	LINC01279	1.84161					PRSS3	LINC01279
	OLFM4	2.084	DNER	1.8349					OLFM4	DNER
	VSNL1	2.08044	AQP4	1.83478					VSNL1	AQP4
	L1TD1	2.08001	ADARB2	1.82883					L1TD1	ADARB2
	NTS	2.07106	ATP8A2	1.8236					NTS	ATP8A2
	CYP2B7P	2.06793	AADAC	1.81762					CYP2B7P	AADAC
	CHST9	2.0644	HRASLS5	1.81744					CHST9	HRASLS5
	USP9Y	2.05773	PTPN22	1.81443					USP9Y	PTPN22
	C6	2.05333	ELMOD1	1.81214					C6	ELMOD1
	PPM1E	2.05246	MIR99B	1.81194					PPM1E	MIR99B
	SAA2	2.04986	SAMD7	1.81164					SAA2	SAMD7
	MSLN	2.04253	PLIN4	1.8042					MSLN	PLIN4
	SAA1	2.0403	MT3	1.80042					SAA1	MT3
	SLC1A7	2.03902	ECEL1	1.80008					SLC1A7	ECEL1
	KRT15	2.03725	NXNL1	1.79432					KRT15	NXNL1
	SLC34A2	2.03124	SLC4A1	1.7884					SLC34A2	SLC4A1
	PGC	2.0232	ACACB	1.78522					PGC	ACACB
	SLC5A1	2.01977	SCN4A	1.78314					SLC5A1	SCN4A
	SLCO1A2	2.0157	COL6A3	1.78257					SLCO1A2	COL6A3
	CHGA	2.00346	CACNG2	1.77791					CHGA	CACNG2
	FAM167A	1.99801	C8A	1.77586					FAM167A	C8A
	ADH1B	1.99736	AIPL1	1.7712					ADH1B	AIPL1
	GRIA1	1.98441	IKBKE	1.76582					GRIA1	IKBKE
	KRT23	1.98153	ACSL6	1.76428					KRT23	ACSL6
	HSPA6	1.97404	SPINK1	1.75873					HSPA6	SPINK1
	SV2C	1.97077	FNDC1	1.75663					SV2C	FNDC1
	C4BPA	1.96998	RNF125	1.75382					C4BPA	RNF125
	MMP9	1.96696	DNAJC6	1.7453					MMP9	DNAJC6
	SLC14A1	1.96474	SLITRK1	1.74185					SLC14A1	SLITRK1
	SMOC1	1.95785	SLC39A12	1.74106					SMOC1	SLC39A12
	SERPINB2	1.9543	RP1L1	1.73733					SERPINB2	RP1L1
	COL1A1	1.94806	HSH2D	1.7265					COL1A1	HSH2D
	THNSL2	1.94663	STX11	1.72568					THNSL2	STX11
	GZMA	1.94342	GRM6	1.71515					GZMA	GRM6
	AKR1C3	1.93837	ELF1	1.71376					AKR1C3	ELF1
	PTH2R	1.93771	DNAH2	1.70688					PTH2R	DNAH2
	SUSD4	1.93491	SAA2	1.70052					SUSD4	SAA2
	MYBPC1	1.93177	S100A14	1.69616					MYBPC1	S100A14
	RAB3B	1.92882	SFTA3	1.69374					RAB3B	SFTA3
	FST	1.92159	IL7R	1.68638					FST	IL7R
	MXRA5	1.91359	DRAIC	1.68223					MXRA5	DRAIC
	MMP17	1.90714	FRMPD1	1.68169					MMP17	FRMPD1
	DNER	1.90532	LRMP	1.68009					DNER	LRMP
	CAPN8	1.90251	PLAC8	1.67833					CAPN8	PLAC8
	COL28A1	1.89687	PLEK	1.67449					COL28A1	PLEK
	DDX3Y	1.89636	OPN1SW	1.67427					DDX3Y	OPN1SW
	PLN	1.8925	AIM1	1.67332					PLN	AIM1
	CXCL9	1.89097	LEP	1.67057					CXCL9	LEP
	CTSV	1.89071	RASAL3	1.66318					CTSV	RASAL3
	DDC	1.89015	PSD2	1.66063					DDC	PSD2
	RET	1.88693	ABCG4	1.65754					RET	ABCG4
	DDR2	1.88475	CSPG5	1.65054					DDR2	CSPG5
	SNORD3A	1.88253	LIMD2	1.64564					SNORD3A	LIMD2
	EPHA10	1.88102	HMP19	1.64247					EPHA10	HMP19
	VIL1	1.87869	STAT5A	1.64046					VIL1	STAT5A
	NPPA	1.87628	ABCG5	1.6402					NPPA	ABCG5
	HLA-DRB5	1.87394	CES1	1.63345					HLA-DRB5	CES1
	SOX2	1.87368	ZNF385B	1.63249					SOX2	ZNF385B
	CPXM1	1.87069	GLB1L2	1.63027					CPXM1	GLB1L2
	AGT	1.87011	CLVS2	1.62924					AGT	CLVS2
	CFTR	1.8671	STRIP2	1.62867					CFTR	STRIP2
	AMBP	1.86643	CYP4A11	1.62513					AMBP	CYP4A11
	PTGDS	1.86226	CORO1A	1.62353					PTGDS	CORO1A
	STMN2	1.86209	ANKRD36B	1.62251					STMN2	ANKRD36B
	FNIP2	1.86182	GABRE	1.6214					FNIP2	GABRE
	TSPAN8	1.85906	SCGB3A2	1.62099					TSPAN8	SCGB3A2
	JAKMIP3	1.85645	PRF1	1.6209					JAKMIP3	PRF1
	NDUFS7	1.85584	MYT1L	1.61287					NDUFS7	MYT1L
	LEP	1.8423	PTPN6	1.60961					LEP	PTPN6
	LRFN4	1.84053	ITGB2	1.60757					LRFN4	ITGB2
	GNLY	1.83982	RP1	1.60678					GNLY	RP1
	LRRN3	1.83865	RRM2	1.60346					LRRN3	RRM2
	RTKN2	1.83677	CD300LG	1.59878					RTKN2	CD300LG
	TMC5	1.8358	OTX2	1.59633					TMC5	OTX2
	COLCA1	1.82196	GRK1	1.59573					COLCA1	GRK1
	RTN4R	1.8211	FAM19A3	1.59097					RTN4R	FAM19A3
	RAMP1	1.81644	GVINP1	1.59081					RAMP1	GVINP1
	CX3CR1	1.81118	ADRB2	1.58388					CX3CR1	ADRB2
	CXCL5	1.79863	KCNB1	1.57976					CXCL5	KCNB1
	SLC29A4	1.7978	APOA2	1.5787					SLC29A4	APOA2
	AMPH	1.78168	RHBDL3	1.57178					AMPH	RHBDL3
	EGR2	1.77849	DGKA	1.56986					EGR2	DGKA
	PROM1	1.77346	CSF2RB	1.56982					PROM1	CSF2RB
	GABRB3	1.77314	P2RY10	1.56711					GABRB3	P2RY10
	S100A1	1.77282	VSTM2B	1.56659					S100A1	VSTM2B
	EPHA7	1.77215	LCK	1.56462					EPHA7	LCK
	RASD1	1.77055	RAB41	1.56402					RASD1	RAB41
	MRAP2	1.76862	SERINC4	1.55645					MRAP2	SERINC4
	STXBP5L	1.76345	IKZF1	1.55635					STXBP5L	IKZF1
	MTTP	1.76246	GUCA1A	1.55468					MTTP	GUCA1A
	CD109	1.76077	LYZ	1.54689					CD109	LYZ
	CYP3A5	1.75989	SCARNA10	1.54571					CYP3A5	SCARNA10
	CLDN5	1.75677	LOC400706	1.53953					CLDN5	LOC400706
	CDHR3	1.754	WISP2	1.53223					CDHR3	WISP2
	SPINK5	1.75205	AGXT	1.53098					SPINK5	AGXT
	TFF3	1.74582	LOC101928710	1.52808					TFF3	LOC101928710
	FGFR3	1.74285	RPH3A	1.52405					FGFR3	RPH3A
	SLC39A4	1.74057	RN7SL2	1.52186					SLC39A4	RN7SL2
	EYA1	1.73822	PHYHIPL	1.51726					EYA1	PHYHIPL
	GDA	1.73721	COL1A1	1.51696					GDA	COL1A1
	PI15	1.73391	TAL1	1.51695					PI15	TAL1
	TMPRSS3	1.73103	PPARG	1.51282					TMPRSS3	PPARG
	SLC6A15	1.72919	MFNG	1.51239					SLC6A15	MFNG
	STRA6	1.72887	HOXB2	1.50993					STRA6	HOXB2
	PNCK	1.72871	KRT1	1.50978					PNCK	KRT1
	PI3	1.71441	MYO7A	1.50894					PI3	MYO7A
	ABCA13	1.71229	CP	1.50805					ABCA13	CP
	IGSF9B	1.71087	RIMS2	1.50269					IGSF9B	RIMS2
	FCN1	1.70398	ONECUT2	1.4991					FCN1	ONECUT2
	PPP2R2C	1.70224	FYB	1.4989					PPP2R2C	FYB
	EPHA1	1.69913	GNGT1	1.4904					EPHA1	GNGT1
	CNTNAP2	1.699	ABCA7	1.48807					CNTNAP2	ABCA7
	CHTF18	1.69865	ITGAX	1.48474					CHTF18	ITGAX
	KLHDC7A	1.69836	IMPG2	1.48399					KLHDC7A	IMPG2
	MRC1	1.69693	CSF3R	1.48316					MRC1	CSF3R
	GAD1	1.69686	SLC8A3	1.48261					GAD1	SLC8A3
	L1CAM	1.69677	CD5	1.48055					L1CAM	CD5
	SCD	1.69328	CNTNAP4	1.48035					SCD	CNTNAP4
	CCL18	1.69288	CELF3	1.47044					CCL18	CELF3
	KIAA1324	1.68904	NABP1	1.46825					KIAA1324	NABP1
	VNN1	1.68501	SCEL	1.46795					VNN1	SCEL
	ASPN	1.68097	BPIFA1	1.46707					ASPN	BPIFA1
	RIMS2	1.67744	KRT4	1.4648					RIMS2	KRT4
	SFTPB	1.67061	RETSAT	1.46326					SFTPB	RETSAT
	SOX11	1.66982	RGS9BP	1.46221					SOX11	RGS9BP
	RGS7BP	1.66765	AMER3	1.4614					RGS7BP	AMER3
	TUBB4A	1.6675	GNG13	1.46132					TUBB4A	GNG13
	ITPKA	1.65633	PRKAR2B	1.44999					ITPKA	PRKAR2B
	ATP10B	1.6549	ABCG8	1.44952					ATP10B	ABCG8
	CA10	1.65328	CDKN2C	1.44869					CA10	CDKN2C
	PAX8-AS1	1.65176	LVRN	1.44623					PAX8-AS1	LVRN
	TRIM58	1.65024	GPR65	1.43734					TRIM58	GPR65
	MLC1	1.64912	CD36	1.43056					MLC1	CD36
	COMP	1.64676	TRAF3IP3	1.42982					COMP	TRAF3IP3
	B3GALT2	1.64488	HES1	1.42963					B3GALT2	HES1
	SLC7A11	1.6414	MYBPC1	1.41997					SLC7A11	MYBPC1
	FKBP5	1.63753	RS1	1.41364					FKBP5	RS1
	KLK10	1.63535	CIDEC	1.41273					KLK10	CIDEC
	FOS	1.63134	LHFPL3	1.41077					FOS	LHFPL3
	CALB2	1.62517	NEURL1	1.41022					CALB2	NEURL1
	PCDH19	1.62377	NFAM1	1.40445					PCDH19	NFAM1
	ALB	1.6199	MYO1G	1.39368					ALB	MYO1G
	IER3	1.61872	TOP2A	1.39166					IER3	TOP2A
	CCL2	1.6161	MASP2	1.39128					CCL2	MASP2
	LGI3	1.61126	PMAIP1	1.38955					LGI3	PMAIP1
	SYT12	1.60917	GNAT2	1.38493					SYT12	GNAT2
	ABCG2	1.60826	PRDM1	1.38461					ABCG2	PRDM1
	NKG7	1.60743	DLG4	1.37962					NKG7	DLG4
	UCHL1	1.60559	UNC13C	1.37933					UCHL1	UNC13C
	C1QB	1.59969	OPCML	1.37826					C1QB	OPCML
	CXCL6	1.58234	NEFL	1.37283					CXCL6	NEFL
	CCDC42B	1.57293	FGB	1.36959					CCDC42B	FGB
	SYT2	1.5609	ARHGDIB	1.36834					SYT2	ARHGDIB
	LTB	1.5551	GPM6A	1.36736					LTB	GPM6A
	PCSK9	1.55488	CRTAC1	1.36633					PCSK9	CRTAC1
	MYO3A	1.5533	MYO3A	1.36561					MYO3A	MYO3A
	ELFN2	1.5524	CFAP47	1.3641					ELFN2	CFAP47
	HLA-DQB2	1.54723	SAG	1.36174					HLA-DQB2	SAG
	SPP1	1.54544	KLF8	1.35514					SPP1	KLF8
	BMP7	1.54472	CRP	1.35499					BMP7	CRP
	CYP1A1	1.5368	DOCK2	1.35208					CYP1A1	DOCK2
	KCNS1	1.53386	NPR1	1.34902					KCNS1	NPR1
	C2	1.53297	GNGT2	1.34872					C2	GNGT2
	PDIA2	1.5305	NRXN3	1.34292					PDIA2	NRXN3
	PRAME	1.52975	BIN2	1.3385					PRAME	BIN2
	CXCL14	1.52845	SELPLG	1.33833					CXCL14	SELPLG
	XK	1.52632	PTPRCAP	1.33649					XK	PTPRCAP
	PRSS12	1.52463	GABRG2	1.33426					PRSS12	GABRG2
	CFI	1.52123	ASPN	1.33261					CFI	ASPN
	G0S2	1.51153	GRIA4	1.32574					G0S2	GRIA4
	CA14	1.50931	DPYSL5	1.32558					CA14	DPYSL5
	TLR3	1.49625	LRRC4C	1.32307					TLR3	LRRC4C
	TBX15	1.49471	SCN1A	1.31919					TBX15	SCN1A
	LRRC15	1.49321	CHD5	1.31623					LRRC15	CHD5
	CFAP126	1.49127	PROC	1.31412					CFAP126	PROC
	RN7SL2	1.49022	CPNE6	1.31303					RN7SL2	CPNE6
	SCGB3A1	1.48621	RBM38	1.31198					SCGB3A1	RBM38
	CERKL	1.4794	RUNX3	1.30684					CERKL	RUNX3
	FBN2	1.47051	ASTN1	1.30072					FBN2	ASTN1
	CLCA2	1.47045	MFAP3L	1.30043					CLCA2	MFAP3L
	SLC26A9	1.4703	RPGRIP1	1.29798					SLC26A9	RPGRIP1
	CNTN1	1.46912	FN1	1.29429					CNTN1	FN1
	RASSF6	1.4658	PTTG1	1.29214					RASSF6	PTTG1
	MFI2	1.4643	ZAP70	1.29172					MFI2	ZAP70
	STEAP4	1.46114	EVI2B	1.28886					STEAP4	EVI2B
	RHCG	1.45685	CCDC109B	1.28687					RHCG	CCDC109B
	ANGPT2	1.45199	PAQR4	1.28578					ANGPT2	PAQR4
	ATF3	1.45045	PRSS2	1.26661					ATF3	PRSS2
	SLC5A9	1.44703	LAD1	1.26326					SLC5A9	LAD1
	NPTX2	1.44494	PCP4L1	1.25999					NPTX2	PCP4L1
	IGFBP2	1.43464	GIMAP2	1.25984					IGFBP2	GIMAP2
	CDHR4	1.43407	RASSF2	1.25291					CDHR4	RASSF2
	DNAH3	1.43261	KIAA1456	1.2503					DNAH3	KIAA1456
	GREM2	1.43116	SCNN1B	1.24877					GREM2	SCNN1B
	UGT8	1.42818	LINC00461	1.24598					UGT8	LINC00461
	MUC4	1.42242	IGLL5	1.23989					MUC4	IGLL5
	SHISA9	1.41813	PI16	1.23933					SHISA9	PI16
	RARRES1	1.41658	AGTR1	1.23448					RARRES1	AGTR1
	ITK	1.41473	PAK7	1.22336					ITK	PAK7
	DAPL1	1.41339	SELL	1.22189					DAPL1	SELL
	CACNA1B	1.41209	IL27RA	1.21892					CACNA1B	IL27RA
	MUC3A	1.40921	OSBP2	1.21658					MUC3A	OSBP2
	CTNND2	1.4077	OVCH2	1.20693					CTNND2	OVCH2
	ARMC3	1.40552	RHOH	1.20691					ARMC3	RHOH
	CPS1	1.40453	CPLX3	1.20126					CPS1	CPLX3
	PKP1	1.4045	DAPP1	1.20078					PKP1	DAPP1
	TNFRSF11B	1.40089	KCNH8	1.20032					TNFRSF11B	KCNH8
	DPP10	1.39835	MIR210HG	1.19894					DPP10	MIR210HG
	ADAM12	1.39607	TUSC5	1.19823					ADAM12	TUSC5
	ZNF365	1.39513	CDKN2B	1.19412					ZNF365	CDKN2B
	SPON2	1.39438	CD52	1.19189					SPON2	CD52
	LRRN1	1.39378	SORCS1	1.18752					LRRN1	SORCS1
	OMD	1.39344	CACNA2D4	1.1852					OMD	CACNA2D4
	CCDC85B	1.39336	APOBEC3G	1.17719					CCDC85B	APOBEC3G
	WDR72	1.37433	GPR12	1.17662					WDR72	GPR12
	IGFBP3	1.36153	GABRR1	1.1756					IGFBP3	GABRR1
	VWA3A	1.35991	PCED1B	1.17309					VWA3A	PCED1B
	SLCO4A1	1.35948	SNAP91	1.17238					SLCO4A1	SNAP91
	RIMS4	1.35707	VSX2	1.17083					RIMS4	VSX2
	SLAMF7	1.3546	COL4A2	1.17038					SLAMF7	COL4A2
	SECTM1	1.35315	JUNB	1.16957					SECTM1	JUNB
	RBP4	1.35026	SH3BGRL3	1.16791					RBP4	SH3BGRL3
	MT1G	1.34986	S100A4	1.16765					MT1G	S100A4
	MYBL2	1.34924	TTR	1.15886					MYBL2	TTR
	KCNH3	1.34436	RBP3	1.15734					KCNH3	RBP3
	SMIM24	1.34326	CD79A	1.15553					SMIM24	CD79A
	C11orf96	1.33858	RASSF5	1.15075					C11orf96	RASSF5
	DCDC2	1.33189	FXYD5	1.14981					DCDC2	FXYD5
	MYH11	1.3245	KRT13	1.14833					MYH11	KRT13
	S100A9	1.32418	KRT16	1.14774					S100A9	KRT16
	RTN4RL2	1.324	TMEM215	1.14162					RTN4RL2	TMEM215
	MEGF10	1.32373	MKI67	1.14124					MEGF10	MKI67
	HHLA2	1.3232	GFAP	1.1393					HHLA2	GFAP
	IGF2BP3	1.31863	CPA3	1.12861					IGF2BP3	CPA3
	C2orf40	1.3178	PLEKHG6	1.12835					C2orf40	PLEKHG6
	ZBTB16	1.3172	TESPA1	1.12596					ZBTB16	TESPA1
	CP	1.31609	ADAMTS2	1.12467					CP	ADAMTS2
	MLXIPL	1.31237	C4BPA	1.12117					MLXIPL	C4BPA
	RN7SL1	1.31226	LOC374443	1.12003					RN7SL1	LOC374443
	DNAI2	1.31074	SGIP1	1.11896					DNAI2	SGIP1
	TOX3	1.30191	MLXIPL	1.1142					TOX3	MLXIPL
	TNNT1	1.29843	GABRA3	1.11124					TNNT1	GABRA3
	CA2	1.29355	BIRC3	1.11071					CA2	BIRC3
	ALDH3A1	1.28666	GBP6	1.10777					ALDH3A1	GBP6
	LOC284581	1.28085	CTSW	1.10668					LOC284581	CTSW
	VIT	1.27847	LOXL2	1.10157					VIT	LOXL2
	CDA	1.27416	LNP1	1.10113					CDA	LNP1
	DOC2A	1.27181	PIWIL1	1.09877					DOC2A	PIWIL1
	ORM1	1.27038	SASH3	1.09635					ORM1	SASH3
	LTF	1.26262	HCST	1.09326					LTF	HCST
	RECQL4	1.26216	NEFH	1.08791					RECQL4	NEFH
	VSTM2L	1.25985	SLC6A15	1.08584					VSTM2L	SLC6A15
	HTATSF1P2	1.2561	CAMK4	1.08184					HTATSF1P2	CAMK4
	CADM2	1.256	IGSF11	1.07842					CADM2	IGSF11
	AKR7A3	1.25488	BPIFB4	1.07361					AKR7A3	BPIFB4
	HGD	1.25432	ZNF536	1.06759					HGD	ZNF536
	DNAH17	1.25362	CDHR1	1.06522					DNAH17	CDHR1
	CHI3L2	1.2486	TIMP4	1.06145					CHI3L2	TIMP4
	GPX2	1.24726	IGSF9	1.06058					GPX2	IGSF9
	PTX3	1.24603	CXCR4	1.0604					PTX3	CXCR4
	C1orf116	1.24491	SLC1A5	1.05733					C1orf116	SLC1A5
	IL1RL1	1.24262	SCRT1	1.05622					IL1RL1	SCRT1
	CLU	1.23979	GUCY2F	1.05396					CLU	GUCY2F
	PCK1	1.23352	FRZB	1.048					PCK1	FRZB
	TRIM29	1.22948	NLRP1	1.04617					TRIM29	NLRP1
	SGMS2	1.22742	PDC	1.03631					SGMS2	PDC
	CYP4B1	1.2268	MME	1.03511					CYP4B1	MME
	MME	1.22671	FUT3	1.03019					MME	FUT3
	MSR1	1.2255	BPIFB1	1.03002					MSR1	BPIFB1
	PTPRT	1.22455	DDC	1.02946					PTPRT	DDC
	MYOCD	1.22446	ADAM12	1.02863					MYOCD	ADAM12
	BHMT2	1.22253	PARVG	1.02729					BHMT2	PARVG
	AK5	1.21717	CARD16	1.027					AK5	CARD16
	SBSN	1.21513	SEP4	1.00598					SBSN	SEP4
	FAT1	1.21026	CD3D	0.999212					FAT1
	GPRC5A	1.20784	ILDR2	0.996624					GPRC5A
	ATP6V1B1	1.20135	CST7	0.996213					ATP6V1B1
	KCNQ5	1.20135	BMPR1B	0.994843					KCNQ5
	ERN2	1.19473	FKBP11	0.986621					ERN2
	C4orf19	1.19147	GPR85	0.974563					C4orf19
	SOCS3	1.191	HOXB3	0.972049					SOCS3
	AKR1C1	1.19094	LGALS12	0.970622					AKR1C1
	INHBA	1.16791	PADI2	0.965614					INHBA
	MKI67	1.16708	GHR	0.963967					MKI67
	EGF	1.16598	HYDIN	0.962451					EGF
	GSTM1	1.16389	KRT6A	0.959961					GSTM1
	CDT1	1.16148	CAV1	0.95969					CDT1
	SPOCK3	1.16018	CSTA	0.958022					SPOCK3
	IL1RN	1.15626	NTNG2	0.957266					IL1RN
	RRM2	1.15371	ARL4D	0.95579					RRM2
	CA3	1.14341	CPXM1	0.952007					CA3
	FNDC1	1.13949	CTSS	0.948082					FNDC1
	KIAA0754	1.1368	ST18	0.945488					KIAA0754
	CCL5	1.13672	B2M	0.942533					CCL5
	CEMIP	1.1329	CCL20	0.942213					CEMIP
	TMEM119	1.13043	ISG15	0.941977					TMEM119
	RN7SK	1.12726	CCNB2	0.941394					RN7SK
	TSPAN11	1.12638	PRSS35	0.937753					TSPAN11
	STC1	1.12425	LINC00599	0.92553					STC1
	HBB	1.12222	ARHGAP30	0.916644					HBB
	FAXDC2	1.11925	C2orf71	0.914454					FAXDC2
	KCNJ15	1.11744	GLYAT	0.914244					KCNJ15
	SEPP1	1.11419	TOX3	0.913165					SEPP1
	RELN	1.11035	PSD	0.911582					RELN
	CCDC78	1.10939	SP110	0.910279					CCDC78
	SNCG	1.1082	IGSF6	0.905862					SNCG
	NPTX1	1.10803	INA	0.905667					NPTX1
	UNC80	1.10493	SRRM4	0.902192					UNC80
	HSD17B13	1.10404	ARID5A	0.889792					HSD17B13
	RGMA	1.10265	CCDC13	0.887119					RGMA
	HBA2	1.10109	CADPS	0.885132					HBA2
	ISG15	1.10108	LUM	0.879669					ISG15
	OCLN	1.09904	FAM135B	0.875983					OCLN
	IL1B	1.09807	EPHA10	0.874026					IL1B
	RMRP	1.09685	ASPM	0.873285					RMRP
	CILP	1.09232	ISG20	0.872384					CILP
	ATP1A2	1.08121	TIGD4	0.871097					ATP1A2
	KYNU	1.07465	ACADL	0.866824					KYNU
	KCNK5	1.07357	MEGF10	0.859047					KCNK5
	LCN2	1.07292	FCGR3B	0.857912					LCN2
	UBE2C	1.07214	COL8A2	0.856809					UBE2C
	ADGRB1	1.06935	SBSPON	0.850854					ADGRB1
	LRP2	1.06779	DOCK11	0.849825					LRP2
	KRT1	1.06216	SH2D1A	0.839512					KRT1
	GALNT5	1.06206	GPIHBP1	0.835395					GALNT5
	PNMA3	1.05685	APBB1IP	0.830861					PNMA3
	HLA-DQB1	1.05567	SULF1	0.828918					HLA-DQB1
	TNNT3	1.05256	GUCY2D	0.828428					TNNT3
	HS6ST3	1.04882	GNAT1	0.827886					HS6ST3
	HP	1.04517	RAX	0.827538					HP
	IGSF11	1.04468	GNLY	0.826818					IGSF11
	NEFL	1.04385	MYD88	0.820596					NEFL
	DTHD1	1.03862	ABCB11	0.816299					DTHD1
	APOL4	1.03314	SP100	0.816238					APOL4
	HILPDA	1.03234	VGLL3	0.815718					HILPDA
	PRG4	1.02994	IL10RA	0.813842					PRG4
	MYOM3	1.02697	DENND2D	0.813545					MYOM3
	PEBP4	1.02563	ICAM3	0.810819					PEBP4
	TRAPPC5	1.02225	CHRNB2	0.803923					TRAPPC5
	ENKUR	1.01973	CAT	0.801001					ENKUR
	ST6GAL2	1.01923	RPE65	0.798344					ST6GAL2
	ZBBX	1.0171	MYT1	0.795272					ZBBX
	BRINP1	1.01273	SAA1	0.794693					BRINP1
	FGF2	1.01115	PCBP3	0.788615					FGF2
	CLDN18	1.00882	CRABP1	0.78669					CLDN18
	DRAIC	1.0047	GRIA1	0.783707					DRAIC
	LECT1	0.997771	CD96	0.78029
	CXCL10	0.99079	NFKBIA	0.775463
	KCNJ10	0.985202	PTPRC	0.773796
	VTN	0.981674	SOX8	0.769949
	TTYH1	0.980207	AMBP	0.768002
	APOD	0.978843	LRAT	0.765875
	PI16	0.978656	MGST1	0.765637
	APOB	0.97345	GNG3	0.763187
	OSMR	0.970171	TRHDE-AS1	0.760155
	SCG2	0.960476	KCNC1	0.759629
	KRT7	0.958639	NCF2	0.757674
	ELF3	0.954862	SV2C	0.755913
	TFCP2L1	0.949542	SEMA3G	0.755063
	HPR	0.944375	RGS10	0.74542
	POSTN	0.942086	TRPM3	0.740695
	SLC38A3	0.940037	COL1A2	0.737509
	PART1	0.936477	SCAMP5	0.737315
	TRIM55	0.935352	LGALS1	0.729811
	HLA-DQA2	0.928637	TAGLN3	0.728044
	SCNN1D	0.925881	SH3GL2	0.72666
	SLC44A4	0.923707	COL10A1	0.723702
	CLDN1	0.918662	SERPINC1	0.722086
	FAT3	0.909083	SLC1A2	0.721782
	CNGA1	0.905664	LINC01140	0.720342
	WNT11	0.898528	COL12A1	0.717298
	NR4A1	0.898137	UGT1A9	0.713374
	POPDC3	0.891389	SIRPB1	0.709326
	GPR158	0.891318	SEZ6	0.708809
	ALOX15	0.890783	NDNF	0.705593
	FCGR3B	0.890764	RGR	0.705243
	TJP3	0.884134	ROM1	0.703989
	SLC27A2	0.879349	ZNF385A	0.701765
	SCN4A	0.87679	LAMP5	0.686214
	COL3A1	0.876525	PTPN7	0.68425
	CFB	0.876173	PRG2	0.683219
	EPPK1	0.874883	USH1C	0.68231
	NMNAT2	0.87442	GRM1	0.681169
	C4BPB	0.87401	GYPC	0.673455
	ERBB4	0.872151	CD3E	0.662504
	LAMP3	0.871362	ASIC2	0.661732
	KCNH1	0.869159	STK17A	0.65928
	SLC4A1	0.868985	SCD	0.657629
	SLPI	0.865332	RUNDC3A	0.653418
	TGFBI	0.86487	PLCH2	0.651445
	NAPSA	0.862846	ADIPOQ	0.645871
	LRRC32	0.858039	TNFRSF25	0.643203
	CLEC4F	0.853883	OLFM4	0.641171
	CCR5	0.852707	MIR21	0.637299
	PCP4L1	0.851427	TNFSF10	0.634204
	IRX6	0.839155	MBNL3	0.630503
	KIF19	0.837451	SLC4A5	0.613921
	GPD1	0.833714	AGAP11	0.610761
	TK1	0.819675	LOX	0.610696
	DIRAS2	0.812242	CTNNA2	0.606961
	RHPN1	0.800578	CRB2	0.605157
	CD24	0.799659	RDH10	0.603217
	AQP7	0.798924	PACSIN1	0.602473
	DUSP1	0.782733	TACC3	0.601903
	CD79A	0.776846	EGF	0.600979
	MYB	0.770171	PRTN3	0.60079
	MMRN1	0.769252	DSCAM	0.599631
	GRIN2A	0.767497	SMIM24	0.594132
	HAS3	0.766936	CCDC64	0.592383
	LGALS12	0.763083	LAPTM5	0.587297
	CPNE4	0.762133	TMEM196	0.586197
	JUNB	0.755735	GABRR2	0.579021
	XDH	0.754199	PIK3IP1	0.573773
	ADH1C	0.752605	CCL5	0.57186
	PAPPA2	0.734185	NETO1	0.569114
	AREG	0.724621	AQP7	0.568979
	TUBB3	0.720885	SPRR3	0.567687
	VEGFA	0.71784	ITIH1	0.564104
	ZBED6	0.715188	CYB5R2	0.555099
	SUSD2	0.708491	LRTM1	0.553082
	QPCT	0.707312	BOK	0.549825
	MUC5B	0.703517	SNAP25	0.542079
	COL6A2	0.701625	VAT1L	0.539826
	RNF208	0.701146	TNS4	0.534528
	TLR2	0.700236	VNN1	0.531851
	PON3	0.697431	ANGPTL7	0.529638
	JCHAIN	0.69712	DNM3OS	0.523195
	FBXO2	0.696543	GRAMD1B	0.51902
	SCAND1	0.693031	GYG2	0.517282
	KLB	0.691929	ZNF571-AS1	0.516296
	REEP6	0.691279	SVOP	0.511838
	ABCB1	0.691253	NLRC5	0.507446
	NKAIN2	0.689731	CCDC181	0.507231
	TFPI2	0.683555	RPPH1	0.506908
	PTGS2	0.682669	TMEM108	0.503681
	AQP1	0.67749	BCL11B	0.501773
	TMEM63C	0.673874	STK26	0.499671
	HSPB1	0.672653	LCP2	0.497673
	TNXB	0.669936	SELENBP1	0.495656
	CALB1	0.664939	ARMC9	0.494429
	EYS	0.660597	PARP15	0.492234
	SULT4A1	0.645977	CD69	0.484571
	LRP1B	0.643669	GABRA1	0.48298
	FOLR1	0.642495	CHIT1	0.482972
	ADAMTS4	0.641222	CATSPER2	0.482239
	EGR3	0.638442	CASP4	0.481282
	COL9A2	0.636312	GPR158	0.473201
	SLC7A2	0.628531	CLCA2	0.469977
	SFTPD	0.626374	NDP	0.464691
	GRIN2C	0.624417	COL4A1	0.463045
	SLITRK6	0.623206	FZD4	0.456716
	F13A1	0.620556	CCDC80	0.449745
	MZB1	0.61707	NMI	0.448742
	FABP4	0.611534	DOK2	0.447872
	AEBP1	0.610931	DKFZP434A062	0.443315
	SAMD11	0.61065	PPFIA2	0.441683
	NR4A3	0.608968	SPRR2A	0.441031
	NSG1	0.608036	KIAA1024	0.440491
	PTPRN	0.597083	DLGAP5	0.430264
	ALPK2	0.595005	SLC7A14	0.428277
	NEURL1	0.59368	FSTL5	0.42728
	SERPINA1	0.592952	LOC101929592	0.424767
	AZGP1	0.592415	RRH	0.424342
	NDUFA4L2	0.580867	ITGB8	0.421413
	KIT	0.569536	G0S2	0.408557
	COL7A1	0.558136	SLC6A6	0.408194
	MUC20	0.554317	FAM46C	0.401009
	ENC1	0.552509	LCP1	0.399688
	ECT2L	0.551649	GRM5	0.387703
	MELK	0.547032	CCR7	0.38469
	CFP	0.544573	FST	0.368762
	COL4A6	0.542491	CD28	0.368385
	CSF3R	0.533198	HBA1	0.3578
	HLA-DRB6	0.525593	REEP6	0.357508
	ARC	0.521631	PFKFB1	0.353983
	FOXJ1	0.521555	PDZK1IP1	0.352545
	PRR29	0.514081	KCNJ10	0.349931
	DPYSL4	0.512624	NFE2	0.348305
	A2ML1	0.504332	LIPE	0.343084
	COL1A2	0.502566	MS4A1	0.341664
	SCN1A	0.502446	SHROOM2	0.340703
	RGS1	0.489564	PTGER4	0.339501
	HKDC1	0.48926	ACAP1	0.3388
	GBP6	0.488665	LAT	0.333708
	CHI3L1	0.488336	GIMAP7	0.331128
	MTMR7	0.484233	SLC24A2	0.330346
	ASPM	0.484133	CIDEA	0.327581
	ERAP2	0.480476	GRIK3	0.324567
	TMEM184A	0.47951	SAMD9	0.315454
	SFN	0.473047	BEST1	0.306634
	HSPG2	0.469935	AHSP	0.298904
	PDK4	0.461107	PROM1	0.298692
	SPAG17	0.45965	RTBDN	0.294603
	TRHDE-AS1	0.453053	SLC1A7	0.293614
	SLC4A11	0.450895	RAB3A	0.292175
	WISP1	0.44526	MGLL	0.285286
	LRAT	0.438795	THRSP	0.272849
	KBTBD12	0.438567	MYBL2	0.264503
	SCGN	0.425436	FGR	0.257178
	SCARA5	0.42144	AURKB	0.256384
	PCDH20	0.414294	FCN1	0.253099
	MEGF11	0.412272	MEGF11	0.24555
	AKR1C2	0.411409	LHX2	0.244205
	DTL	0.410026	AMICA1	0.243704
	LMO3	0.409616	LRRC8C	0.243027
	ST6GALNAC1	0.407541	RGS2	0.234215
	CSTA	0.40626	DSG3	0.233554
	C9orf117	0.399997	ATP1B2	0.232489
	AP3B2	0.388615	TRPM1	0.228832
	PLCH2	0.383979	OMG	0.226653
	OPLAH	0.376299	RCVRN	0.224728
	RANBP3L	0.373081	MFAP5	0.223233
	TDO2	0.364256	ECM2	0.222945
	SLC11A1	0.355381	UCP2	0.213349
	IGSF10	0.354934	KNG1	0.212829
	BMPR1B	0.354515	ADCY1	0.210985
	CDKL2	0.350464	MEOX1	0.207936
	AKR1B10	0.347933	RDH12	0.207263
	ADGRG6	0.347256	SAMD15	0.205579
	PRIMA1	0.342562	PDE3B	0.203181
	COL17A1	0.339124	SCARNA2	0.201045
	BMP3	0.336729	CCDC136	0.195182
	OLR1	0.336579	TCF7	0.194109
	TUBA4B	0.327849	PIK3CG	0.19025
	TNS4	0.326809	NTNG1	0.189703
	HK3	0.325527	OPN1LW	0.181987
	EDN1	0.321914	STK35	0.181892
	NCR3LG1	0.32005	STRA6	0.176283
	COL11A1	0.319952	ACVR1C	0.175285
	TENM1	0.318186	TNFAIP3	0.17142
	CLEC3B	0.317184	NEUROD4	0.168861
	APOA1	0.312599	SEMA7A	0.168461
	TENM2	0.305139	CAMSAP1	0.16657
	FPR1	0.304063	LTF	0.165509
	DST	0.300136	HBA2	0.159699
	ALOX15B	0.296523	CLEC2D	0.155653
	LYPD6	0.294898	CMTM7	0.154688
	SEZ6L	0.29295	ARR3	0.145466
	CXCL8	0.292497	HCAR2	0.144469
	ECM2	0.292013	PI3	0.13778
	NAPRT	0.290681	ADAMTS5	0.136693
	FN1	0.287011	SCD5	0.130046
	GDF15	0.284634	SLITRK2	0.124505
	MFSD4	0.279794	RGS9	0.11199
	ERMN	0.278659	LAIR1	0.107748
	ENHO	0.273387	PTH2R	0.102929
	KIF14	0.272923	CLMP	0.0858582
	PLA2G2A	0.270707	ELOVL2	0.0844107
	CACNA2D2	0.266537	GBP5	0.083838
	POU2AF1	0.264376	SSX2IP	0.0764738
	DPP4	0.263139	ZC3H12A	0.0752853
	SFRP2	0.260652	CCSER1	0.0739163
	FAM179A	0.255981	ANO2	0.063966
	SLC22A3	0.252853	DPY19L2P2	0.0619669
	CHGB	0.250486	STK17B	0.0609873
	TTK	0.249788	PLCD4	0.0589776
	CNNM1	0.231824	KCNV2	0.0585266
	DSP	0.231074	KIAA0922	0.0569089
	NRXN1	0.223991	TMEM237	0.0543862
	RNF128	0.219473	GPR183	0.0535822
	PRODH	0.217086	BCL2A1	0.0373416
	DIO2	0.207608	PENK	0.0319807
	ECEL1	0.207483	PCOLCE2	0.025782
	TGM1	0.195981	ANGPTL3	0.024192
	SFRP1	0.193173	VSX1	0.0220069
	CXCL1	0.185709	CNDP1	0.0084917
	FAM171A2	0.184783	TMEM145	0.0067561
	TFAP2A	0.179445	DAPL1	0.00575481
	CD14	0.179114	SLC19A3	0.00499475
	MYO18B	0.178497	SNORD3A	0.0028695
	FRRS1	0.164008	NRL	-0.00871151
	EGR1	0.163568	GABRG3	-0.0132167
	ACVR1C	0.159449	TCEAL5	-0.0186519
	SGPP2	0.152695	ZDHHC8P1	-0.0217386
	LRG1	0.151967	PMEL	-0.0227285
	APOE	0.148304	ADGRV1	-0.0356527
	ESR1	0.147232	STEAP1	-0.0389984
	GSTM5	0.147074	ATRNL1	-0.0402981
	ITGA2	0.131456	STAC2	-0.0412891
	HMCN1	0.130003	CEND1	-0.0431157
	NFE2	0.127685	FGA	-0.0433299
	FBP1	0.123217	CACNA1F	-0.0500466
	IRX2	0.115873	PLIN1	-0.0674602
	OXTR	0.113796	APCS	-0.0686433
	HBA1	0.103805	CTSE	-0.0769137
	LVRN	0.103005	GZMA	-0.0808647
	ENPEP	0.0902247	USH2A	-0.0817415
	PCSK1	0.0841388	GUCA1B	-0.0861714
	ABCA4	0.0838211	DUSP2	-0.0932951
	DPP6	0.0821409	BANK1	-0.0944345
	NT5E	0.0810053	PKLR	-0.0979341
	NTRK2	0.0782713	VSTM2A	-0.113773
	TOP2A	0.0775585	ANKRD37	-0.116436
	THBS1	0.0650341	COL2A1	-0.128096
	LRRC37A4P	0.0564648	NR2E3	-0.129823
	GPNMB	0.0459391	PTPN13	-0.14268
	ABCC3	0.0421405	CRB1	-0.150265
	BIRC5	0.0407697	MZB1	-0.150621
	ITGB8	0.0351419	CXCL8	-0.155184
	MUC1	0.0314127	SBSN	-0.161074
	AFAP1-AS1	0.0236264	WDR17	-0.16929
	EMILIN1	0.0194238	SPTBN5	-0.172246
	FAM95C	0.0170736	CLUL1	-0.188812
	HJURP	0.0143626	CYP3A5	-0.191282
	PARP10	-0.0125935	IL1RN	-0.196915
	TF	-0.0485884	ALAS2	-0.197842
	LOC100288152	-0.0489928	ICOS	-0.199602
	RNU2-2P	-0.0581107	MPP4	-0.205364
	MMP11	-0.0645832	UNC80	-0.205389
	IL6	-0.0651874	SLC16A6	-0.206216
	CCDC37	-0.067487	CASP8	-0.20861
	HPN	-0.0735905	EFR3B	-0.210721
	HOPX	-0.0752264	NEFM	-0.220556
	CCDC144B	-0.0818682	PDE6B	-0.225565
	SERPINA5	-0.0864279	MARCH1	-0.228205
	SH3RF2	-0.08986	ITGB7	-0.229412
	VCAN	-0.0901694	GRIK1	-0.236935
	S100A2	-0.0928586	SP140L	-0.238496
	LONRF2	-0.0937451	PPP1R1A	-0.243073
	HR	-0.0989331	FABP1	-0.243105
	ROPN1L	-0.0994368	EML5	-0.24868
	POLQ	-0.101243	DNAH17	-0.256867
	SALL1	-0.11845	PVALB	-0.261096
	FMO5	-0.122916	MELK	-0.265045
	LYPD3	-0.130739	CA1	-0.281043
	ABCC2	-0.132083	PLK3	-0.284241
	CRLF1	-0.137321	ABHD12B	-0.284774
	DEPDC1	-0.143661	CD6	-0.285635
	KLKB1	-0.153571	MAP2	-0.288425
	CRYM	-0.155226	CASZ1	-0.290629
	PAX6	-0.155506	ANKRD33B	-0.291598
	NME3	-0.180714	HSD17B13	-0.297712
	ZNF208	-0.198422	SRRM3	-0.299305
	AQP9	-0.201817	EPSTI1	-0.304325
	NEFH	-0.20359	TRIM21	-0.304958
	TFR2	-0.205034	ITIH3	-0.311251
	PDZK1IP1	-0.209858	PCK1	-0.316297
	RPPH1	-0.210677	DOK1	-0.325157
	FOSB	-0.21083	RMRP	-0.325391
	RORC	-0.216674	FAH	-0.337279
	OASL	-0.219509	AIFM2	-0.355525
	CEL	-0.224906	AREG	-0.359714
	SPTB	-0.232664	RNU2-2P	-0.360679
	ANKRD1	-0.242142	BUB1	-0.364747
	ATP1A3	-0.252427	PNPLA2	-0.365397
	RGS6	-0.257318	MAATS1	-0.394247
	FGF9	-0.257778	ACSM5	-0.397705
	PLIN4	-0.276828	FAM169A	-0.398223
	HRASLS5	-0.283418	ST6GALNAC2	-0.39841
	VWA7	-0.283632	PPP2R2B	-0.400345
	ITGA1	-0.285418	NMB	-0.401707
	HSPA4L	-0.291262	FAM95C	-0.409778
	NETO1	-0.300267	RIMS1	-0.422607
	COL8A1	-0.312864	ANXA2	-0.433707
	NGFR	-0.313192	ARHGAP25	-0.440716
	HMGA2	-0.31507	TBC1D10C	-0.441145
	CDC20	-0.315566	PRCD	-0.443053
	NECAB1	-0.321749	SPOCK3	-0.456042
	CES1	-0.336272	TULP1	-0.456697
	SSPO	-0.337221	CDKL2	-0.465888
	VNN2	-0.340339	NGFR	-0.472664
	GFAP	-0.349914	AOC3	-0.484033
	DNAH5	-0.351244	CD248	-0.49372
	GRIK3	-0.352508	TNFAIP8	-0.502032
	TRHDE	-0.360551	CASP1	-0.502663
	PCDHGC5	-0.376597	LYPD3	-0.512478
	ACTG2	-0.382414	COL17A1	-0.517307
	CDHR1	-0.39732	DSCAML1	-0.527458
	PKD1L2	-0.404491	ZMYND19	-0.544429
	GPM6A	-0.406475	PLEKHB1	-0.54592
	HES6	-0.416571	DSC3	-0.556437
	PPP1R16A	-0.41708	LSAMP	-0.560256
	MUC13	-0.417481	SGK494	-0.56215
	OGN	-0.425805	ESPN	-0.567608
	GLDC	-0.42604	MTCL1	-0.578192
	S100P	-0.426406	CNGB3	-0.578372
	IL17RB	-0.429439	GPAM	-0.579628
	ZMYND10	-0.429859	CADM1	-0.591421
	IL7R	-0.431748	SNORD58C	-0.604342
	RRAD	-0.433882	COL5A2	-0.604967
	HAGHL	-0.439862	ASPA	-0.608516
	SLITRK4	-0.442307	TMC8	-0.608922
	DHRS9	-0.444674	BTK	-0.640054
	ESPN	-0.445141	PSMB9	-0.655057
	HPGD	-0.453677	SLC12A5	-0.681712
	ACKR3	-0.475876	COL28A1	-0.696259
	GJB2	-0.477532	SKAP1	-0.70074
	COL10A1	-0.48191	DGAT2	-0.712056
	ACHE	-0.483099	MYO1F	-0.721332
	FGFR4	-0.49838	KCNJ14	-0.723309
	DNAH11	-0.503098	ANPEP	-0.729508
	LINC00925	-0.51893	TAGAP	-0.749868
	SYT1	-0.520757	PCP4	-0.756846
	PLEKHG4B	-0.539579	RHOG	-0.764209
	COL4A4	-0.552999	CNGA1	-0.78657
	SELP	-0.556717	KRT15	-0.793031
	DRC1	-0.560942	RBP4	-0.794563
	GADD45G	-0.585742	NPY1R	-0.800011
	CHIT1	-0.586443	APOB	-0.810991
	ANGPTL4	-0.591748	PCBP4	-0.815205
	CD163	-0.599312	KLHDC8A	-0.82239
	TMEM178B	-0.606344	AKR1C3	-0.837676
	PEG10	-0.616561	COL4A3	-0.837885
	CEACAM1	-0.621663	ELOVL4	-0.842139
	ONECUT2	-0.623362	LBHD1	-0.845587
	MFAP5	-0.62377	TMEM136	-0.856867
	MARVELD2	-0.624016	ALDOB	-0.865522
	H19	-0.636812	CA10	-0.891222
	SLC16A9	-0.64461	PTRF	-0.90184
	PHACTR3	-0.651131	RAC2	-0.903017
	IP6K3	-0.671196	LSP1	-0.91276
	CDKL5	-0.696533	S100A2	-0.922604
	MIB2	-0.699335	PIK3R5	-0.94551
	DLGAP1	-0.701824	NCF4	-0.95966
	NEFM	-0.70197	TP63	-0.963109
	LHFPL4	-0.704327	LRIT3	-0.964845
	ELOVL6	-0.711	MSI1	-0.975702
	ACSL6	-0.722196	AP3B2	-0.990891
	GLT1D1	-0.731034	ITK	-0.991214
	ABCC6	-0.766805	MMP19	-0.994365
	RIMBP2	-0.800176	FAM161A	-1.02078
	POU5F1	-0.804183	LINC00152	-1.02784
	NEK2	-0.806884	SLC17A7	-1.02908
	THBS4	-0.809647	TYRP1	-1.04176
	ITGB3	-0.812171	SYP	-1.04491
	TUBB2B	-0.826749	ALB	-1.11915
	ADARB2	-0.843286	GSG1	-1.13329
	FREM2	-0.861152	FBP1	-1.13582
	CDH4	-0.878297	IL16	-1.15457
	THEM6	-0.895546	PDE6G	-1.17933
	FCGR3A	-0.899553	SRPX2	-1.1807
	CSMD1	-0.926449	ITGAL	-1.18604
	SLC4A4	-0.982011	EML6	-1.28166
	COL4A3	-0.997785	SLAMF7	-1.28977
	ALAS2	-1.00584	HLA-DQB2	-1.28994
	NRGN	-1.00767	TRIM9	-1.29411
	BAIAP3	-1.05309	ATP6V1G2	-1.29566
	CAMK2B	-1.0783	CERKL	-1.31958
	SORBS2	-1.08904	LAMA4	-1.32096
	MARCO	-1.09418	POSTN	-1.32596
	TNNC1	-1.09689	ARHGAP9	-1.33098
	NEB	-1.10359	GPM6B	-1.35309
	PHGDH	-1.10414	ATP13A4	-1.35712
	TP63	-1.10612	SLC4A10	-1.3735
	FCGBP	-1.14371	ORM1	-1.37742
	DLEC1	-1.15035	DLGAP2	-1.4263
	P2RY1	-1.17184	IMPG1	-1.44263
	LRRC4B	-1.17544	AKR1C2	-1.49704
	PLA2G7	-1.27338	CEBPA	-1.50982
	NAPSB	-1.28181	RN7SK	-1.51139
	LYVE1	-1.28473	PEX5L	-1.55443
	USP32P1	-1.31101	ANGPTL2	-1.57167
	CLDN10	-1.31985	GJB2	-1.58761
	CITED4	-1.32741	SYT1	-1.61052
	SCN3A	-1.35818	HBD	-1.63583
	ARHGEF4	-1.41257	TRIM36	-1.67124
	PCSK2	-1.4418	FAIM2	-1.67839
	C7	-1.44986	GPR137C	-1.68605
	ASPHD1	-1.45323	GPR37	-1.7121
	FAT2	-1.4559	TFAP2A	-1.71497
	IFI44L	-1.46445	SLC24A4	-1.75972
	ELAVL2	-1.54465	SPN	-1.78672
	CPAMD8	-1.62865	COL15A1	-1.80663
	LIME1	-1.63986	FGD3	-1.81803
	CRABP2	-1.64191	EYS	-1.84268
	SCIN	-1.65575	MGARP	-1.89193
	TESC	-1.6966	IRF8	-1.90064
	ITGB4	-1.75955	ADA	-1.92041
	KCNH8	-1.791	BST1	-1.94322
	SCUBE3	-1.88131	BHMT2	-2.0236
	CLGN	-1.89417	SAMD11	-2.09762
	CA12	-1.99949	RBP1	-2.20591
	DMGDH	-2.16286	MMP9	-2.23628
	C1orf233	-2.19115	CDC20	-2.2669
	MB	-2.38916	STX3	-2.29865
	FSTL4	-2.42956	CABP4	-2.66229

## Sheet: Table S6 (Related to Fig. S6)
	Table S6 (Related to Figure S6). Comparing cubist and random forest machine learning models for transcriptomic age prediction.
	Cubist 1000 Variable Genes	Cubist 1000 Variable Importance	Cubist 1000 Differential Genes	Cubist 1000 Differential Importance	Rf 1000 Variable Genes	Rf 1000 Variable Importance	Rf 1000 Differential Genes	Rf 1000 Differential Importance		Description	Important Genes Unique to Rf 1000 Variable		Description	Important Genes Unique to Cubist 1000 Variable		Description	Important Genes Unique to Rf 1000 Differential		Description	Important Genes Unique to Cubist 1000 Differential
	KRT6C	55	REG3A	65	KRT6C	14.7899	REG3A	40.345		negative regulation of apoptotic process	9.90581		cellular response to growth factor stimulus	3.16669		phototransduction	14		response to nitrogen compound	14
	SPRR1B	40.5	KRT6C	27	KLK6	14.1318	NR2E1	13.0275		negative regulation of cell death	9.81652		enzyme linked receptor protein signaling pathway	3.15717		detection of light stimulus	14		response to organonitrogen compound	11.9848
	OGDHL	27.5	DPT	16.5	SPRR1B	12.2345	DEFB119	12.6281		regulation of defense response	9.68888		response to growth factor	3.15717		response to radiation	12.4533		positive regulation of immune system process	11.9305
	FAM83A	23	COL3A1	16	MMP10	10.4737	MIR10B	11.9933		negative regulation of programmed cell death	9.68012		positive regulation of cell projection organization	3.15717		detection of external stimulus	12.0554		cytokine-mediated signaling pathway	11.4756
	MMP10	18.5	MX2	15	CALML3	9.35038	MIR100	10.6716		antimicrobial humoral response	8.64842		regulation of plasma membrane bounded cell projection organization	3.0247		detection of abiotic stimulus	11.9974		cellular response to cytokine stimulus	11.241
	NLRP2	16.5	HLA-F	14.5	CEACAM5	8.90614	KRT6C	10.3083		humoral immune response	8.51082		neuron development	3.0247		response to light stimulus	11.5271		regulation of immune response	11.0093
	DTHD1	14	UGT1A9	14	GRP	8.34475	DPT	10.1131		positive regulation of immune system process	8.50966		cellular response to transforming growth factor beta stimulus	3.0247		detection of visible light	11.141		cellular response to nitrogen compound	10.7246
	TXLNGY	13	LYZ	13.5	FGA	7.5865	HLA-F	9.34054		innate immune response	8.49845		regulation of cell projection organization	3.00145		phototransduction, visible light	10.2966		immune response-activating signal transduction	10.7246
	EYA4	12	P2RY10	11.5	KRT6B	7.48156	KCNC2	8.9232		import into cell	8.33672		regulation of MAPK cascade	3.00145		rhodopsin mediated signaling pathway	9.55785		positive regulation of immune response	10.1308
	XIST	12	CRX	10.5	PRSS2	7.31648	INS	8.64767		regulation of cellular localization	8.14907		neuron projection development	3.00145		cellular response to cytokine stimulus	9.17997		regulation of innate immune response	9.90239
	GALNT5	12	SAMD7	10.5	SFTPC	6.51971	TSC22D3	8.64334
	SH3RF2	10.5	NR4A2	10.5	MSMB	6.48315	MIF	8.54809
	TDGF1	10	TBC1D10C	10.5	MUC16	6.27241	CST1	8.23673
	PRKY	9	MIR124-2HG	9.5	BPIFA1	6.07182	MX2	8.01203
	HSPA7	9	RBM38	9.5	CST1	5.80907	MIR124-2HG	7.25408
	HLA-DQA2	8.5	CD2	9	NPPB	5.7454	ANO3	7.01098
	HPCAL4	8.5	TSC22D3	8.5	NLRP2	5.69981	RHO	5.82048
	COL3A1	8.5	STX11	8.5	ZIC5	5.54685	HLA-H	5.73245
	CA10	8	SKAP1	8	UGT2B4	5.49933	TBX15	5.26748
	KIF1A	8	BEST1	8	SPRR3	5.38409	MIR191	5.2292
	PPP4R4	7.5	TAL1	7.5	SERPINB3	5.37611	CRX	5.1303
	MS4A1	7.5	MS4A1	7.5	OGDHL	5.11743	SPARC	5.12978
	KRT1	7.5	`HLA-DRB5`	7.5	FGB	5.07949	CSF2RA	5.05179
	COL1A2	7.5	RGS10	7.5	HSPA7	5.04829	STAT4	4.93044
	PI16	7	FCN1	7.5	KRT6A	5.00741	MUC21	4.53053
	SYT13	7	RLBP1	7	MMP13	4.82329	HIST1H4C	4.50832
	NAPRT	6.5	AMICA1	7	SERPINB5	4.75456	RLBP1	4.43245
	KCNQ5	6.5	ELF1	7	KRT13	4.71306	AHSG	4.3896
	PKD1L2	6	NKG7	7	KRT4	4.6186	KRT6B	4.28353
	MYBPC1	6	PKD1L2	6.5	HMGCS2	4.61513	FBLN2	4.27927
	SLC1A7	6	MCAM	6.5	CXCL13	4.61219	TCEAL2	4.27262
	GSTM1	6	ATP6V1G2	6.5	SCGB3A2	4.55149	C8B	4.03711
	HTATSF1P2	6	PLEK	6.5	XIST	4.45246	CRNN	3.93968
	AQP4	6	RPE65	6.5	SPRR2A	4.44946	PKD1L2	3.82751
	LMO3	6	MIR10B	6	CLDN6	4.44569	IKZF3	3.75316
	CHGA	5.5	RD3	6	FABP7	4.44097	CCHE1	3.65191
	HLA-DRB5	5.5	SYNPR	6	CLDN3	4.4352	MEOX2	3.56216
	SH2D5	5.5	ATP8A2	6	DSG3	4.39595	ZIC1	3.55522
	SYT4	5.5	RASSF5	6	SERPINB13	4.32106	HLA-B	3.53037
	RARRES1	5.5	HSH2D	6	EYA4	4.28019	BMP7	3.52295
	LYZ	5.5	RORB	6	TRPM8	4.27843	RDH8	3.49611
	CDO1	5.5	IRF1	6	CRABP1	4.27311	OLFM3	3.48823
	DUSP1	5	IL7R	6	CEACAM6	4.22679	RD3	3.45825
	DDX3Y	5	PCK1	6	TM4SF4	4.21866	LRIT2	3.43429
	GFAP	5	PRSS2	5.5	GSTA1	4.19578	CACNG3	3.4114
	UTY	5	BMP7	5.5	FGG	4.16362	TNMD	3.40977
	DSC3	5	PIK3IP1	5.5	FGL1	4.15494	GPR37L1	3.37818
	GABBR2	5	Sep1	5.5	SYT13	4.12637	NPVF	3.30123
	MTRNR2L1	4.5	CD247	5.5	HPCAL4	4.0776	C16orf54	3.26363
	CPNE4	4.5	KRT1	5.5	RYR3	4.04045	ANXA1	3.23764
	EEF1A2	4.5	HES1	5.5	PPP4R4	4.02586	PCDH15	3.23658
	NPPB	4.5	SP110	5.5	CHRNA3	3.95459	MMD	3.22066
	S100A8	4.5	SLC4A5	5.5	ADIPOQ	3.91443	TNFSF8	3.20189
	EPHA1	4.5	ASPM	5.5	AADAC	3.90808	KRT3	3.1895
	CYP1A1	4.5	P2RY8	5.5	PAEP	3.89073	ANKRD33	3.14117
	DLK1	4.5	C4BPA	5	CPLX2	3.8823	SLC6A14	3.10681
	MMRN1	4.5	DDC	5	RASL11B	3.87904	CD53	3.06843
	VNN2	4.5	ARHGDIB	5	GJB6	3.85193	TRH	3.05956
	PAX8-AS1	4.5	COL1A1	5	PAX8	3.82669	SERPINB13	3.03406
	PRSS3	4.5	ICAM3	5	MMP1	3.82359	MIR222	3.02251
	SAA2	4	GUCA1C	5	BPIFB1	3.78084	STMN4	3.01948
	FAM83B	4	GZMA	5	USP32P2	3.77667	CD48	2.99562
	GPM6A	4	NPR1	5	HLA-H	3.73983	KRT76	2.99352
	GZMA	4	IKZF3	5	MMP12	3.73327	PDE6C	2.99222
	BRINP1	4	ARMC9	5	FSCN1	3.71424	CNTN4	2.97877
	WIF1	4	SLC24A1	5	FAM83A	3.67826	PTGER3	2.9543
	CDKL5	4	AQP4	5	C16orf89	3.62512	SYNPR	2.95172
	CHST9	4	DOCK2	5	DLK1	3.62438	CHRNA4	2.94529
	LRP2	4	MIR100	4.5	SFTPA1	3.59347	PDE6H	2.93445
	COL1A1	4	IGSF6	4.5	S100A8	3.5785	CDK5R2	2.93038
	RPS4Y1	4	KLF8	4.5	ZNF385B	3.53481	SNCB	2.92511
	INA	4	CDK5R2	4.5	SOX2-OT	3.51346	MOK	2.91267
	CXCL8	4	HBB	4.5	KLK7	3.48764	CD247	2.89363
	CAPN8	3.5	NCF4	4.5	LYZ	3.47665	GRIA2	2.87829
	STXBP5L	3.5	TRAT1	4.5	DNAH2	3.46167	SOX2-OT	2.87184
	IL1B	3.5	LCK	4.5	HLA-DQA1	3.36578	CD84	2.83185
	HMCN1	3.5	CPNE6	4.5	ADM	3.29171	OTX2-AS1	2.82426
	CCL2	3.5	NFE2	4.5	KDM5D	3.28639	IRF1	2.81824
	CDHR1	3.5	PI16	4.5	SPAG6	3.27928	WIF1	2.80627
	TMEM59L	3.5	BMPR1B	4.5	SCN2A	3.27153	ABCA4	2.80377
	F5	3.5	LHX2	4.5	TEKT1	3.26789	CYP8B1	2.79318
	OASL	3.5	SCNN1B	4.5	SFTA2	3.2673	TMEM154	2.77849
	CXCL5	3.5	SPRR1B	4	PIGR	3.26189	Sep1	2.77678
	RGS1	3.5	ITGAX	4	SPINK1	3.23549	RORB	2.77335
	HLA-H	3.5	ELOVL2	4	C1orf168	3.23456	CLEC2B	2.76271
	NEB	3.5	OLFM3	4	ADH7	3.22087	NEUROD1	2.76138
	VWA3A	3.5	GNG13	4	SH2D5	3.20113	HCN1	2.74673
	TNC	3.5	ZNF385A	4	PALLD	3.1986	CA2	2.74335
	MELK	3.5	LRP2	4	KRT14	3.16344	NFASC	2.73859
	FN1	3.5	ITGB2	4	CYP24A1	3.16141	CPLX4	2.73488
	RASL11B	3.5	ELOVL4	4	KIF1A	3.15395	KRT5	2.73134
	NSG1	3.5	COL6A3	4	IGF2BP1	3.14346	IL2RA	2.71792
	IL7R	3.5	NEURL1	4	CREG2	3.13098	CLEC4F	2.67158
	GNG4	3.5	ARHGAP25	4	WIF1	3.10806	TRAT1	2.66631
	SPTB	3.5	MYT1	4	EEF1A2	3.08729	KRT14	2.66527
	FREM2	3	GPR12	4	CXCL17	3.0819	IFIT2	2.65723
	TMPRSS3	3	GNG3	4	FBN3	3.07484	BTNL9	2.65184
	ZFY	3	CD84	4	MUC5AC	3.05121	NKG7	2.646
	ZBTB16	3	BST1	4	B4GALNT4	2.97034	NRSN1	2.64535
	MMP13	3	RGR	3.5	COL9A1	2.96552	GPD1	2.63941
	KLB	3	SLITRK1	3.5	TMEM59L	2.96424	PSMB8	2.63367
	DHRS9	3	ANO3	3.5	DDN	2.9557	HPCA	2.63064
	SOX2	3	NPVF	3.5	PLEKHS1	2.95153	NR4A2	2.61756
	WISP1	3	MIR222	3.5	TXLNGY	2.94237	KCNJ9	2.60253
	GREM1	3	CXCR4	3.5	SEMA3E	2.94174	PDE6A	2.58898
	C1orf168	3	RN7SK	3.5	TREM1	2.93497	ARHGAP15	2.57898
	OMD	3	CDR1	3.5	CTSE	2.93209	FAM13A-AS1	2.57338
	HLA-DQB2	3	CD6	3.5	COL22A1	2.91033	CD37	2.54077
	ANGPTL7	3	RHOG	3.5	COL2A1	2.91005	ADRA2A	2.53619
	MFSD4	3	EPSTI1	3.5	ALDH1L1	2.89345	RELB	2.52794
	TMEM119	3	ACSL6	3.5	UPK1B	2.89192	COL22A1	2.51459
	TENM1	3	RIMS1	3.5	TDGF1	2.87673	FABP4	2.5119
	SPON2	3	CIDEA	3.5	FAM81B	2.86696	MAB21L1	2.48715
	HLA-DRB6	3	TBX15	3.5	EREG	2.86469	SLN	2.47598
	COL25A1	3	NMI	3.5	COL6A3	2.86119	SEC14L2	2.46571
	EDN1	3	BCL2A1	3.5	KLK11	2.84637	NIM1K	2.46179
	KBTBD12	3	FRZB	3.5	CALCA	2.83712	PDE2A	2.45219
	FBP1	3	CTSG	3.5	UTY	2.83381	IL32	2.44527
	IP6K3	3	MYO1F	3.5	VTCN1	2.82749	C1orf61	2.44446
	TFPI2	3	NLRC5	3.5	PSAT1	2.76571	UBAP1L	2.43872
	FMO5	3	DOK2	3.5	CFD	2.76279	NDC80	2.42393
	CXCL14	3	GABRA1	3.5	HERC2P3	2.75753	LOC642366	2.41122
	TMEM63C	3	CD53	3.5	KRT16	2.75746	CABP5	2.40897
	IL17RB	3	ACAP1	3.5	KRT17	2.75642	CD2	2.39825
	CPAMD8	3	GBP5	3.5	IGLL5	2.72415	CTSG	2.39255
	CLDN18	3	HIST1H4C	3.5	GABRA3	2.71871	UNC119	2.38521
	SHISA9	3	CPLX3	3.5	ANGPTL7	2.71412	MALAT1	2.36669
	SOX11	3	PRF1	3.5	GNG4	2.71368	SPINK5	2.36627
	EREG	3	PTPN7	3.5	RPS4Y1	2.71075	CALB1	2.35558
	RN7SL2	3	STK17B	3.5	MET	2.70962	LTB	2.35361
	KYNU	3	LGALSL	3.5	SFRP4	2.70448	GNB3	2.34084
	TRDN	3	LINC00599	3	AQP3	2.70389	CACNA1G	2.33497
	GPR158	2.5	LOC642366	3	GAP43	2.68642	CDH12	2.33222
	CPLX2	2.5	TNFAIP3	3	EIF1AY	2.68569	HKDC1	2.33122
	DNAH6	2.5	RIMS2	3	NOXA1	2.66977	RAX2	2.32074
	JUNB	2.5	RN7SL1	3	IDO1	2.6695	ATP2B3	2.31894
	CHI3L1	2.5	SPARC	3	UBD	2.66879	CYTIP	2.31589
	`AFAP1-AS1`	2.5	SLC17A7	3	CNGB1	2.6659	DCST2	2.30471
	ARMC3	2.5	PLK3	3	KCNE4	2.66357	LRTM2	2.29033
	PPM1E	2.5	GABRG2	3	PTHLH	2.65512	MYO3B	2.27474
	ZBED6	2.5	LGALS1	3	MATK	2.64873	MMP13	2.2731
	HLA-DQB1	2.5	LRIT3	3	GABBR2	2.63614	PPM1E	2.2504
	CPS1	2.5	SPOCK3	3	FOXQ1	2.62872	CCDC108	2.2479
	S100A9	2.5	SULF1	3	PSCA	2.62601	SERPINB3	2.24146
	SLC29A4	2.5	TRAF3IP3	3	MAP7D2	2.61938	LIME1	2.24026
	FAM81B	2.5	GPD1	3	PCP4	2.61494	CDR1	2.23631
	ZIC5	2.5	FAM169A	3	DNAH6	2.59608	IL2RB	2.23392
	GRIK2	2.5	MYO1G	3	STAC2	2.585	LRIT1	2.23379
	METRN	2.5	CCL5	3	DES	2.57518	GUCA1C	2.23305
	RECQL4	2.5	CXCL8	3	PPP1R1B	2.5735	CRHBP	2.23054
	BMPR1B	2.5	CLEC2B	3	CIDEC	2.56933	HLA-DRB5	2.22616
	AQP3	2.5	DUSP2	3	TRDN	2.56876	IL2RG	2.21828
	LIME1	2.5	RTBDN	3	ZFY	2.56772	GPR179	2.2169
	TMC5	2.5	AIM1	3	CCL20	2.56038	UGT1A1	2.21213
	MATK	2.5	FGD3	3	METRN	2.55534	FGG	2.20976
	UGT8	2.5	MIR210HG	3	PCSK1N	2.54762	LOC101926960	2.20018
	SDPR	2.5	RDH8	3	SLC51A	2.52583	LEF1	2.19452
	SCAND1	2.5	ANKRD33	3	CACNA1I	2.52004	EPHA5	2.19246
	C16orf89	2.5	CD3D	3	DMBT1	2.51247	KLB	2.17029
	FCN1	2.5	KNG1	3	GABRP	2.50862	FABP7	2.16902
	IGSF9B	2.5	NR2E1	3	SERPINE1	2.5065	PPEF2	2.16415
	DNAH11	2.5	LRMP	3	TNC	2.4979	KANK4	2.14788
	IL1RL1	2.5	STK17A	3	CDO1	2.49713	TFAP2B	2.13815
	TP63	2.5	LOC374443	3	SCGB1A1	2.49531	PRTG	2.11753
	NKAIN2	2.5	LAPTM5	3	LIF	2.48672	SV2B	2.11628
	NAPSB	2.5	LIME1	3	IGFBP5	2.45388	KCNJ13	2.10479
	LYVE1	2.5	LIPG	3	CD36	2.45214	LIX1	2.09806
	PCSK1N	2.5	FBP1	3	PTPRZ1	2.44951	NCKAP1L	2.08108
	SOX2-OT	2.5	KRT3	2.5	CACNG4	2.4181	SLITRK6	2.0796
	SLC39A4	2.5	MIR191	2.5	INA	2.41779	SPRR1B	2.07006
	WDR72	2.5	ELSPBP1	2.5	S100A12	2.40707	MAK	2.06504
	SCGB1A1	2.5	SCD5	2.5	KANK4	2.40325	ITIH5	2.06279
	AKR1C2	2.5	TRIM21	2.5	APLNR	2.40088	NKX2-1	2.05439
	DDR2	2.5	SCD	2.5	CLIC6	2.39876	ADH1B	2.05233
	CYP4B1	2.5	LRRC8C	2.5	FAM83B	2.38721	NRG3	2.04631
	NTRK2	2.5	CSF2RA	2.5	ETNPPL	2.38206	EPB42	2.04177
	DIRAS2	2.5	KLB	2.5	KRT5	2.37545	GABRG1	2.04121
	DSG3	2	CYTIP	2.5	ZIC1	2.36229	KYNU	2.04062
	SERPINB3	2	DSCAML1	2.5	GREM1	2.35088	PVRL4	2.03456
	FSCN1	2	LSP1	2.5	SCEL	2.34062	GAD1	2.02872
	FAM179A	2	DAPP1	2.5	DUOX2	2.33871	MDGA2	2.02796
	ALPK2	2	PSMB9	2.5	CCDC141	2.33081	RAD54B	2.02065
	FRRS1	2	SNCB	2.5	CDH12	2.31296	LGALSL	2.01064
	FST	2	STAT4	2.5	LIPH	2.31045	DMBT1	2.00766
	CPXM1	2	CD96	2.5	SIRPB1	2.2948	CHRNA3	2.00055
	SCG2	2	PMAIP1	2.5	ERICH3	2.29278	APOL6	1.99689
	NEFL	2	HBA1	2.5	SFTPA2	2.28418	RGS7	1.99278
	ENHO	2	PVRL4	2.5	SYT4	2.28408	OASL	1.99234
	UPK1B	2	NTNG2	2.5	DSC3	2.28046	HRG	1.99199
	COL6A3	2	PTPN22	2.5	AQP4	2.27687	STXBP5L	1.98675
	BEX1	2	TMEM196	2.5	ADAM23	2.27524	COL3A1	1.9866
	PAX8	2	PTPN6	2.5	AQP5	2.27115	MCAM	1.98561
	ADAM23	2	EFR3B	2.5	CACNA1E	2.26053	SLC17A6	1.97612
	SOCS3	2	TAGAP	2.5	C1orf95	2.25534	SFN	1.97461
	IGSF10	2	FCMR	2.5	CCNB2	2.25253	FRMPD2	1.96901
	AK5	2	BTNL9	2.5	ATRNL1	2.24134	FAM57B	1.96881
	TRAPPC5	2	RNU2-2P	2.5	PRKY	2.23167	RBP7	1.95969
	ESPN	2	KIAA0922	2.5	ADGRF1	2.22865	HBB	1.95614
	TM4SF4	2	MIR21	2.5	F5	2.225	FCMR	1.9528
	SYT12	2	CAMSAP1	2.5	CLDN2	2.22308	CALML3	1.95132
	FUT9	2	INA	2.5	COL25A1	2.21853	TNR	1.95008
	PALLD	2	SIX3	2.5	GRIK2	2.20255	SYT9	1.94309
	C1orf233	2	OMG	2.5	ATP13A4	2.19157	P2RY8	1.94022
	CP	2	COL1A2	2.5	MS4A1	2.19029	AMER2	1.93075
	ASPM	2	FMN1	2.5	CA4	2.18912	GMFG	1.92969
	APLNR	2	SLC16A6	2.5	KCNT1	2.18769	KCNJ15	1.92331
	SCN1A	2	STXBP5L	2.5	MYO3B	2.16593	SLC24A1	1.92304
	DST	2	PLIN1	2.5	CYP1B1	2.16187	HBM	1.90469
	SPRR3	2	VSTM2A	2.5	BCAS1	2.1568	DIRAS2	1.90188
	KIAA1324	2	DNM3OS	2.5	CYP4F11	2.15458	DOK6	1.899
	TNXB	2	FST	2.5	PENK	2.15065	DNAH7	1.89646
	IGFBP2	2	`HLA-B`	2.5	SERPINA3	2.1469	RN7SL1	1.89004
	HMGCS2	2	TRH	2.5	TMEM150C	2.14202	LRP2	1.88857
	USP32P2	2	ARID5A	2.5	BEX1	2.13958	SIX3	1.88556
	CNGB1	2	MELK	2.5	SPHK1	2.13926	SERPINB5	1.88522
	PHGDH	2	GABRR1	2.5	FUT9	2.12663	LIPG	1.88402
	PPP2R2C	2	COL4A1	2.5	PLIN1	2.12076	DRD1	1.88154
	REEP6	2	PTTG1	2.5	PROC	2.11846	FMN1	1.87644
	UBE2C	2	LINC00461	2.5	ANLN	2.11721	CNGB1	1.87408
	VIT	2	RGS9	2.5	CXCL2	2.11212	ESRRB	1.86914
	PENK	2	DNAH7	2.5	SDPR	2.10414	EHD2	1.86517
	HLA-DQA1	2	MYT1L	2.5	MTRNR2L1	2.10383	ENO2	1.8616
	CD163	2	HCN1	2.5	POF1B	2.09662	ELSPBP1	1.86144
	ITK	2	ICOS	2.5	KCNH2	2.09406	PRPH2	1.8419
	EMILIN1	2	KRT6A	2	PRSS3	2.0887	LINC01279	1.84161
	FSTL4	2	SPRR2A	2	OLFM4	2.084	DNER	1.8349
	OLFM4	2	KRT14	2	VSNL1	2.08044	AQP4	1.83478
	FOXQ1	2	LRAT	2	L1TD1	2.08001	ADARB2	1.82883
	DNAI2	2	GABRE	2	NTS	2.07106	ATP8A2	1.8236
	NEURL1	2	GPR85	2	CYP2B7P	2.06793	AADAC	1.81762
	FCGBP	2	OLFM4	2	CHST9	2.0644	HRASLS5	1.81744
	JAKMIP3	2	PPARG	2	USP9Y	2.05773	PTPN22	1.81443
	NME3	2	MYO3A	2	C6	2.05333	ELMOD1	1.81214
	ADH7	1.5	FRMPD1	2	PPM1E	2.05246	MIR99B	1.81194
	AADAC	1.5	FBLN2	2	SAA2	2.04986	SAMD7	1.81164
	NR4A3	1.5	SASH3	2	MSLN	2.04253	PLIN4	1.8042
	TMEM150C	1.5	PLEKHB1	2	SAA1	2.0403	MT3	1.80042
	TJP3	1.5	GFAP	2	SLC1A7	2.03902	ECEL1	1.80008
	CITED4	1.5	GLB1L2	2	KRT15	2.03725	NXNL1	1.79432
	CREG2	1.5	KCNB1	2	SLC34A2	2.03124	SLC4A1	1.7884
	AQP5	1.5	CYB5R2	2	PGC	2.0232	ACACB	1.78522
	ZNF385B	1.5	CDKN2C	2	SLC5A1	2.01977	SCN4A	1.78314
	TDO2	1.5	CHRNB2	2	SLCO1A2	2.0157	COL6A3	1.78257
	TNNT3	1.5	GMFG	2	CHGA	2.00346	CACNG2	1.77791
	SMOC1	1.5	CST7	2	FAM167A	1.99801	C8A	1.77586
	CLEC3B	1.5	DGKA	2	ADH1B	1.99736	AIPL1	1.7712
	ZMYND10	1.5	FABP7	2	GRIA1	1.98441	IKBKE	1.76582
	ABCG2	1.5	NEUROD1	2	KRT23	1.98153	ACSL6	1.76428
	C1orf95	1.5	NGFR	2	HSPA6	1.97404	SPINK1	1.75873
	LRRC37A4P	1.5	PRKAR2B	2	SV2C	1.97077	FNDC1	1.75663
	TBX15	1.5	PROM1	2	C4BPA	1.96998	RNF125	1.75382
	ABCB1	1.5	TRHDE-AS1	2	MMP9	1.96696	DNAJC6	1.7453
	KCNE4	1.5	AIFM2	2	SLC14A1	1.96474	SLITRK1	1.74185
	SELP	1.5	BIRC3	2	SMOC1	1.95785	SLC39A12	1.74106
	SLC38A3	1.5	CCDC80	2	SERPINB2	1.9543	RP1L1	1.73733
	CYP24A1	1.5	ESPN	2	COL1A1	1.94806	HSH2D	1.7265
	COL6A2	1.5	`FAM13A-AS1`	2	THNSL2	1.94663	STX11	1.72568
	ALDH3A1	1.5	HKDC1	2	GZMA	1.94342	GRM6	1.71515
	CCDC144B	1.5	NDC80	2	AKR1C3	1.93837	ELF1	1.71376
	TREM1	1.5	SLC39A12	2	PTH2R	1.93771	DNAH2	1.70688
	MUC3A	1.5	MEOX1	2	SUSD4	1.93491	SAA2	1.70052
	CLDN5	1.5	SSX2IP	2	MYBPC1	1.93177	S100A14	1.69616
	VSTM2L	1.5	SH3GL2	2	RAB3B	1.92882	SFTA3	1.69374
	IFI44L	1.5	SPN	2	FST	1.92159	IL7R	1.68638
	PCP4L1	1.5	AMER3	2	MXRA5	1.91359	DRAIC	1.68223
	COL7A1	1.5	FXYD5	2	MMP17	1.90714	FRMPD1	1.68169
	RN7SL1	1.5	ZAP70	2	DNER	1.90532	LRMP	1.68009
	CHRNA3	1.5	IFIT2	2	CAPN8	1.90251	PLAC8	1.67833
	FBXO2	1.5	TCEAL2	2	COL28A1	1.89687	PLEK	1.67449
	PTH2R	1.5	RETSAT	2	DDX3Y	1.89636	OPN1SW	1.67427
	TUBA4B	1.5	MIF	2	PLN	1.8925	AIM1	1.67332
	MKI67	1.5	ADA	2	CXCL9	1.89097	LEP	1.67057
	PTHLH	1.5	PFKFB1	2	CTSV	1.89071	RASAL3	1.66318
	ECM2	1.5	PCDH15	2	DDC	1.89015	PSD2	1.66063
	LRRC32	1.5	COL10A1	2	RET	1.88693	ABCG4	1.65754
	THBS1	1.5	CPXM1	2	DDR2	1.88475	CSPG5	1.65054
	FKBP5	1.5	TMC8	2	SNORD3A	1.88253	LIMD2	1.64564
	CYP2B7P	1.5	SELL	2	EPHA10	1.88102	HMP19	1.64247
	CDA	1.5	ACVR1C	2	VIL1	1.87869	STAT5A	1.64046
	CDHR4	1.5	MAK	2	NPPA	1.87628	ABCG5	1.6402
	ITGA1	1.5	ZNF385B	2	HLA-DRB5	1.87394	CES1	1.63345
	PI15	1.5	SLC1A2	2	SOX2	1.87368	ZNF385B	1.63249
	PLCH2	1.5	GPR37L1	2	CPXM1	1.87069	GLB1L2	1.63027
	CIDEC	1.5	MME	2	AGT	1.87011	CLVS2	1.62924
	ANLN	1.5	CASP1	1.5	CFTR	1.8671	STRIP2	1.62867
	SERPINB2	1.5	SAA2	1.5	AMBP	1.86643	CYP4A11	1.62513
	SPOCK3	1.5	SNORD3A	1.5	PTGDS	1.86226	CORO1A	1.62353
	POU5F1	1.5	SFN	1.5	STMN2	1.86209	ANKRD36B	1.62251
	SLC11A1	1.5	ACSM5	1.5	FNIP2	1.86182	GABRE	1.6214
	HKDC1	1.5	SAA1	1.5	TSPAN8	1.85906	SCGB3A2	1.62099
	KDM5D	1.5	RRM2	1.5	JAKMIP3	1.85645	PRF1	1.6209
	PEG10	1.5	CLMP	1.5	NDUFS7	1.85584	MYT1L	1.61287
	AKR1C1	1.5	BANK1	1.5	LEP	1.8423	PTPN6	1.60961
	PKP1	1.5	HBA2	1.5	LRFN4	1.84053	ITGB2	1.60757
	UGT2B4	1.5	KIAA1456	1.5	GNLY	1.83982	RP1	1.60678
	KRT7	1.5	DCST2	1.5	LRRN3	1.83865	RRM2	1.60346
	CCL5	1.5	EML6	1.5	RTKN2	1.83677	CD300LG	1.59878
	C2	1.5	FAM161A	1.5	TMC5	1.8358	OTX2	1.59633
	FGFR3	1.5	CDKL2	1.5	COLCA1	1.82196	GRK1	1.59573
	ERAP2	1.5	CADM1	1.5	RTN4R	1.8211	FAM19A3	1.59097
	IGF2BP3	1.5	SIRPB1	1.5	RAMP1	1.81644	GVINP1	1.59081
	KLK7	1.5	TMEM154	1.5	CX3CR1	1.81118	ADRB2	1.58388
	SERPINA3	1.5	IL2RG	1.5	CXCL5	1.79863	KCNB1	1.57976
	SAA1	1.5	ANGPTL7	1.5	SLC29A4	1.7978	APOA2	1.5787
	SLC14A1	1.5	SERPINB5	1.5	AMPH	1.78168	RHBDL3	1.57178
	STRA6	1.5	B2M	1.5	EGR2	1.77849	DGKA	1.56986
	KLKB1	1.5	CTSW	1.5	PROM1	1.77346	CSF2RB	1.56982
	RNF208	1.5	MYBL2	1.5	GABRB3	1.77314	P2RY10	1.56711
	WNT11	1.5	CADPS	1.5	S100A1	1.77282	VSTM2B	1.56659
	POLQ	1.5	FUT3	1.5	EPHA7	1.77215	LCK	1.56462
	SPAG6	1.5	CNTN4	1.5	RASD1	1.77055	RAB41	1.56402
	SCUBE3	1.5	CASP8	1.5	MRAP2	1.76862	SERINC4	1.55645
	SYT1	1.5	PENK	1.5	STXBP5L	1.76345	IKZF1	1.55635
	PRSS12	1.5	PSD	1.5	MTTP	1.76246	GUCA1A	1.55468
	VEGFA	1.5	SLN	1.5	CD109	1.76077	LYZ	1.54689
	HSPG2	1.5	APOL6	1.5	CYP3A5	1.75989	SCARNA10	1.54571
	LVRN	1.5	PTGER3	1.5	CLDN5	1.75677	LOC400706	1.53953
	ZBBX	1.5	SAMD9	1.5	CDHR3	1.754	WISP2	1.53223
	ARHGEF4	1.5	TACC3	1.5	SPINK5	1.75205	AGXT	1.53098
	MYO3A	1.5	GNLY	1.5	TFF3	1.74582	LOC101928710	1.52808
	ABCA13	1.5	AOC3	1.5	FGFR3	1.74285	RPH3A	1.52405
	TRIM58	1.5	SBSPON	1.5	SLC39A4	1.74057	RN7SL2	1.52186
	FNIP2	1.5	RELB	1.5	EYA1	1.73822	PHYHIPL	1.51726
	MSLN	1.5	HRASLS5	1.5	GDA	1.73721	COL1A1	1.51696
	NDUFS7	1.5	ACACB	1.5	PI15	1.73391	TAL1	1.51695
	AQP7	1.5	MMD	1.5	TMPRSS3	1.73103	PPARG	1.51282
	FBN2	1.5	UNC13C	1.5	SLC6A15	1.72919	MFNG	1.51239
	SPP1	1.5	USH1C	1.5	STRA6	1.72887	HOXB2	1.50993
	MAP7D2	1.5	PACSIN1	1.5	PNCK	1.72871	KRT1	1.50978
	C4orf19	1.5	MBNL3	1.5	PI3	1.71441	MYO7A	1.50894
	HBB	1	CHD5	1.5	ABCA13	1.71229	CP	1.50805
	COL17A1	1	EPB42	1.5	IGSF9B	1.71087	RIMS2	1.50269
	EYA1	1	MT3	1.5	FCN1	1.70398	ONECUT2	1.4991
	CD109	1	MARCH1	1.5	PPP2R2C	1.70224	FYB	1.4989
	PLA2G2A	1	ADAMTS2	1.5	EPHA1	1.69913	GNGT1	1.4904
	GRIN2C	1	SH3BGRL3	1.5	CNTNAP2	1.699	ABCA7	1.48807
	SCN3A	1	CRTAC1	1.5	CHTF18	1.69865	ITGAX	1.48474
	RGS6	1	MLXIPL	1.5	KLHDC7A	1.69836	IMPG2	1.48399
	LINC00925	1	KCNH8	1.5	MRC1	1.69693	CSF3R	1.48316
	DNAH17	1	CCDC109B	1.5	GAD1	1.69686	SLC8A3	1.48261
	HBA1	1	SVOP	1.5	L1CAM	1.69677	CD5	1.48055
	CALB2	1	AMBP	1.5	SCD	1.69328	CNTNAP4	1.48035
	DAPL1	1	ZNF536	1.5	CCL18	1.69288	CELF3	1.47044
	CLU	1	CAV1	1.5	KIAA1324	1.68904	NABP1	1.46825
	B3GALT2	1	DSC3	1.5	VNN1	1.68501	SCEL	1.46795
	SFTPD	1	GPR137C	1.5	ASPN	1.68097	BPIFA1	1.46707
	BAIAP3	1	GPR65	1.5	RIMS2	1.67744	KRT4	1.4648
	CRYM	1	LOC101926960	1.5	SFTPB	1.67061	RETSAT	1.46326
	ADGRB1	1	MFAP3L	1.5	SOX11	1.66982	RGS9BP	1.46221
	ABCC3	1	NFASC	1.5	RGS7BP	1.66765	AMER3	1.4614
	ANGPT2	1	TUSC5	1.5	TUBB4A	1.6675	GNG13	1.46132
	SLC27A2	1	VGLL3	1.5	ITPKA	1.65633	PRKAR2B	1.44999
	ERMN	1	RNF125	1.5	ATP10B	1.6549	ABCG8	1.44952
	SFRP2	1	GABRG1	1.5	CA10	1.65328	CDKN2C	1.44869
	SYT2	1	ITGAL	1.5	PAX8-AS1	1.65176	LVRN	1.44623
	RANBP3L	1	BUB1	1.5	TRIM58	1.65024	GPR65	1.43734
	MMP12	1	ROM1	1	MLC1	1.64912	CD36	1.43056
	FOSB	1	PTPN13	1	COMP	1.64676	TRAF3IP3	1.42982
	G0S2	1	DSG3	1	B3GALT2	1.64488	HES1	1.42963
	MXRA5	1	LEP	1	SLC7A11	1.6414	MYBPC1	1.41997
	TGFBI	1	GABRG3	1	FKBP5	1.63753	RS1	1.41364
	LTB	1	PPM1E	1	KLK10	1.63535	CIDEC	1.41273
	CSF3R	1	AKR1C2	1	FOS	1.63134	LHFPL3	1.41077
	DLGAP1	1	C1orf61	1	CALB2	1.62517	NEURL1	1.41022
	GLDC	1	LCP1	1	PCDH19	1.62377	NFAM1	1.40445
	ATP13A4	1	KYNU	1	ALB	1.6199	MYO1G	1.39368
	LRRC4B	1	ABCG4	1	IER3	1.61872	TOP2A	1.39166
	CDH4	1	GVINP1	1	CCL2	1.6161	MASP2	1.39128
	KLK10	1	SP140L	1	LGI3	1.61126	PMAIP1	1.38955
	ITGB4	1	CCDC181	1	SYT12	1.60917	GNAT2	1.38493
	ITGB8	1	CD79A	1	ABCG2	1.60826	PRDM1	1.38461
	KIAA0754	1	COL5A2	1	NKG7	1.60743	DLG4	1.37962
	PSCA	1	SLC6A15	1	UCHL1	1.60559	UNC13C	1.37933
	CNTNAP2	1	CCHE1	1	C1QB	1.59969	OPCML	1.37826
	C1QB	1	DRAIC	1	CXCL6	1.58234	NEFL	1.37283
	FAT1	1	LAD1	1	CCDC42B	1.57293	FGB	1.36959
	ZNF208	1	FGA	1	SYT2	1.5609	ARHGDIB	1.36834
	HILPDA	1	TESPA1	1	LTB	1.5551	GPM6A	1.36736
	CCDC42B	1	SAG	1	PCSK9	1.55488	CRTAC1	1.36633
	ERICH3	1	SEMA3G	1	MYO3A	1.5533	MYO3A	1.36561
	TK1	1	SNORD58C	1	ELFN2	1.5524	CFAP47	1.3641
	ACSL6	1	MOK	1	HLA-DQB2	1.54723	SAG	1.36174
	PLIN1	1	FABP4	1	SPP1	1.54544	KLF8	1.35514
	SGMS2	1	NEFH	1	BMP7	1.54472	CRP	1.35499
	TSPAN8	1	NXNL1	1	CYP1A1	1.5368	DOCK2	1.35208
	PCDH19	1	UNC80	1	KCNS1	1.53386	NPR1	1.34902
	FOS	1	CACNG3	1	C2	1.53297	GNGT2	1.34872
	ENPEP	1	PCP4	1	PDIA2	1.5305	NRXN3	1.34292
	USP9Y	1	SERPINB13	1	PRAME	1.52975	BIN2	1.3385
	APOE	1	FAM19A3	1	CXCL14	1.52845	SELPLG	1.33833
	PLA2G7	1	MPP4	1	XK	1.52632	PTPRCAP	1.33649
	SUSD4	1	ARHGAP15	1	PRSS12	1.52463	GABRG2	1.33426
	ADAMTS4	1	CD52	1	CFI	1.52123	ASPN	1.33261
	SEPP1	1	IKBKE	1	G0S2	1.51153	GRIA4	1.32574
	CHTF18	1	PTPRC	1	CA14	1.50931	DPYSL5	1.32558
	ASPHD1	1	FRMPD2	1	TLR3	1.49625	LRRC4C	1.32307
	HOPX	1	CCR7	1	TBX15	1.49471	SCN1A	1.31919
	MIB2	1	2020-09-04	1	LRRC15	1.49321	CHD5	1.31623
	IDO1	1	TNFSF8	1	CFAP126	1.49127	PROC	1.31412
	F13A1	1	IMPG2	1	RN7SL2	1.49022	CPNE6	1.31303
	PRODH	1	LINC01140	1	SCGB3A1	1.48621	RBM38	1.31198
	CXCL2	1	NEFM	1	CERKL	1.4794	RUNX3	1.30684
	FCGR3B	1	TIGD4	1	FBN2	1.47051	ASTN1	1.30072
	PRG4	1	ECM2	1	CLCA2	1.47045	MFAP3L	1.30043
	AEBP1	1	KCNJ15	1	SLC26A9	1.4703	RPGRIP1	1.29798
	SCN2A	1	LRRC4C	1	CNTN1	1.46912	FN1	1.29429
	MYBL2	1	RPPH1	1	RASSF6	1.4658	PTTG1	1.29214
	ELOVL6	1	KCNJ10	1	MFI2	1.4643	ZAP70	1.29172
	OGN	1	GAD1	1	STEAP4	1.46114	EVI2B	1.28886
	CLGN	1	RUNDC3A	1	RHCG	1.45685	CCDC109B	1.28687
	ITGB3	1	PAQR4	1	ANGPT2	1.45199	PAQR4	1.28578
	CFTR	1	RN7SL2	1	ATF3	1.45045	PRSS2	1.26661
	DSP	1	STAT5A	1	SLC5A9	1.44703	LAD1	1.26326
	GPD1	1	CEND1	1	NPTX2	1.44494	PCP4L1	1.25999
	SLC5A1	1	MEGF11	1	IGFBP2	1.43464	GIMAP2	1.25984
	SCD	1	ECEL1	1	CDHR4	1.43407	RASSF2	1.25291
	FAM167A	1	VSX1	1	DNAH3	1.43261	KIAA1456	1.2503
	CACNA1E	1	NRG3	1	GREM2	1.43116	SCNN1B	1.24877
	L1TD1	1	CD28	1	UGT8	1.42818	LINC00461	1.24598
	HSD17B13	1	PLAC8	1	MUC4	1.42242	IGLL5	1.23989
	LGI3	1	SCARNA10	1	SHISA9	1.41813	PI16	1.23933
	HPGD	1	TIMP4	1	RARRES1	1.41658	AGTR1	1.23448
	ITPKA	1	UCP2	1	ITK	1.41473	PAK7	1.22336
	CD14	1	RHOH	1	DAPL1	1.41339	SELL	1.22189
	EGR3	1	CA1	1	CACNA1B	1.41209	IL27RA	1.21892
	MUC20	1	ENO2	1	MUC3A	1.40921	OSBP2	1.21658
	KLHDC7A	1	OTX2	1	CTNND2	1.4077	OVCH2	1.20693
	COL9A1	1	RDH10	1	ARMC3	1.40552	RHOH	1.20691
	HAS3	1	ADCY1	1	CPS1	1.40453	CPLX3	1.20126
	SLAMF7	1	GRIA2	1	PKP1	1.4045	DAPP1	1.20078
	CLDN3	1	MEGF10	1	TNFRSF11B	1.40089	KCNH8	1.20032
	CA12	1	NPY1R	1	DPP10	1.39835	MIR210HG	1.19894
	GBP6	1	CCDC13	1	ADAM12	1.39607	TUSC5	1.19823
	MLXIPL	1	ATP13A4	1	ZNF365	1.39513	CDKN2B	1.19412
	UCHL1	1	ZC3H12A	1	SPON2	1.39438	CD52	1.19189
	LRRN3	1	CLUL1	1	LRRN1	1.39378	SORCS1	1.18752
	SLC26A9	1	`HLA-H`	1	OMD	1.39344	CACNA2D4	1.1852
	ALAS2	1	LHFPL3	1	CCDC85B	1.39336	APOBEC3G	1.17719
	TESC	1	GRM5	1	WDR72	1.37433	GPR12	1.17662
	SERPINA5	1	ADIPOQ	1	IGFBP3	1.36153	GABRR1	1.1756
	ISG15	1	SLC17A6	1	VWA3A	1.35991	PCED1B	1.17309
	SCIN	1	IGSF11	1	SLCO4A1	1.35948	SNAP91	1.17238
	S100P	1	MGARP	1	RIMS4	1.35707	VSX2	1.17083
	ATF3	1	SCN1A	1	SLAMF7	1.3546	COL4A2	1.17038
	TFCP2L1	1	DLG4	1	SECTM1	1.35315	JUNB	1.16957
	KCNK5	1	WIF1	1	RBP4	1.35026	SH3BGRL3	1.16791
	ZNF365	1	ZMYND19	1	MT1G	1.34986	S100A4	1.16765
	CFD	1	FZD4	1	MYBL2	1.34924	TTR	1.15886
	GAP43	1	CDC20	1	KCNH3	1.34436	RBP3	1.15734
	BCAS1	1	GNAT1	1	SMIM24	1.34326	CD79A	1.15553
	SERPINA1	1	G0S2	1	C11orf96	1.33858	RASSF5	1.15075
	DPP10	1	ADRB2	1	DCDC2	1.33189	FXYD5	1.14981
	TUBB3	1	AGTR1	1	MYH11	1.3245	KRT13	1.14833
	C6	1	CHRNA4	1	S100A9	1.32418	KRT16	1.14774
	NETO1	1	ALAS2	1	RTN4RL2	1.324	TMEM215	1.14162
	ADM	1	SLITRK6	1	MEGF10	1.32373	MKI67	1.14124
	CACNA1B	1	TNFSF10	1	HHLA2	1.3232	GFAP	1.1393
	PLN	1	IRF8	1	IGF2BP3	1.31863	CPA3	1.12861
	PCDHGC5	1	CARD16	1	C2orf40	1.3178	PLEKHG6	1.12835
	PROC	1	CERKL	1	ZBTB16	1.3172	TESPA1	1.12596
	ACVR1C	1	FAH	1	CP	1.31609	ADAMTS2	1.12467
	LCN2	1	TAGLN3	1	MLXIPL	1.31237	C4BPA	1.12117
	CDC20	1	ADAM12	1	RN7SL1	1.31226	LOC374443	1.12003
	PSAT1	1	CD36	0.5	DNAI2	1.31074	SGIP1	1.11896
	APOD	1	AHSP	0.5	TOX3	1.30191	MLXIPL	1.1142
	RASD1	1	PTH2R	0.5	TNNT1	1.29843	GABRA3	1.11124
	VTCN1	1	LIMD2	0.5	CA2	1.29355	BIRC3	1.11071
	GAD1	1	GYG2	0.5	ALDH3A1	1.28666	GBP6	1.10777
	ABCC6	1	S100A14	0.5	LOC284581	1.28085	CTSW	1.10668
	RELN	1	LNP1	0.5	VIT	1.27847	LOXL2	1.10157
	KRT5	1	GIMAP7	0.5	CDA	1.27416	LNP1	1.10113
	SSPO	1	MDGA2	0.5	DOC2A	1.27181	PIWIL1	1.09877
	MYH11	1	PVALB	0.5	ORM1	1.27038	SASH3	1.09635
	CDH12	1	PDE6A	0.5	LTF	1.26262	HCST	1.09326
	TMEM178B	1	STMN4	0.5	RECQL4	1.26216	NEFH	1.08791
	ALB	1	RASAL3	0.5	VSTM2L	1.25985	SLC6A15	1.08584
	COL28A1	1	RBP1	0.5	HTATSF1P2	1.2561	CAMK4	1.08184
	CA2	1	ZIC1	0.5	CADM2	1.256	IGSF11	1.07842
	PNCK	0.5	AGAP11	0.5	AKR7A3	1.25488	BPIFB4	1.07361
	GPRC5A	0.5	PARP15	0.5	HGD	1.25432	ZNF536	1.06759
	SALL1	0.5	PCBP3	0.5	DNAH17	1.25362	CDHR1	1.06522
	DMGDH	0.5	TMEM136	0.5	CHI3L2	1.2486	TIMP4	1.06145
	MME	0.5	UNC119	0.5	GPX2	1.24726	IGSF9	1.06058
	EGR2	0.5	LOC400706	0.5	PTX3	1.24603	CXCR4	1.0604
	CADM2	0.5	CD37	0.5	C1orf116	1.24491	SLC1A5	1.05733
	SLC6A15	0.5	RPGRIP1	0.5	IL1RL1	1.24262	SCRT1	1.05622
	RHPN1	0.5	SHROOM2	0.5	CLU	1.23979	GUCY2F	1.05396
	LRFN4	0.5	CTNNA2	0.5	PCK1	1.23352	FRZB	1.048
	MTTP	0.5	SLC19A3	0.5	TRIM29	1.22948	NLRP1	1.04617
	ORM1	0.5	APBB1IP	0.5	SGMS2	1.22742	PDC	1.03631
	ATP1A2	0.5	GNGT2	0.5	CYP4B1	1.2268	MME	1.03511
	HSPA6	0.5	STEAP1	0.5	MME	1.22671	FUT3	1.03019
	FCGR3A	0.5	LSAMP	0.5	MSR1	1.2255	BPIFB1	1.03002
	PTPRN	0.5	SRRM4	0.5	PTPRT	1.22455	DDC	1.02946
	SERPINB13	0.5	ABCB11	0.5	MYOCD	1.22446	ADAM12	1.02863
	SCNN1D	0.5	TNFAIP8	0.5	BHMT2	1.22253	PARVG	1.02729
	SLPI	0.5	SYT9	0.5	AK5	1.21717	CARD16	1.027
	SLC16A9	0.5	BCL11B	0.5	SBSN	1.21513	SEP4	1.00598
	SFTA2	0.5	NDNF	0.5	FAT1	1.21026	CD3D	0.999212
	DNAH2	0.5	CA10	0.5	GPRC5A	1.20784	ILDR2	0.996624
	GJB6	0.5	DNAH2	0.5	ATP6V1B1	1.20135	CST7	0.996213
	SEMA3E	0.5	MYBPC1	0.5	KCNQ5	1.20135	BMPR1B	0.994843
	CES1	0.5	PLCH2	0.5	ERN2	1.19473	FKBP11	0.986621
	ST6GALNAC1	0.5	PPFIA2	0.5	C4orf19	1.19147	GPR85	0.974563
	TMEM184A	0.5	PRPH2	0.5	SOCS3	1.191	HOXB3	0.972049
	GJB2	0.5	VAT1L	0.5	AKR1C1	1.19094	LGALS12	0.970622
	ADGRG6	0.5	`OTX2-AS1`	0.5	INHBA	1.16791	PADI2	0.965614
	OSMR	0.5	SEZ6	0.5	MKI67	1.16708	GHR	0.963967
	AKR7A3	0.5	AADAC	0	EGF	1.16598	HYDIN	0.962451
	PTGDS	0.5	ABCA4	0	GSTM1	1.16389	KRT6A	0.959961
	COL4A4	0.5	ABCA7	0	CDT1	1.16148	CAV1	0.95969
	TNS4	0.5	ABCG5	0	SPOCK3	1.16018	CSTA	0.958022
	MYOCD	0.5	ABCG8	0	IL1RN	1.15626	NTNG2	0.957266
	EGF	0.5	ABHD12B	0	RRM2	1.15371	ARL4D	0.95579
	CA3	0.5	ACADL	0	CA3	1.14341	CPXM1	0.952007
	SERPINE1	0.5	ADAMTS5	0	FNDC1	1.13949	CTSS	0.948082
	PEBP4	0.5	ADARB2	0	KIAA0754	1.1368	ST18	0.945488
	IGLL5	0.5	ADGRV1	0	CCL5	1.13672	B2M	0.942533
	STC1	0.5	ADH1B	0	CEMIP	1.1329	CCL20	0.942213
	ABCC2	0.5	ADRA2A	0	TMEM119	1.13043	ISG15	0.941977
	COL4A6	0.5	AGXT	0	RN7SK	1.12726	CCNB2	0.941394
	C7	0.5	AHSG	0	TSPAN11	1.12638	PRSS35	0.937753
	NEK2	0.5	AIPL1	0	STC1	1.12425	LINC00599	0.92553
	COL8A1	0.5	AKR1C3	0	HBB	1.12222	ARHGAP30	0.916644
	IGF2BP1	0.5	ALB	0	FAXDC2	1.11925	C2orf71	0.914454
	IGFBP3	0.5	ALDOB	0	KCNJ15	1.11744	GLYAT	0.914244
	DNAH3	0.5	AMER2	0	SEPP1	1.11419	TOX3	0.913165
	BIRC5	0.5	ANGPTL2	0	RELN	1.11035	PSD	0.911582
	RAB3B	0.5	ANGPTL3	0	CCDC78	1.10939	SP110	0.910279
	CDT1	0.5	ANKRD33B	0	SNCG	1.1082	IGSF6	0.905862
	C2orf40	0.5	ANKRD36B	0	NPTX1	1.10803	INA	0.905667
	PHACTR3	0.5	ANKRD37	0	UNC80	1.10493	SRRM4	0.902192
	LRRN1	0.5	ANO2	0	HSD17B13	1.10404	ARID5A	0.889792
	RTN4R	0.5	ANPEP	0	RGMA	1.10265	CCDC13	0.887119
	CXCL6	0.5	ANXA1	0	HBA2	1.10109	CADPS	0.885132
	SEZ6L	0.5	ANXA2	0	ISG15	1.10108	LUM	0.879669
	XK	0.5	AP3B2	0	OCLN	1.09904	FAM135B	0.875983
	PI3	0.5	APCS	0	IL1B	1.09807	EPHA10	0.874026
	AGT	0.5	APOA2	0	RMRP	1.09685	ASPM	0.873285
	IGFBP5	0.5	APOB	0	CILP	1.09232	ISG20	0.872384
	RN7SK	0.5	APOBEC3G	0	ATP1A2	1.08121	TIGD4	0.871097
	PDZK1IP1	0.5	AQP7	0	KYNU	1.07465	ACADL	0.866824
	KCNT1	0.5	AREG	0	KCNK5	1.07357	MEGF10	0.859047
	SFTPC	0.5	ARHGAP30	0	LCN2	1.07292	FCGR3B	0.857912
	RRAD	0.5	ARHGAP9	0	UBE2C	1.07214	COL8A2	0.856809
	HSPB1	0.5	ARL4D	0	ADGRB1	1.06935	SBSPON	0.850854
	CALCA	0.5	ARR3	0	LRP2	1.06779	DOCK11	0.849825
	KRT6B	0.5	ASIC2	0	KRT1	1.06216	SH2D1A	0.839512
	POF1B	0.5	ASPA	0	GALNT5	1.06206	GPIHBP1	0.835395
	MZB1	0.5	ASPN	0	PNMA3	1.05685	APBB1IP	0.830861
	CLEC4F	0.5	ASTN1	0	HLA-DQB1	1.05567	SULF1	0.828918
	PON3	0.5	ATP1B2	0	TNNT3	1.05256	GUCY2D	0.828428
	IL1RN	0.5	ATP2B3	0	HS6ST3	1.04882	GNAT1	0.827886
	MEGF10	0.5	ATRNL1	0	HP	1.04517	RAX	0.827538
	ATP1A3	0.5	AURKB	0	IGSF11	1.04468	GNLY	0.826818
	VWA7	0.5	BHMT2	0	NEFL	1.04385	MYD88	0.820596
	DOC2A	0.5	BIN2	0	DTHD1	1.03862	ABCB11	0.816299
	RGMA	0.5	BOK	0	APOL4	1.03314	SP100	0.816238
	LIPH	0.5	BPIFA1	0	HILPDA	1.03234	VGLL3	0.815718
	APOA1	0.5	BPIFB1	0	PRG4	1.02994	IL10RA	0.813842
	MFI2	0.5	BPIFB4	0	MYOM3	1.02697	DENND2D	0.813545
	SIRPB1	0.5	BTK	0	PEBP4	1.02563	ICAM3	0.810819
	COL9A2	0.5	C16orf54	0	TRAPPC5	1.02225	CHRNB2	0.803923
	GDA	0.5	C2orf71	0	ENKUR	1.01973	CAT	0.801001
	DMBT1	0.5	C8A	0	ST6GAL2	1.01923	RPE65	0.798344
	NFE2	0.5	C8B	0	ZBBX	1.0171	MYT1	0.795272
	MSR1	0.5	CA2	0	BRINP1	1.01273	SAA1	0.794693
	SFRP4	0.5	CABP4	0	FGF2	1.01115	PCBP3	0.788615
	IL6	0.5	CABP5	0	CLDN18	1.00882	CRABP1	0.78669
	SLC22A3	0.5	CACNA1F	0	DRAIC	1.0047	GRIA1	0.783707
	ACKR3	0.5	CACNA1G	0	LECT1	0.997771	CD96	0.78029
	LRP1B	0.5	CACNA2D4	0	CXCL10	0.99079	NFKBIA	0.775463
	GLT1D1	0.5	CACNG2	0	KCNJ10	0.985202	PTPRC	0.773796
	FGF2	0.5	CALB1	0	VTN	0.981674	SOX8	0.769949
	SLC5A9	0.5	CALML3	0	TTYH1	0.980207	AMBP	0.768002
	BMP7	0.5	CAMK4	0	APOD	0.978843	LRAT	0.765875
	SLC7A2	0.5	CASP4	0	PI16	0.978656	MGST1	0.765637
	EIF1AY	0	CASZ1	0	APOB	0.97345	GNG3	0.763187
	LOC284581	0	CAT	0	OSMR	0.970171	TRHDE-AS1	0.760155
	AKR1B10	0	CATSPER2	0	SCG2	0.960476	KCNC1	0.759629
	KRT14	0	CCDC108	0	KRT7	0.958639	NCF2	0.757674
	FAT2	0	CCDC136	0	ELF3	0.954862	SV2C	0.755913
	CLCA2	0	CCDC64	0	TFCP2L1	0.949542	SEMA3G	0.755063
	KRT6A	0	CCL20	0	HPR	0.944375	RGS10	0.74542
	USP32P1	0	CCNB2	0	POSTN	0.942086	TRPM3	0.740695
	HBA2	0	CCSER1	0	SLC38A3	0.940037	COL1A2	0.737509
	GPX2	0	CD248	0	PART1	0.936477	SCAMP5	0.737315
	KRT17	0	CD300LG	0	TRIM55	0.935352	LGALS1	0.729811
	HP	0	CD3E	0	HLA-DQA2	0.928637	TAGLN3	0.728044
	A2ML1	0	CD48	0	SCNN1D	0.925881	SH3GL2	0.72666
	ADH1B	0	CD5	0	SLC44A4	0.923707	COL10A1	0.723702
	NTS	0	CD69	0	CLDN1	0.918662	SERPINC1	0.722086
	RHCG	0	CDH12	0	FAT3	0.909083	SLC1A2	0.721782
	KRT23	0	CDHR1	0	CNGA1	0.905664	LINC01140	0.720342
	LTF	0	CDKN2B	0	WNT11	0.898528	COL12A1	0.717298
	KRT16	0	CEBPA	0	NR4A1	0.898137	UGT1A9	0.713374
	FGB	0	CELF3	0	POPDC3	0.891389	SIRPB1	0.709326
	TRIM29	0	CES1	0	GPR158	0.891318	SEZ6	0.708809
	HHLA2	0	CFAP47	0	ALOX15	0.890783	NDNF	0.705593
	MUC5B	0	CHIT1	0	FCGR3B	0.890764	RGR	0.705243
	PRAME	0	CHRNA3	0	TJP3	0.884134	ROM1	0.703989
	PCK1	0	CIDEC	0	SLC27A2	0.879349	ZNF385A	0.701765
	KRT13	0	CLCA2	0	SCN4A	0.87679	LAMP5	0.686214
	SERPINB5	0	CLEC2D	0	COL3A1	0.876525	PTPN7	0.68425
	HMGA2	0	CLEC4F	0	CFB	0.876173	PRG2	0.683219
	CYP4F11	0	CLVS2	0	EPPK1	0.874883	USH1C	0.68231
	CALML3	0	CMTM7	0	NMNAT2	0.87442	GRM1	0.681169
	S100A2	0	CNDP1	0	C4BPB	0.87401	GYPC	0.673455
	AZGP1	0	CNGA1	0	ERBB4	0.872151	CD3E	0.662504
	MUC13	0	CNGB1	0	LAMP3	0.871362	ASIC2	0.661732
	TENM2	0	CNGB3	0	KCNH1	0.869159	STK17A	0.65928
	CXCL10	0	CNTNAP4	0	SLC4A1	0.868985	SCD	0.657629
	PGC	0	COL12A1	0	SLPI	0.865332	RUNDC3A	0.653418
	PCSK2	0	COL15A1	0	TGFBI	0.86487	PLCH2	0.651445
	FGG	0	COL17A1	0	NAPSA	0.862846	ADIPOQ	0.645871
	GNLY	0	COL22A1	0	LRRC32	0.858039	TNFRSF25	0.643203
	CRLF1	0	COL28A1	0	CLEC4F	0.853883	OLFM4	0.641171
	VIL1	0	COL2A1	0	CCR5	0.852707	MIR21	0.637299
	FGA	0	COL4A2	0	PCP4L1	0.851427	TNFSF10	0.634204
	CHI3L2	0	COL4A3	0	IRX6	0.839155	MBNL3	0.630503
	CLDN2	0	COL8A2	0	KIF19	0.837451	SLC4A5	0.613921
	ANGPTL4	0	CORO1A	0	GPD1	0.833714	AGAP11	0.610761
	ADH1C	0	CP	0	TK1	0.819675	LOX	0.610696
	CHIT1	0	CPA3	0	DIRAS2	0.812242	CTNNA2	0.606961
	CYP3A5	0	CPLX4	0	RHPN1	0.800578	CRB2	0.605157
	GSTA1	0	CRABP1	0	CD24	0.799659	RDH10	0.603217
	PTPRZ1	0	CRB1	0	AQP7	0.798924	PACSIN1	0.602473
	HGD	0	CRB2	0	DUSP1	0.782733	TACC3	0.601903
	CXCL1	0	CRHBP	0	CD79A	0.776846	EGF	0.600979
	COMP	0	CRNN	0	MYB	0.770171	PRTN3	0.60079
	HERC2P3	0	CRP	0	MMRN1	0.769252	DSCAM	0.599631
	FGL1	0	CSF2RB	0	GRIN2A	0.767497	SMIM24	0.594132
	SCGB3A1	0	CSF3R	0	HAS3	0.766936	CCDC64	0.592383
	SPINK1	0	CSPG5	0	LGALS12	0.763083	LAPTM5	0.587297
	CHGB	0	CST1	0	CPNE4	0.762133	TMEM196	0.586197
	S100A12	0	CSTA	0	JUNB	0.755735	GABRR2	0.579021
	MARCO	0	CTSE	0	XDH	0.754199	PIK3IP1	0.573773
	H19	0	CTSS	0	ADH1C	0.752605	CCL5	0.57186
	EGR1	0	CYP3A5	0	PAPPA2	0.734185	NETO1	0.569114
	DDC	0	CYP4A11	0	AREG	0.724621	AQP7	0.568979
	MUC4	0	CYP8B1	0	TUBB3	0.720885	SPRR3	0.567687
	SLC7A11	0	DAPL1	0	VEGFA	0.71784	ITIH1	0.564104
	PDIA2	0	DEFB119	0	ZBED6	0.715188	CYB5R2	0.555099
	CCL20	0	DENND2D	0	SUSD2	0.708491	LRTM1	0.553082
	MUC16	0	DGAT2	0	QPCT	0.707312	BOK	0.549825
	GDF15	0	DIRAS2	0	MUC5B	0.703517	SNAP25	0.542079
	PAEP	0	DKFZP434A062	0	COL6A2	0.701625	VAT1L	0.539826
	TNNT1	0	DLGAP2	0	RNF208	0.701146	TNS4	0.534528
	SFTPA2	0	DLGAP5	0	TLR2	0.700236	VNN1	0.531851
	AREG	0	DMBT1	0	PON3	0.697431	ANGPTL7	0.529638
	BMP3	0	DNAH17	0	JCHAIN	0.69712	DNM3OS	0.523195
	MMP9	0	DNAJC6	0	FBXO2	0.696543	GRAMD1B	0.51902
	JCHAIN	0	DNER	0	SCAND1	0.693031	GYG2	0.517282
	RIMS2	0	DOCK11	0	KLB	0.691929	ZNF571-AS1	0.516296
	TFF3	0	DOK1	0	REEP6	0.691279	SVOP	0.511838
	CLDN1	0	DOK6	0	ABCB1	0.691253	NLRC5	0.507446
	BPIFB1	0	DPY19L2P2	0	NKAIN2	0.689731	CCDC181	0.507231
	PLEKHS1	0	DPYSL5	0	TFPI2	0.683555	RPPH1	0.506908
	GABRP	0	DRD1	0	PTGS2	0.682669	TMEM108	0.503681
	LIF	0	DSCAM	0	AQP1	0.67749	BCL11B	0.501773
	SBSN	0	EGF	0	TMEM63C	0.673874	STK26	0.499671
	CALB1	0	EHD2	0	HSPB1	0.672653	LCP2	0.497673
	LECT1	0	ELMOD1	0	TNXB	0.669936	SELENBP1	0.495656
	UBD	0	EML5	0	CALB1	0.664939	ARMC9	0.494429
	CST1	0	EPHA10	0	EYS	0.660597	PARP15	0.492234
	CLDN10	0	EPHA5	0	SULT4A1	0.645977	CD69	0.484571
	ALOX15B	0	ESRRB	0	LRP1B	0.643669	GABRA1	0.48298
	CXCL9	0	EVI2B	0	FOLR1	0.642495	CHIT1	0.482972
	NAPSA	0	EYS	0	ADAMTS4	0.641222	CATSPER2	0.482239
	SLC34A2	0	FABP1	0	EGR3	0.638442	CASP4	0.481282
	COL11A1	0	FAIM2	0	COL9A2	0.636312	GPR158	0.473201
	SUSD2	0	FAM135B	0	SLC7A2	0.628531	CLCA2	0.469977
	CLIC6	0	FAM46C	0	SFTPD	0.626374	NDP	0.464691
	PIGR	0	FAM57B	0	GRIN2C	0.624417	COL4A1	0.463045
	CEACAM6	0	FAM95C	0	SLITRK6	0.623206	FZD4	0.456716
	BHMT2	0	FCGR3B	0	F13A1	0.620556	CCDC80	0.449745
	FOLR1	0	FGB	0	MZB1	0.61707	NMI	0.448742
	STMN2	0	FGG	0	FABP4	0.611534	DOK2	0.447872
	MT1G	0	FGR	0	AEBP1	0.610931	DKFZP434A062	0.443315
	TF	0	FKBP11	0	SAMD11	0.61065	PPFIA2	0.441683
	ALOX15	0	FN1	0	NR4A3	0.608968	SPRR2A	0.441031
	PCSK1	0	FNDC1	0	NSG1	0.608036	KIAA1024	0.440491
	ERN2	0	FSTL5	0	PTPRN	0.597083	DLGAP5	0.430264
	PCP4	0	FYB	0	ALPK2	0.595005	SLC7A14	0.428277
	COL10A1	0	GABRA3	0	NEURL1	0.59368	FSTL5	0.42728
	TRPM8	0	GABRR2	0	SERPINA1	0.592952	LOC101929592	0.424767
	FOXJ1	0	GBP6	0	AZGP1	0.592415	RRH	0.424342
	SPRR2A	0	GHR	0	NDUFA4L2	0.580867	ITGB8	0.421413
	CFB	0	GIMAP2	0	KIT	0.569536	G0S2	0.408557
	COL2A1	0	GJB2	0	COL7A1	0.558136	SLC6A6	0.408194
	KLK11	0	GLYAT	0	MUC20	0.554317	FAM46C	0.401009
	CERKL	0	GNAT2	0	ENC1	0.552509	LCP1	0.399688
	COL22A1	0	GNB3	0	ECT2L	0.551649	GRM5	0.387703
	EPHA7	0	GNGT1	0	MELK	0.547032	CCR7	0.38469
	SCGB3A2	0	GPAM	0	CFP	0.544573	FST	0.368762
	ACHE	0	GPIHBP1	0	COL4A6	0.542491	CD28	0.368385
	DES	0	GPM6A	0	CSF3R	0.533198	HBA1	0.3578
	RMRP	0	GPM6B	0	HLA-DRB6	0.525593	REEP6	0.357508
	DUOX2	0	GPR158	0	ARC	0.521631	PFKFB1	0.353983
	ETNPPL	0	GPR179	0	FOXJ1	0.521555	PDZK1IP1	0.352545
	PROM1	0	GPR183	0	PRR29	0.514081	KCNJ10	0.349931
	GRIN2A	0	GPR37	0	DPYSL4	0.512624	NFE2	0.348305
	ARC	0	GRAMD1B	0	A2ML1	0.504332	LIPE	0.343084
	KIF19	0	GRIA1	0	COL1A2	0.502566	MS4A1	0.341664
	LRRC15	0	GRIA4	0	SCN1A	0.502446	SHROOM2	0.340703
	GABRA3	0	GRIK1	0	RGS1	0.489564	PTGER4	0.339501
	MMP1	0	GRIK3	0	HKDC1	0.48926	ACAP1	0.3388
	RAMP1	0	GRK1	0	GBP6	0.488665	LAT	0.333708
	FGFR4	0	GRM1	0	CHI3L1	0.488336	GIMAP7	0.331128
	SCEL	0	GRM6	0	MTMR7	0.484233	SLC24A2	0.330346
	PTGS2	0	GSG1	0	ASPM	0.484133	CIDEA	0.327581
	ACTG2	0	GUCA1A	0	ERAP2	0.480476	GRIK3	0.324567
	SLITRK6	0	GUCA1B	0	TMEM184A	0.47951	SAMD9	0.315454
	TOX3	0	GUCY2D	0	SFN	0.473047	BEST1	0.306634
	LRAT	0	GUCY2F	0	HSPG2	0.469935	AHSP	0.298904
	ANKRD1	0	GYPC	0	PDK4	0.461107	PROM1	0.298692
	SCARA5	0	HBD	0	SPAG17	0.45965	RTBDN	0.294603
	ASPN	0	HBM	0	TRHDE-AS1	0.453053	SLC1A7	0.293614
	OCLN	0	HCAR2	0	SLC4A11	0.450895	RAB3A	0.292175
	DRAIC	0	HCST	0	WISP1	0.44526	MGLL	0.285286
	STEAP4	0	`HLA-DQB2`	0	LRAT	0.438795	THRSP	0.272849
	SLCO1A2	0	HMP19	0	KBTBD12	0.438567	MYBL2	0.264503
	FPR1	0	HOXB2	0	SCGN	0.425436	FGR	0.257178
	SFN	0	HOXB3	0	SCARA5	0.42144	AURKB	0.256384
	PPP1R1B	0	HPCA	0	PCDH20	0.414294	FCN1	0.253099
	RBP4	0	HRG	0	MEGF11	0.412272	MEGF11	0.24555
	MMP11	0	HSD17B13	0	AKR1C2	0.411409	LHX2	0.244205
	CLDN6	0	HYDIN	0	DTL	0.410026	AMICA1	0.243704
	MTMR7	0	IGLL5	0	LMO3	0.409616	LRRC8C	0.243027
	THNSL2	0	IGSF9	0	ST6GALNAC1	0.407541	RGS2	0.234215
	RPPH1	0	IKZF1	0	CSTA	0.40626	DSG3	0.233554
	CTSE	0	IL10RA	0	C9orf117	0.399997	ATP1B2	0.232489
	C4BPA	0	IL16	0	AP3B2	0.388615	TRPM1	0.228832
	C4BPB	0	IL1RN	0	PLCH2	0.383979	OMG	0.226653
	RORC	0	IL27RA	0	OPLAH	0.376299	RCVRN	0.224728
	KLK6	0	IL2RA	0	RANBP3L	0.373081	MFAP5	0.223233
	NDUFA4L2	0	IL2RB	0	TDO2	0.364256	ECM2	0.222945
	SFTPB	0	IL32	0	SLC11A1	0.355381	UCP2	0.213349
	CDHR3	0	ILDR2	0	IGSF10	0.354934	KNG1	0.212829
	LYPD3	0	IMPG1	0	BMPR1B	0.354515	ADCY1	0.210985
	FABP4	0	INS	0	CDKL2	0.350464	MEOX1	0.207936
	LEP	0	ISG15	0	AKR1B10	0.347933	RDH12	0.207263
	RRM2	0	ISG20	0	ADGRG6	0.347256	SAMD15	0.205579
	IGSF11	0	ITGB7	0	PRIMA1	0.342562	PDE3B	0.203181
	`RNU2-2P`	0	ITGB8	0	COL17A1	0.339124	SCARNA2	0.201045
	MRC1	0	ITIH1	0	BMP3	0.336729	CCDC136	0.195182
	FBN3	0	ITIH3	0	OLR1	0.336579	TCF7	0.194109
	NKG7	0	ITIH5	0	TUBA4B	0.327849	PIK3CG	0.19025
	RASSF6	0	ITK	0	TNS4	0.326809	NTNG1	0.189703
	NMNAT2	0	JUNB	0	HK3	0.325527	OPN1LW	0.181987
	ADAM12	0	KANK4	0	EDN1	0.321914	STK35	0.181892
	THBS4	0	KCNC1	0	NCR3LG1	0.32005	STRA6	0.176283
	LGALS12	0	KCNC2	0	COL11A1	0.319952	ACVR1C	0.175285
	CD79A	0	KCNJ13	0	TENM1	0.318186	TNFAIP3	0.17142
	NEFH	0	KCNJ14	0	CLEC3B	0.317184	NEUROD4	0.168861
	NECAB1	0	KCNJ9	0	APOA1	0.312599	SEMA7A	0.168461
	CSMD1	0	KCNV2	0	TENM2	0.305139	CAMSAP1	0.16657
	PLIN4	0	KIAA1024	0	FPR1	0.304063	LTF	0.165509
	VNN1	0	KLHDC8A	0	DST	0.300136	HBA2	0.159699
	POU2AF1	0	KRT13	0	ALOX15B	0.296523	CLEC2D	0.155653
	ECEL1	0	KRT15	0	LYPD6	0.294898	CMTM7	0.154688
	HR	0	KRT16	0	SEZ6L	0.29295	ARR3	0.145466
	CNGA1	0	KRT4	0	CXCL8	0.292497	HCAR2	0.144469
	CTNND2	0	KRT5	0	ECM2	0.292013	PI3	0.13778
	AQP9	0	KRT6B	0	NAPRT	0.290681	ADAMTS5	0.136693
	CEL	0	KRT76	0	FN1	0.287011	SCD5	0.130046
	NOXA1	0	LAIR1	0	GDF15	0.284634	SLITRK2	0.124505
	FNDC1	0	LAMA4	0	MFSD4	0.279794	RGS9	0.11199
	TUBB2B	0	LAMP5	0	ERMN	0.278659	LAIR1	0.107748
	PNMA3	0	LAT	0	ENHO	0.273387	PTH2R	0.102929
	CD24	0	LBHD1	0	KIF14	0.272923	CLMP	0.0858582
	CILP	0	LCP2	0	PLA2G2A	0.270707	ELOVL2	0.0844107
	PTPRT	0	LEF1	0	CACNA2D2	0.266537	GBP5	0.083838
	MSMB	0	LGALS12	0	POU2AF1	0.264376	SSX2IP	0.0764738
	ABCA4	0	LINC00152	0	DPP4	0.263139	ZC3H12A	0.0752853
	SV2C	0	LINC01279	0	SFRP2	0.260652	CCSER1	0.0739163
	INHBA	0	LIPE	0	FAM179A	0.255981	ANO2	0.063966
	SLC4A4	0	LIX1	0	SLC22A3	0.252853	DPY19L2P2	0.0619669
	AMBP	0	LOC101928710	0	CHGB	0.250486	STK17B	0.0609873
	DPYSL4	0	LOC101929592	0	TTK	0.249788	PLCD4	0.0589776
	HPN	0	LOX	0	CNNM1	0.231824	KCNV2	0.0585266
	RYR3	0	LOXL2	0	DSP	0.231074	KIAA0922	0.0569089
	TFR2	0	LRIT1	0	NRXN1	0.223991	TMEM237	0.0543862
	OLR1	0	LRIT2	0	RNF128	0.219473	GPR183	0.0535822
	SPINK5	0	LRTM1	0	PRODH	0.217086	BCL2A1	0.0373416
	PAX6	0	LRTM2	0	DIO2	0.207608	PENK	0.0319807
	NEFM	0	LTB	0	ECEL1	0.207483	PCOLCE2	0.025782
	TNNC1	0	LTF	0	TGM1	0.195981	ANGPTL3	0.024192
	CX3CR1	0	LUM	0	SFRP1	0.193173	VSX1	0.0220069
	LOC100288152	0	LVRN	0	CXCL1	0.185709	CNDP1	0.0084917
	SFTPA1	0	LYPD3	0	FAM171A2	0.184783	TMEM145	0.0067561
	GREM2	0	MAATS1	0	TFAP2A	0.179445	DAPL1	0.00575481
	FAM95C	0	MAB21L1	0	CD14	0.179114	SLC19A3	0.00499475
	ENC1	0	MALAT1	0	MYO18B	0.178497	SNORD3A	0.0028695
	KCNS1	0	MAP2	0	FRRS1	0.164008	NRL	-0.00871151
	MRAP2	0	MASP2	0	EGR1	0.163568	GABRG3	-0.0132167
	NR4A1	0	MEOX2	0	ACVR1C	0.159449	TCEAL5	-0.0186519
	SLCO4A1	0	MFAP5	0	SGPP2	0.152695	ZDHHC8P1	-0.0217386
	CSTA	0	MFNG	0	LRG1	0.151967	PMEL	-0.0227285
	ALDH1L1	0	MGLL	0	APOE	0.148304	ADGRV1	-0.0356527
	CCDC141	0	MGST1	0	ESR1	0.147232	STEAP1	-0.0389984
	VCAN	0	MIR99B	0	GSTM5	0.147074	ATRNL1	-0.0402981
	CXCL13	0	MKI67	0	ITGA2	0.131456	STAC2	-0.0412891
	NPTX2	0	MMP13	0	HMCN1	0.130003	CEND1	-0.0431157
	MYO3B	0	MMP19	0	NFE2	0.127685	FGA	-0.0433299
	AKR1C3	0	MMP9	0	FBP1	0.123217	CACNA1F	-0.0500466
	PDK4	0	MSI1	0	IRX2	0.115873	PLIN1	-0.0674602
	PART1	0	MTCL1	0	OXTR	0.113796	APCS	-0.0686433
	MUC5AC	0	MUC21	0	HBA1	0.103805	CTSE	-0.0769137
	APOB	0	MYD88	0	LVRN	0.103005	GZMA	-0.0808647
	ZIC1	0	MYO3B	0	ENPEP	0.0902247	USH2A	-0.0817415
	TTYH1	0	MYO7A	0	PCSK1	0.0841388	GUCA1B	-0.0861714
	POSTN	0	MZB1	0	ABCA4	0.0838211	DUSP2	-0.0932951
	MYO18B	0	NABP1	0	DPP6	0.0821409	BANK1	-0.0944345
	SLC44A4	0	NCF2	0	NT5E	0.0810053	PKLR	-0.0979341
	CTSV	0	NCKAP1L	0	NTRK2	0.0782713	VSTM2A	-0.113773
	DNER	0	NDP	0	TOP2A	0.0775585	ANKRD37	-0.116436
	KCNH8	0	NEFL	0	THBS1	0.0650341	COL2A1	-0.128096
	EYS	0	NETO1	0	LRRC37A4P	0.0564648	NR2E3	-0.129823
	KRT15	0	NEUROD4	0	GPNMB	0.0459391	PTPN13	-0.14268
	PCDH20	0	NFAM1	0	ABCC3	0.0421405	CRB1	-0.150265
	PLEKHG4B	0	NFKBIA	0	BIRC5	0.0407697	MZB1	-0.150621
	TGM1	0	NIM1K	0	ITGB8	0.0351419	CXCL8	-0.155184
	ELFN2	0	`NKX2-1`	0	MUC1	0.0314127	SBSN	-0.161074
	NGFR	0	NLRP1	0	AFAP1-AS1	0.0236264	WDR17	-0.16929
	LRG1	0	NMB	0	EMILIN1	0.0194238	SPTBN5	-0.172246
	NPTX1	0	NR2E3	0	FAM95C	0.0170736	CLUL1	-0.188812
	GRIK3	0	NRL	0	HJURP	0.0143626	CYP3A5	-0.191282
	COL4A3	0	NRSN1	0	PARP10	-0.0125935	IL1RN	-0.196915
	LHFPL4	0	NRXN3	0	TF	-0.0485884	ALAS2	-0.197842
	CAMK2B	0	NTNG1	0	LOC100288152	-0.0489928	ICOS	-0.199602
	MFAP5	0	OASL	0	RNU2-2P	-0.0581107	MPP4	-0.205364
	AP3B2	0	ONECUT2	0	MMP11	-0.0645832	UNC80	-0.205389
	VSNL1	0	OPCML	0	IL6	-0.0651874	SLC16A6	-0.206216
	SNCG	0	OPN1LW	0	CCDC37	-0.067487	CASP8	-0.20861
	ADGRF1	0	OPN1SW	0	HPN	-0.0735905	EFR3B	-0.210721
	KCNH3	0	ORM1	0	HOPX	-0.0752264	NEFM	-0.220556
	SULT4A1	0	OSBP2	0	CCDC144B	-0.0818682	PDE6B	-0.225565
	CEACAM5	0	OVCH2	0	SERPINA5	-0.0864279	MARCH1	-0.228205
	BPIFA1	0	PADI2	0	SH3RF2	-0.08986	ITGB7	-0.229412
	L1CAM	0	PAK7	0	VCAN	-0.0901694	GRIK1	-0.236935
	SLITRK4	0	PARVG	0	S100A2	-0.0928586	SP140L	-0.238496
	PRIMA1	0	PCBP4	0	LONRF2	-0.0937451	PPP1R1A	-0.243073
	C1orf116	0	PCED1B	0	HR	-0.0989331	FABP1	-0.243105
	APOL4	0	PCOLCE2	0	ROPN1L	-0.0994368	EML5	-0.24868
	CCL18	0	PCP4L1	0	POLQ	-0.101243	DNAH17	-0.256867
	CYP1B1	0	PDC	0	SALL1	-0.11845	PVALB	-0.261096
	GADD45G	0	PDE2A	0	FMO5	-0.122916	MELK	-0.265045
	CRABP2	0	PDE3B	0	LYPD3	-0.130739	CA1	-0.281043
	B4GALNT4	0	PDE6B	0	ABCC2	-0.132083	PLK3	-0.284241
	ECT2L	0	PDE6C	0	CRLF1	-0.137321	ABHD12B	-0.284774
	MLC1	0	PDE6G	0	DEPDC1	-0.143661	CD6	-0.285635
	SAMD11	0	PDE6H	0	KLKB1	-0.153571	MAP2	-0.288425
	TRHDE	0	PDZK1IP1	0	CRYM	-0.155226	CASZ1	-0.290629
	MUC1	0	PEX5L	0	PAX6	-0.155506	ANKRD33B	-0.291598
	OPLAH	0	PHYHIPL	0	NME3	-0.180714	HSD17B13	-0.297712
	SCN4A	0	PI3	0	ZNF208	-0.198422	SRRM3	-0.299305
	GABRB3	0	PIK3CG	0	AQP9	-0.201817	EPSTI1	-0.304325
	AQP1	0	PIK3R5	0	NEFH	-0.20359	TRIM21	-0.304958
	PAPPA2	0	PIWIL1	0	TFR2	-0.205034	ITIH3	-0.311251
	ADIPOQ	0	PKLR	0	PDZK1IP1	-0.209858	PCK1	-0.316297
	TUBB4A	0	PLCD4	0	RPPH1	-0.210677	DOK1	-0.325157
	CFI	0	PLEKHG6	0	FOSB	-0.21083	RMRP	-0.325391
	CCDC85B	0	PLIN4	0	RORC	-0.216674	FAH	-0.337279
	LAMP3	0	PMEL	0	OASL	-0.219509	AIFM2	-0.355525
	ADARB2	0	PNPLA2	0	CEL	-0.224906	AREG	-0.359714
	TLR2	0	POSTN	0	SPTB	-0.232664	RNU2-2P	-0.360679
	GRP	0	PPEF2	0	ANKRD1	-0.242142	BUB1	-0.364747
	PTX3	0	PPP1R1A	0	ATP1A3	-0.252427	PNPLA2	-0.365397
	KIT	0	PPP2R2B	0	RGS6	-0.257318	MAATS1	-0.394247
	FABP7	0	PRCD	0	FGF9	-0.257778	ACSM5	-0.397705
	UNC80	0	PRDM1	0	PLIN4	-0.276828	FAM169A	-0.398223
	SCGN	0	PRG2	0	HRASLS5	-0.283418	ST6GALNAC2	-0.39841
	TLR3	0	PROC	0	VWA7	-0.283632	PPP2R2B	-0.400345
	NT5E	0	PRSS35	0	ITGA1	-0.285418	NMB	-0.401707
	SLC51A	0	PRTG	0	HSPA4L	-0.291262	FAM95C	-0.409778
	MEGF11	0	PRTN3	0	NETO1	-0.300267	RIMS1	-0.422607
	RTN4RL2	0	PSD2	0	COL8A1	-0.312864	ANXA2	-0.433707
	FAXDC2	0	PSMB8	0	NGFR	-0.313192	ARHGAP25	-0.440716
	EPPK1	0	PTGER4	0	HMGA2	-0.31507	TBC1D10C	-0.441145
	CACNG4	0	PTPRCAP	0	CDC20	-0.315566	PRCD	-0.443053
	DPP6	0	PTRF	0	NECAB1	-0.321749	SPOCK3	-0.456042
	DNAH5	0	RAB3A	0	CES1	-0.336272	TULP1	-0.456697
	ENKUR	0	RAB41	0	SSPO	-0.337221	CDKL2	-0.465888
	TTK	0	RAC2	0	VNN2	-0.340339	NGFR	-0.472664
	DCDC2	0	RAD54B	0	GFAP	-0.349914	AOC3	-0.484033
	KIF14	0	RASSF2	0	DNAH5	-0.351244	CD248	-0.49372
	SNORD3A	0	RAX	0	GRIK3	-0.352508	TNFAIP8	-0.502032
	VTN	0	RAX2	0	TRHDE	-0.360551	CASP1	-0.502663
	MMP17	0	RBP3	0	PCDHGC5	-0.376597	LYPD3	-0.512478
	PCSK9	0	RBP4	0	ACTG2	-0.382414	COL17A1	-0.517307
	NRXN1	0	RBP7	0	CDHR1	-0.39732	DSCAML1	-0.527458
	HJURP	0	RCVRN	0	PKD1L2	-0.404491	ZMYND19	-0.544429
	CD36	0	RDH12	0	GPM6A	-0.406475	PLEKHB1	-0.54592
	SFRP1	0	REEP6	0	HES6	-0.416571	DSC3	-0.556437
	KCNJ15	0	RGS2	0	PPP1R16A	-0.41708	LSAMP	-0.560256
	CDKL2	0	RGS7	0	MUC13	-0.417481	SGK494	-0.56215
	CNNM1	0	RGS9BP	0	OGN	-0.425805	ESPN	-0.567608
	FGF9	0	RHBDL3	0	GLDC	-0.42604	MTCL1	-0.578192
	TOP2A	0	RHO	0	S100P	-0.426406	CNGB3	-0.578372
	DRC1	0	RMRP	0	IL17RB	-0.429439	GPAM	-0.579628
	GRIA1	0	RP1	0	ZMYND10	-0.429859	CADM1	-0.591421
	FAM171A2	0	RP1L1	0	IL7R	-0.431748	SNORD58C	-0.604342
	OXTR	0	RPH3A	0	RRAD	-0.433882	COL5A2	-0.604967
	ESR1	0	RRH	0	HAGHL	-0.439862	ASPA	-0.608516
	POPDC3	0	RS1	0	SLITRK4	-0.442307	TMC8	-0.608922
	MB	0	RUNX3	0	DHRS9	-0.444674	BTK	-0.640054
	TRIM55	0	S100A2	0	ESPN	-0.445141	PSMB9	-0.655057
	SLC4A11	0	S100A4	0	HPGD	-0.453677	SLC12A5	-0.681712
	MYOM3	0	SAMD11	0	ACKR3	-0.475876	COL28A1	-0.696259
	HAGHL	0	SAMD15	0	GJB2	-0.477532	SKAP1	-0.70074
	DDN	0	SBSN	0	COL10A1	-0.48191	DGAT2	-0.712056
	GSTM5	0	SCAMP5	0	ACHE	-0.483099	MYO1F	-0.721332
	ELF3	0	SCARNA2	0	FGFR4	-0.49838	KCNJ14	-0.723309
	KRT4	0	SCEL	0	DNAH11	-0.503098	ANPEP	-0.729508
	MYB	0	SCGB3A2	0	LINC00925	-0.51893	TAGAP	-0.749868
	IER3	0	SCN4A	0	SYT1	-0.520757	PCP4	-0.756846
	IRX6	0	SCRT1	0	PLEKHG4B	-0.539579	RHOG	-0.764209
	NPPA	0	SEC14L2	0	COL4A4	-0.552999	CNGA1	-0.78657
	HES6	0	SELENBP1	0	SELP	-0.556717	KRT15	-0.793031
	LYPD6	0	SELPLG	0	DRC1	-0.560942	RBP4	-0.794563
	CACNA2D2	0	SEMA7A	0	GADD45G	-0.585742	NPY1R	-0.800011
	CCDC78	0	SERINC4	0	CHIT1	-0.586443	APOB	-0.810991
	C9orf117	0	SERPINB3	0	ANGPTL4	-0.591748	PCBP4	-0.815205
	ATRNL1	0	SERPINC1	0	CD163	-0.599312	KLHDC8A	-0.82239
	P2RY1	0	SFTA3	0	TMEM178B	-0.606344	AKR1C3	-0.837676
	XDH	0	SGIP1	0	PEG10	-0.616561	COL4A3	-0.837885
	HPR	0	SGK494	0	CEACAM1	-0.621663	ELOVL4	-0.842139
	FAT3	0	SH2D1A	0	ONECUT2	-0.623362	LBHD1	-0.845587
	SPHK1	0	SLAMF7	0	MFAP5	-0.62377	TMEM136	-0.856867
	CCDC37	0	SLC12A5	0	MARVELD2	-0.624016	ALDOB	-0.865522
	STAC2	0	SLC1A5	0	H19	-0.636812	CA10	-0.891222
	CEMIP	0	SLC1A7	0	SLC16A9	-0.64461	PTRF	-0.90184
	ATP10B	0	SLC24A2	0	PHACTR3	-0.651131	RAC2	-0.903017
	SLC4A1	0	SLC24A4	0	IP6K3	-0.671196	LSP1	-0.91276
	ELAVL2	0	SLC4A1	0	CDKL5	-0.696533	S100A2	-0.922604
	EPHA10	0	SLC4A10	0	MIB2	-0.699335	PIK3R5	-0.94551
	RET	0	SLC6A14	0	DLGAP1	-0.701824	NCF4	-0.95966
	ST6GAL2	0	SLC6A6	0	NEFM	-0.70197	TP63	-0.963109
	TNFRSF11B	0	SLC7A14	0	LHFPL4	-0.704327	LRIT3	-0.964845
	PPP1R16A	0	SLC8A3	0	ELOVL6	-0.711	MSI1	-0.975702
	PRR29	0	SLITRK2	0	ACSL6	-0.722196	AP3B2	-0.990891
	QPCT	0	SMIM24	0	GLT1D1	-0.731034	ITK	-0.991214
	DIO2	0	SNAP25	0	ABCC6	-0.766805	MMP19	-0.994365
	RGS7BP	0	SNAP91	0	RIMBP2	-0.800176	FAM161A	-1.02078
	CCNB2	0	SORCS1	0	POU5F1	-0.804183	LINC00152	-1.02784
	DPP4	0	`SOX2-OT`	0	NEK2	-0.806884	SLC17A7	-1.02908
	C11orf96	0	SOX8	0	THBS4	-0.809647	TYRP1	-1.04176
	ERBB4	0	SP100	0	ITGB3	-0.812171	SYP	-1.04491
	GPNMB	0	SPINK1	0	TUBB2B	-0.826749	ALB	-1.11915
	SECTM1	0	SPINK5	0	ADARB2	-0.843286	GSG1	-1.13329
	TSPAN11	0	SPRR3	0	FREM2	-0.861152	FBP1	-1.13582
	ONECUT2	0	SPTBN5	0	CDH4	-0.878297	IL16	-1.15457
	DEPDC1	0	SRPX2	0	THEM6	-0.895546	PDE6G	-1.17933
	IRX2	0	SRRM3	0	FCGR3A	-0.899553	SRPX2	-1.1807
	SGPP2	0	ST18	0	CSMD1	-0.926449	ITGAL	-1.18604
	CFP	0	ST6GALNAC2	0	SLC4A4	-0.982011	EML6	-1.28166
	HRASLS5	0	STAC2	0	COL4A3	-0.997785	SLAMF7	-1.28977
	`TRHDE-AS1`	0	STK26	0	ALAS2	-1.00584	HLA-DQB2	-1.28994
	CEACAM1	0	STK35	0	NRGN	-1.00767	TRIM9	-1.29411
	LONRF2	0	STRA6	0	BAIAP3	-1.05309	ATP6V1G2	-1.29566
	HSPA4L	0	STRIP2	0	CAMK2B	-1.0783	CERKL	-1.31958
	MET	0	STX3	0	SORBS2	-1.08904	LAMA4	-1.32096
	NCR3LG1	0	SV2B	0	MARCO	-1.09418	POSTN	-1.32596
	PRSS2	0	SV2C	0	TNNC1	-1.09689	ARHGAP9	-1.33098
	RIMBP2	0	SYP	0	NEB	-1.10359	GPM6B	-1.35309
	KANK4	0	SYT1	0	PHGDH	-1.10414	ATP13A4	-1.35712
	CXCL17	0	TCEAL5	0	TP63	-1.10612	SLC4A10	-1.3735
	CACNA1I	0	TCF7	0	FCGBP	-1.14371	ORM1	-1.37742
	CCR5	0	TFAP2A	0	DLEC1	-1.15035	DLGAP2	-1.4263
	CFAP126	0	TFAP2B	0	P2RY1	-1.17184	IMPG1	-1.44263
	PARP10	0	THRSP	0	LRRC4B	-1.17544	AKR1C2	-1.49704
	CA4	0	TMEM108	0	PLA2G7	-1.27338	CEBPA	-1.50982
	SORBS2	0	TMEM145	0	NAPSB	-1.28181	RN7SK	-1.51139
	HS6ST3	0	TMEM215	0	LYVE1	-1.28473	PEX5L	-1.55443
	DLEC1	0	TMEM237	0	USP32P1	-1.31101	ANGPTL2	-1.57167
	HK3	0	TNFRSF25	0	CLDN10	-1.31985	GJB2	-1.58761
	NRGN	0	TNMD	0	CITED4	-1.32741	SYT1	-1.61052
	S100A1	0	TNR	0	SCN3A	-1.35818	HBD	-1.63583
	CA14	0	TNS4	0	ARHGEF4	-1.41257	TRIM36	-1.67124
	ITGA2	0	TOP2A	0	PCSK2	-1.4418	FAIM2	-1.67839
	TEKT1	0	TOX3	0	C7	-1.44986	GPR137C	-1.68605
	CNTN1	0	TP63	0	ASPHD1	-1.45323	GPR37	-1.7121
	RNF128	0	TRIM36	0	FAT2	-1.4559	TFAP2A	-1.71497
	MARVELD2	0	TRIM9	0	IFI44L	-1.46445	SLC24A4	-1.75972
	KCNJ10	0	TRPM1	0	ELAVL2	-1.54465	SPN	-1.78672
	COLCA1	0	TRPM3	0	CPAMD8	-1.62865	COL15A1	-1.80663
	ATP6V1B1	0	TTR	0	LIME1	-1.63986	FGD3	-1.81803
	CRABP1	0	TULP1	0	CRABP2	-1.64191	EYS	-1.84268
	TFAP2A	0	TYRP1	0	SCIN	-1.65575	MGARP	-1.89193
	RIMS4	0	UBAP1L	0	TESC	-1.6966	IRF8	-1.90064
	AMPH	0	UGT1A1	0	ITGB4	-1.75955	ADA	-1.92041
	SPAG17	0	USH2A	0	KCNH8	-1.791	BST1	-1.94322
	DTL	0	VNN1	0	SCUBE3	-1.88131	BHMT2	-2.0236
	SMIM24	0	VSTM2B	0	CLGN	-1.89417	SAMD11	-2.09762
	KCNH1	0	VSX2	0	CA12	-1.99949	RBP1	-2.20591
	ROPN1L	0	WDR17	0	DMGDH	-2.16286	MMP9	-2.23628
	RTKN2	0	WISP2	0	C1orf233	-2.19115	CDC20	-2.2669
	KCNH2	0	ZDHHC8P1	0	MB	-2.38916	STX3	-2.29865
	THEM6	0	`ZNF571-AS1`	0	FSTL4	-2.42956	CABP4	-2.66229

## Sheet: Table S7 (Related to Fig. 4)
	Table S7 (Related to Figure 4). Genes prioritized by the healthy and unhealthy transcriptomic aging clocks.
	Overall Gene	Overall Importance	Healthy Gene	Healthy Importance	Unhealthy Gene	Unhealthy Importance	Important Genes Common to Healthy And Unhealthy	Unique to Healthy (Not Important in Unhealthy)	Unique to Unhealthy (Not Important in Healthy)		Description	Common Genes		Description	Unique to Healthy		Description	Unique to Unhealthy
	KRT6C	16.0449	KRT6C	14.7899	SPRR3	15.4532	RPS4Y1	NLRP2	AKR1B10		negative regulation of apoptotic process	14		regulation of synaptic plasticity	3.14841		tube development	14
	FGA	12.081	KLK6	14.1318	SERPINB3	12.9197	DDX3Y	HSPA6	FAT2		negative regulation of programmed cell death	14		regulation of neuronal synaptic plasticity	2.55729		circulatory system development	12.4311
	SPRR1B	12.0126	SPRR1B	12.2345	TM4SF4	12.118	XIST	HGD	HLA-DQA2		negative regulation of cell death	14		modulation of chemical synaptic transmission	1.89664		tube morphogenesis	11.9828
	PRSS2	11.7517	MMP10	10.4737	SPRR2A	11.6111	KDM5D	SLC6A15	USP32P1		innate immune response	12.3284		regulation of trans-synaptic signaling	1.89664		blood vessel development	11.3787
	CALML3	10.9335	CALML3	9.35038	CPXM1	9.73972	USP9Y	SIRPB1	HLA-DRB6		humoral immune response	12.1042		chemical synaptic transmission	1.36613		vasculature development	11.1163
	KRT6B	10.7377	CEACAM5	8.90614	KRT4	9.60359	UTY	MTTP	CXCL8		positive regulation of immune system process	12.1021		anterograde trans-synaptic signaling	1.36613		anatomical structure formation involved in morphogenesis	11.0854
	CLDN6	10.3226	GRP	8.34475	SPRR1B	9.48957	TXLNGY	CXCL9	S100P		regulation of immune response	12.1021		trans-synaptic signaling	1.36613		cardiovascular system development	10.8783
	SERPINB3	10.1053	FGA	7.5865	KRT6C	9.35772	EIF1AY	BHMT2	A2ML1		cellular response to cytokine stimulus	11.8599		synaptic signaling	1.36613		negative regulation of apoptotic process	10.8165
	SPRR3	9.53015	KRT6B	7.48156	OGDHL	9.27974	GSTM1	PTH2R	AFAP1-AS1		antimicrobial humoral response	11.7714		behavior	1.18406		blood vessel morphogenesis	10.7766
	NPPB	9.16397	PRSS2	7.31648	KRT6B	8.32682	ZFY	DES	AKR1C2		response to bacterium	11.7383		psychomotor behavior	1.05565		negative regulation of cell death	10.6359
	SPRR2A	9.10913	SFTPC	6.51971	KRT6A	8.31676	PRKY	RMRP	FOSB								negative regulation of programmed cell death	10.5768
	MSMB	9.02146	MSMB	6.48315	PRSS2	8.2601	LOC284581	RN7SK	TP63								enzyme linked receptor protein signaling pathway	10.4081
	KRT6A	8.45882	MUC16	6.27241	PRSS12	6.97011	USP32P2	THNSL2	MUC5B								response to growth factor	10.3051
	UGT2B4	7.76804	BPIFA1	6.07182	ADH7	6.39916	KRT5	NKG7	HPGD								cellular response to growth factor stimulus	10.1423
	ADIPOQ	7.60992	CST1	5.80907	SERPINB5	6.13529	DSC3	VNN1	HMGA2								MAPK cascade	10.1324
	SFTA2	7.55866	NPPB	5.7454	CEACAM6	6.09772	HBB	PLIN1	HBA1
	SPAG6	7.46654	NLRP2	5.69981	MMP12	6.09623	KRT14	PNMA3	S100A2
	MTRNR2L1	7.44749	ZIC5	5.54685	SFTA2	6.05432	CLCA2	PTPRT	AZGP1
	CEACAM5	7.42916	UGT2B4	5.49933	PAEP	5.64389	KRT6A	CADM2	MUC13
	OGDHL	7.40235	SPRR3	5.38409	FGFR3	5.64221	HBA2	SV2C	TENM2
	MMP10	7.22075	SERPINB3	5.37611	CA10	5.59485	DSG3	ITPKA	CXCL10
	BPIFA1	7.15861	OGDHL	5.11743	KDM5D	5.58948	S100A8	PCSK1N	FCGR3B
	TM4SF4	7.03341	FGB	5.07949	BPIFA1	5.50395	GPX2	SLC5A9	PCSK2
	FGG	6.93534	HSPA7	5.04829	FNIP2	5.49802	IL1RL1	C1orf168	CRLF1
	DLK1	6.87151	KRT6A	5.00741	SPAG6	5.48216	KRT17	RASL11B	CHI3L1
	SPINK1	6.75517	MMP13	4.82329	COL22A1	5.39432	HP	C2orf40	GBP6
	MMP13	6.70975	SERPINB5	4.75456	GNLY	5.3919	PKP1	KCNH3	EGR3
	KLK6	6.54641	KRT13	4.71306	TNS4	5.29786	ADH1B	AGT	ANGPTL4
	FGB	6.51034	KRT4	4.6186	CEACAM5	5.28638	SERPINB2	JAKMIP3	COL17A1
	ZIC5	6.44231	HMGCS2	4.61513	CST1	5.23827	GJB6	HLA-H	ADH1C
	SERPINB5	6.42428	CXCL13	4.61219	TNC	5.2353	NTS	GRP	CHIT1
	DSG3	6.28906	SCGB3A2	4.55149	DDX3Y	5.16812	RHCG	SLC51A	IL6
	MMP12	6.25478	XIST	4.45246	MSMB	5.14357	CALCA	MMP17	ERAP2
	CPXM1	6.25371	SPRR2A	4.44946	CYP4B1	5.11266	UPK1B	TRIM58	CHGB
	FUT9	6.19637	CLDN6	4.44569	CHI3L1	5.03732	S100A9	KYNU	MARCO
	SCGB1A1	6.02913	FABP7	4.44097	EIF1AY	5.02885	KRT23	GRIA1	TFPI2
	GRP	6.00187	CLDN3	4.4352	UBD	4.97162	ALDH3A1	MYO3A	H19
	ADGRF1	5.77114	DSG3	4.39595	ADIPOQ	4.94739	LTF	ATRNL1	EGR1
	GNLY	5.76209	SERPINB13	4.32106	NPPA	4.9457	KRT16	ATP1A2	F13A1
	CST1	5.75656	EYA4	4.28019	ABCC2	4.93084	FGB	TRAPPC5	NTRK2
	KRT4	5.73704	TRPM8	4.27843	RPS4Y1	4.91974	OLFM4	LRFN4	FCGBP
	SERPINB13	5.73337	CRABP1	4.27311	LECT1	4.87641	TRIM29	SHISA9	GDF15
	SFTPC	5.69302	CEACAM6	4.22679	PRKY	4.87084	EREG	CFAP126	KLB
	FAM83A	5.65035	TM4SF4	4.21866	C4orf19	4.86808	SLC1A7	CA14	PLA2G2A
	CXCL13	5.46662	GSTA1	4.19578	AZGP1	4.85736	HHLA2	B3GALT2	AREG
	PIGR	5.44979	FGG	4.16362	MMP10	4.85673	PRAME	AMPH	JCHAIN
	SAA1	5.44012	FGL1	4.15494	RET	4.80724	PCK1	DNAH6	SFRP2
	IGF2BP1	5.41863	SYT13	4.12637	MTRNR2L1	4.78598	PAX8-AS1		CLDN1
	XIST	5.37435	HPCAL4	4.0776	MEGF11	4.78264	KRT13		CALB1
	CLDN3	5.35645	RYR3	4.04045	SPP1	4.75129	SERPINB5		LECT1
	FABP7	5.24942	PPP4R4	4.02586	USP9Y	4.74052	CYP1A1		PI16
	KRT14	5.23359	CHRNA3	3.95459	FAM83B	4.73359	SERPINE1		COL7A1
	ORM1	5.21892	ADIPOQ	3.91443	CLDN10	4.73317	CYP4F11		MMRN1
	WDR72	5.20824	AADAC	3.90808	MAP7D2	4.72861	CALML3		PRODH
	GJB6	5.20494	PAEP	3.89073	GALNT5	4.72651	MSLN		COL4A6
	PPP4R4	5.16926	CPLX2	3.8823	S100A1	4.70874	CXCL6		CLDN10
	ADH7	5.1193	RASL11B	3.87904	NPPB	4.70709	ALB		ALOX15B
	COL22A1	5.11329	GJB6	3.85193	ZIC5	4.68972	FAM83B		NAPSA
	TNC	5.10386	PAX8	3.82669	ITGB8	4.68126	PGC		IP6K3
	KDM5D	5.09932	MMP1	3.82359	RASD1	4.67048	SERPINB13		COL11A1
	`RNU2-2P`	5.0991	BPIFB1	3.78084	KRT16	4.66941	KRT1		SUSD2
	MUC5AC	5.07938	USP32P2	3.77667	UGT2B4	4.65188	NEFL		C7
	MXRA5	5.02967	`HLA-H`	3.73983	CTNND2	4.63539	PI3		OGN
	TNS4	5.02755	MMP12	3.73327	KRT14	4.63177	CXCL2		NKAIN2
	SYT13	5.02529	FSCN1	3.71424	NAPRT	4.61242	SAA1		FOLR1
	LMO3	5.02299	FAM83A	3.67826	SFRP2	4.60484	CXCL5		SLPI
	NPPA	4.99434	C16orf89	3.62512	IGF2BP1	4.56996	EEF1A2		DNAH11
	CIDEC	4.96354	DLK1	3.62438	NOXA1	4.56232	FGG		TF
	RYR3	4.94449	SFTPA1	3.59347	C1orf95	4.53764	HLA-DQB2		PCSK1
	AQP3	4.93621	S100A8	3.5785	TFF3	4.53222	GNLY		COL10A1
	FGFR3	4.93442	ZNF385B	3.53481	PI15	4.51597	VIL1		SERPINA1
	SCGN	4.93137	`SOX2-OT`	3.51346	SCGB3A2	4.46043	WDR72		CRYM
	PAEP	4.92473	KLK7	3.48764	EGR1	4.45846	KIF1A		FOXJ1
	UBD	4.88904	LYZ	3.47665	LMO3	4.4544	MUC3A		HSPB1
	SCGB3A2	4.88224	DNAH2	3.46167	`HLA-DQB2`	4.40147	PTHLH		CFB
	NLRP2	4.8749	`HLA-DQA1`	3.36578	PAX8	4.39924	SERPINA3		ACHE
	SFTPA1	4.86695	ADM	3.29171	FAM83A	4.39209	GDA		PHACTR3
	CEACAM6	4.8419	KDM5D	3.28639	SLC16A9	4.38995	FGA		FMO5
	TEKT1	4.82856	SPAG6	3.27928	MMP1	4.3837	CHI3L2		RRAD
	GABRA3	4.82438	SCN2A	3.27153	MUC1	4.34998	AKR1C1		CES1
	CNGB1	4.82168	TEKT1	3.26789	SCGN	4.33204	CLDN2		CLGN
	COL17A1	4.81167	SFTA2	3.2673	HPR	4.31422	PRG4		KRT7
	KRT16	4.78536	PIGR	3.26189	MYH11	4.30947	CYP3A5		GRIN2A
	LIF	4.76733	SPINK1	3.23549	KCNJ15	4.29933	AQP5		ADAMTS4
	FGL1	4.7519	C1orf168	3.23456	RNF128	4.29532	GSTA1		ARC
	CLDN10	4.74361	ADH7	3.22087	S100A8	4.27543	PTPRZ1		NR4A3
	AQP4	4.72634	SH2D5	3.20113	NPTX1	4.26792	AQP4		GJB2
	CTSE	4.72485	PALLD	3.1986	CLU	4.25835	DAPL1		ALAS2
	ADM	4.72237	KRT14	3.16344	UTY	4.25751	SAA2		TGFBI
	PI15	4.69963	CYP24A1	3.16141	CRYM	4.25159	ADH7		FGFR4
	IGFBP3	4.64834	KIF1A	3.15395	HAS3	4.2139	KRT6B		PTGS2
	RHCG	4.63473	IGF2BP1	3.14346	FOSB	4.20769	COMP		ACTG2
	SPP1	4.62338	CREG2	3.13098	ADGRF1	4.1995	SPP1		SLITRK6
	BEX1	4.5998	WIF1	3.10806	PEBP4	4.18766	MTRNR2L1		TNXB
	LECT1	4.58322	EEF1A2	3.08729	CDH12	4.18713	HERC2P3		HOPX
	DDX3Y	4.56816	CXCL17	3.0819	FAT1	4.17412	CNTNAP2		ANKRD1
	COL3A1	4.56425	FBN3	3.07484	IDO1	4.17378	FGL1		SCARA5
	MAP7D2	4.55373	MUC5AC	3.05121	IFI44L	4.17119	SFRP4		COL3A1
	CCL20	4.53723	B4GALNT4	2.97034	LRRN1	4.13177	SCGB3A1		SFN
	KLK11	4.53074	COL9A1	2.96552	DLK1	4.12958	IGLL5		MMP11
	IDO1	4.52883	TMEM59L	2.96424	GPNMB	4.11837	PENK		DLGAP1
	SHISA9	4.52782	DDN	2.9557	SFTPA1	4.10922	SPINK1		MTMR7
	USP32P2	4.52164	PLEKHS1	2.95153	FCGBP	4.09318	HMGCS2		PEG10
	GSTA1	4.46976	TXLNGY	2.94237	PENK	4.0831	S100A12		C4BPB
	CDKL2	4.4522	SEMA3E	2.94174	LYVE1	4.06415	IL1B		RORC
	HSPA7	4.4477	TREM1	2.93497	DST	4.0518	FST		CD14
	CPNE4	4.39694	CTSE	2.93209	MXRA5	4.04988	DDC		NDUFA4L2
	PTGS2	4.38597	COL22A1	2.91033	CHGA	4.04539	PPP2R2C		LYPD3
	ZIC1	4.37564	COL2A1	2.91005	SCN4A	4.04488	MUC4		RGS1
	DDN	4.37545	ALDH1L1	2.89345	CALB1	4.03939	SLC7A11		FABP4
	`HLA-DQB2`	4.37202	UPK1B	2.89192	SEPP1	4.02898	PDIA2		HKDC1
	CHI3L1	4.36391	TDGF1	2.87673	CLDN2	4.0289	SERPINB3		TNS4
	PLEKHS1	4.3334	FAM81B	2.86696	PIGR	4.00484	CCL20		C1orf233
	HAS3	4.3325	EREG	2.86469	CLDN5	4.00135	MUC16		RNU2-2P
	KCNJ15	4.33199	COL6A3	2.86119	VCAN	3.99675	GREM1		NMNAT2
	PDIA2	4.33166	KLK11	2.84637	IL17RB	3.99655	MMP10		SELP
	HMCN1	4.32471	CALCA	2.83712	C7	3.99137	HLA-DRB5		THBS1
	AZGP1	4.3118	UTY	2.83381	SLCO1A2	3.98427	PAEP		LGALS12
	ONECUT2	4.29024	VTCN1	2.82749	GAP43	3.96994	COL25A1		CD79A
	APLNR	4.26444	PSAT1	2.76571	CD24	3.95327	LCN2		GPR158
	TSPAN8	4.2599	CFD	2.76279	CCL2	3.94371	TNNT1		CPNE4
	TFCP2L1	4.25546	HERC2P3	2.75753	ERAP2	3.94263	HSD17B13		NEFH
	EIF1AY	4.23921	KRT16	2.75746	FAT2	3.93906	SFTPA2		NECAB1
	ALAS2	4.2384	KRT17	2.75642	IGFBP2	3.91492	CYP24A1		CSMD1
	SYT4	4.23283	IGLL5	2.72415	CACNG4	3.89841	CP		PLIN4
	DNAH11	4.21632	GABRA3	2.71871	COL17A1	3.87596	SCGB1A1		CCDC144B
	APOA1	4.20803	ANGPTL7	2.71412	OSMR	3.87467	CYP4B1		ST6GALNAC1
	SFN	4.19562	GNG4	2.71368	COL4A6	3.87037	SFTPC		FREM2
	LRRC37A4P	4.1904	RPS4Y1	2.71075	GJB6	3.86945	MMP9		POU2AF1
	KLK7	4.18766	MET	2.70962	ZFY	3.86815	KLK10		ECEL1
	TRDN	4.1512	SFRP4	2.70448	AQP3	3.8589	RIMS2		HR
	CA10	4.15031	AQP3	2.70389	DSG3	3.84837	TFF3		CNGA1
	ETNPPL	4.12836	GAP43	2.68642	LHFPL4	3.82307	MS4A1		DIRAS2
	BMP7	4.12593	EIF1AY	2.68569	CRABP2	3.79852	BPIFB1		RHPN1
	`AFAP1-AS1`	4.11574	NOXA1	2.66977	FGG	3.78371	PLEKHS1		AQP9
	MS4A1	4.11302	IDO1	2.6695	COL4A4	3.78324	GNG4		TMEM184A
	IL17RB	4.10955	UBD	2.66879	TXLNGY	3.77063	GABRP		SCIN
	SLCO1A2	4.10564	CNGB1	2.6659	JCHAIN	3.76715	LIF		TUBB2B
	HP	4.09446	KCNE4	2.66357	CHI3L2	3.76593	SBSN		GLDC
	PTPRZ1	4.09247	PTHLH	2.65512	HILPDA	3.74969	KLK7		CD24
	CPLX2	4.08105	MATK	2.64873	FOXQ1	3.74901	TREM1		WNT11
	SCD	4.0804	GABBR2	2.63614	HPCAL4	3.74554	C16orf89		ITGB3
	BPIFB1	4.05722	FOXQ1	2.62872	KCNQ5	3.74368	FGFR3		ABCA4
	COL6A2	4.05177	PSCA	2.62601	KRT13	3.73868	UBD		TFCP2L1
	C16orf89	4.04293	MAP7D2	2.61938	`HLA-DRB6`	3.73101	IGF2BP3		APOE
	TUBB3	4.04278	PCP4	2.61494	HMCN1	3.72468	CST1		ABCC2
	VNN2	4.04124	DNAH6	2.59608	SPINK1	3.72225	VTCN1		POU5F1
	CD109	4.03335	STAC2	2.585	SLC27A2	3.71655	ZBTB16		COL9A2
	CXCL17	4.01721	DES	2.57518	C2	3.71621	DMBT1		DPYSL4
	HJURP	4.01391	PPP1R1B	2.5735	NRXN1	3.71405	HTATSF1P2		HPN
	VWA3A	3.99713	CIDEC	2.56933	FSCN1	3.712	SLC34A2		SLC16A9
	TESC	3.99536	TRDN	2.56876	CCL20	3.69632	FBN2		SPTB
	APOD	3.99178	ZFY	2.56772	SYT2	3.69362	RN7SL2		OLR1
	SOX2	3.97791	CCL20	2.56038	PCSK2	3.6885	SYT13		TUBB3
	ADH1C	3.9744	METRN	2.55534	SLCO4A1	3.6704	BCAS1		SCN1A
	CYP24A1	3.96901	PCSK1N	2.54762	EGF	3.65901	C6		PAX6
	CNTN1	3.96328	SLC51A	2.52583	DIO2	3.64165	CLDN18		ABCB1
	SLC44A4	3.95922	CACNA1I	2.52004	HSPA4L	3.63824	SOX2		SSPO
	CLDN1	3.94325	DMBT1	2.51247	BCAS1	3.62497	SPOCK3		TNNC1
	C1orf95	3.92641	GABRP	2.50862	BMPR1B	3.6207	WIF1		ELOVL6
	DMBT1	3.90774	SERPINE1	2.5065	FREM2	3.62017	CLIC6		TDO2
	MMP1	3.90451	TNC	2.4979	NDUFA4L2	3.6131	EGR2		ESPN
	PRSS12	3.90427	CDO1	2.49713	SNCG	3.60955	CXCL14		FAM95C
	FKBP5	3.90399	SCGB1A1	2.49531	MUC16	3.60932	PIGR		ENC1
	MYOM3	3.89819	LIF	2.48672	FN1	3.59793	ABCA13		KLKB1
	SFRP2	3.89529	IGFBP5	2.45388	KCNK5	3.59694	CEACAM6		DSP
	PROM1	3.89105	CD36	2.45214	DAPL1	3.59009	CCL2		NR4A1
	FNDC1	3.88606	PTPRZ1	2.44951	SH3RF2	3.58985	KLHDC7A		MUC20
	MYO3B	3.88494	CACNG4	2.4181	PPP2R2C	3.57926	STMN2		MZB1
	HSPA4L	3.8677	INA	2.41779	SLPI	3.56471	MT1G		PLCH2
	C6	3.85679	S100A12	2.40707	ABCB1	3.56455	RASD1		SALL1
	CFB	3.85173	KANK4	2.40325	AMBP	3.56399	ERN2		CSTA
	FNIP2	3.83829	APLNR	2.40088	ATP13A4	3.56164	PCP4		APOD
	HILPDA	3.82507	CLIC6	2.39876	KIAA1324	3.56141	CAPN8		VCAN
	SFTPB	3.82458	FAM83B	2.38721	RASSF6	3.55647	TRPM8		SLC22A3
	SEPP1	3.80847	ETNPPL	2.38206	CAPN8	3.5542	PSCA		SFTPD
	ZNF365	3.79896	KRT5	2.37545	CCDC141	3.54553	SPRR2A		SCN3A
	WIF1	3.78813	ZIC1	2.36229	ACTG2	3.54436	COL2A1		CA12
	COL1A2	3.78604	GREM1	2.35088	PNCK	3.54374	SYT2		CDHR1
	COL4A3	3.76878	SCEL	2.34062	CHST9	3.53858	C1orf95		ITGB4
	KRT13	3.75755	DUOX2	2.33871	SCGB3A1	3.53559	BMP7		AQP7
	RASSF6	3.75671	CCDC141	2.33081	EYA1	3.531	KLK11		PDK4
	DSC3	3.75661	CDH12	2.31296	XIST	3.52319	CERKL		PART1
	ADAM23	3.7501	LIPH	2.31045	CFI	3.52058	COL22A1		APOB
	`HLA-DRB6`	3.74974	SIRPB1	2.2948	CXCL13	3.51546	EPHA7		TTYH1
	TXLNGY	3.74726	ERICH3	2.29278	FGL1	3.49302	SCGB3A2		IFI44L
	HMGCS2	3.72999	SFTPA2	2.28418	LCN2	3.49157	DPP10		POSTN
	CD14	3.70799	SYT4	2.28408	FSTL4	3.48744	AADAC		SLC44A4
	PNMA3	3.70469	DSC3	2.28046	USP32P2	3.48665	TMEM59L		DST
	CSF3R	3.69773	AQP4	2.27687	AKR1C3	3.48338	PRSS12		KCNH8
	TJP3	3.69416	ADAM23	2.27524	CDHR3	3.47476	ADM		EYS
	KLK10	3.694	AQP5	2.27115	MYOM3	3.47454	IDO1		PCDH20
	NAPSA	3.69017	CACNA1E	2.26053	LYZ	3.45859	DLK1		LRRC4B
	AADAC	3.68302	C1orf95	2.25534	IGLL5	3.45817	DUOX2		VNN2
	KRT17	3.68149	CCNB2	2.25253	PDZK1IP1	3.45053	AKR7A3		PLEKHG4B
	ELFN2	3.67205	ATRNL1	2.24134	SERPINB13	3.45043	COL1A1		TGM1
	C1orf116	3.66735	PRKY	2.23167	NEB	3.43557	CPS1		CSF3R
	PRSS3	3.66531	ADGRF1	2.22865	HOPX	3.433	ETNPPL		RANBP3L
	`HLA-DRB5`	3.66162	F5	2.225	STC1	3.42922	PROM1		NGFR
	STXBP5L	3.65728	CLDN2	2.22308	IGSF9B	3.42369	SMOC1		LRG1
	NTRK2	3.65178	COL25A1	2.21853	KRT5	3.41676	G0S2		GRIK3
	FOXQ1	3.64886	GRIK2	2.20255	MSLN	3.40897	LYZ		COL4A3
	ITGB8	3.64732	ATP13A4	2.19157	PCSK1	3.40829	LRRC15		ITGB8
	SYT12	3.64664	MS4A1	2.19029	PCSK9	3.40351	GABRA3		SLC11A1
	AQP1	3.64442	CA4	2.18912	NETO1	3.40169	MMP1		LHFPL4
	C2	3.64214	KCNT1	2.18769	MUC4	3.39935	CPLX2		SCUBE3
	S100A1	3.63933	MYO3B	2.16593	HMGA2	3.39851	CYP2B7P		CAMK2B
	CA12	3.63005	CYP1B1	2.16187	HMGCS2	3.39524	RAMP1		TENM1
	OGN	3.62831	BCAS1	2.1568	CIDEC	3.39408	SCEL		MFAP5
	INA	3.62444	CYP4F11	2.15458	PRIMA1	3.3756	UGT2B4		PHGDH
	S100A2	3.6234	PENK	2.15065	ZIC1	3.36955	PNCK		WISP1
	CEACAM1	3.62258	SERPINA3	2.1469	MMP13	3.36471	TOX3		CPAMD8
	TFAP2A	3.61271	TMEM150C	2.14202	APLNR	3.35081	FCN1		OASL
	ZFY	3.61132	BEX1	2.13958	NMNAT2	3.35027	OMD		ITGA1
	ZBBX	3.60937	SPHK1	2.13926	FGA	3.34934	TNC		CITED4
	SLC6A15	3.60222	FUT9	2.12663	CEMIP	3.33089	MMP13		CD163
	CCL18	3.60003	PLIN1	2.12076	SPON2	3.30943	ASPN		SLITRK4
	PLCH2	3.59222	PROC	2.11846	ALB	3.30235	ANGPTL7		PRIMA1
	IL7R	3.59005	ANLN	2.11721	CA4	3.30194	MYBPC1		ABCC3
	FBP1	3.58642	CXCL2	2.11212	RYR3	3.28833	OCLN		HMCN1
	DNAH2	3.57912	SDPR	2.10414	SYT13	3.28802	DRAIC		HAS3
	TGM1	3.57358	MTRNR2L1	2.10383	WIF1	3.28801	TRDN		CDC20
	FMO5	3.56869	POF1B	2.09662	SLC14A1	3.28743	STEAP4		TESC
	CNTNAP2	3.56579	KCNH2	2.09406	AQP1	3.28726	SLCO1A2		FN1
	SDPR	3.56158	PRSS3	2.0887	ZNF385B	3.28204	CACNA1B		CRABP2
	AKR1C1	3.56112	OLFM4	2.084	GSTM1	3.28197	RN7SL1		LMO3
	PCP4	3.55691	VSNL1	2.08044	IP6K3	3.28101	SLC29A4		SLC38A3
	CDH12	3.55396	L1TD1	2.08001	CXCL5	3.27751	PPP1R1B		NEURL1
	EYA4	3.55147	NTS	2.07106	LRRC15	3.27744	BEX1		ECT2L
	GPX2	3.54971	CYP2B7P	2.06793	CCDC42B	3.26977	RBP4		PDZK1IP1
	NOXA1	3.54102	CHST9	2.0644	THBS1	3.26741	IL1RN		TRHDE
	CHI3L2	3.53959	USP9Y	2.05773	ELAVL2	3.25862	CLDN6		ATP1A3
	PLA2G2A	3.5393	C6	2.05333	FCGR3B	3.25825	MKI67		MUC1
	ENC1	3.53778	PPM1E	2.05246	S100A2	3.25558	SYT12		NEK2
	SBSN	3.52577	SAA2	2.04986	HES6	3.25281	ATF3		OPLAH
	GSTM1	3.51473	MSLN	2.04253	PRSS3	3.25066	PAX8		SCN4A
	FCGR3B	3.50998	SAA1	2.0403	SLC7A2	3.24902	CTSE		AQP1
	MYBL2	3.50862	SLC1A7	2.03902	GLDC	3.2452	C4BPA		PAPPA2
	IGFBP5	3.5083	KRT15	2.03725	TUBB2B	3.24386	VSTM2L		MELK
	TOX3	3.50498	SLC34A2	2.03124	SFRP4	3.23674	PI15		FAM179A
	MUC5B	3.50313	PGC	2.0232	ARC	3.2315	ISG15		LAMP3
	SNCG	3.50304	SLC5A1	2.01977	LIF	3.22981	MME		TLR2
	CLGN	3.49805	SLCO1A2	2.0157	KCNH1	3.22815	POF1B		KIT
	PGC	3.49701	CHGA	2.00346	MFI2	3.22807	TSPAN8		NAPSB
	GADD45G	3.49221	FAM167A	1.99801	EPHA1	3.22772	KLK6		SCGN
	RNF128	3.48327	ADH1B	1.99736	CP	3.22626	METRN		PTPRN
	NEFH	3.47835	GRIA1	1.98441	XDH	3.22454	SFTPB		MFSD4
	BMP3	3.47494	KRT23	1.98153	ALAS2	3.22004	CDHR3		ASPM
	THBS1	3.46411	HSPA6	1.97404	SFN	3.21145	FAM81B		TMEM63C
	CLDN2	3.45652	SV2C	1.97077	SLITRK6	3.21078	LEP		GPM6A
	RGMA	3.456	C4BPA	1.96998	CRLF1	3.20643	ORM1		TJP3
	SCN4A	3.4521	MMP9	1.96696	VTCN1	3.19935	RRM2		NT5E
	AKR1B10	3.44915	SLC14A1	1.96474	MUC5AC	3.19842	FOS		EDN1
	DCDC2	3.44778	SMOC1	1.95785	SORBS2	3.19162	GAD1		ZMYND10
	C1orf168	3.44419	SERPINB2	1.9543	TP63	3.19068	MYBL2		REEP6
	PCSK2	3.44142	COL1A1	1.94806	ERBB4	3.1872	CCL5		MEGF11
	RIMS2	3.43882	THNSL2	1.94663	ITK	3.18026	STC1		ADGRG6
	SH3RF2	3.43567	GZMA	1.94342	RECQL4	3.17471	IGSF11		EPPK1
	CCNB2	3.43162	AKR1C3	1.93837	TESC	3.17346	KRT6C		DPP6
	EPPK1	3.41736	PTH2R	1.93771	RTKN2	3.17341	SPAG6		CLEC4F
	FAM81B	3.41631	SUSD4	1.93491	TSPAN8	3.17324	CLDN5		DNAH5
	UTY	3.41427	MYBPC1	1.93177	CNGB1	3.17233	MRC1		ENPEP
	IL1RL1	3.41022	RAB3B	1.92882	FGB	3.17076	FBN3		TTK
	SERPINA3	3.40697	FST	1.92159	SERPINA1	3.16998	RASSF6		NETO1
	OSMR	3.40668	MXRA5	1.91359	COL1A1	3.16923	ADAM23		KIF14
	CHST9	3.40204	MMP17	1.90714	LTB	3.16885	SLC14A1		ZBED6
	SERPINE1	3.39847	DNER	1.90532	FOXJ1	3.16747	ADAM12		NRXN1
	STC1	3.39359	CAPN8	1.90251	TMEM184A	3.16097	LRP2		HJURP
	COL11A1	3.39355	COL28A1	1.89687	SCUBE3	3.15532	MLXIPL		DMGDH
	ANGPT2	3.39321	DDX3Y	1.89636	PALLD	3.15424	ABCG2		SFRP1
	CD163	3.39121	PLN	1.8925	KIT	3.15357	SLC26A9		ACVR1C
	MFSD4	3.39028	CXCL9	1.89097	HS6ST3	3.14782	SOX11		FBP1
	HES6	3.38489	CTSV	1.89071	GRIN2C	3.14505	CTNND2		ARHGEF4
	SCEL	3.38274	DDC	1.89015	ONECUT2	3.14007	CDA		CDKL2
	PLEKHG4B	3.37881	RET	1.88693	`AFAP1-AS1`	3.13982	UGT8		CLEC3B
	PCDH19	3.37589	DDR2	1.88475	KLK7	3.13253	TMEM150C		CNNM1
	CCDC144B	3.37277	SNORD3A	1.88253	EPHA10	3.13049	UCHL1		SLC7A2
	PHGDH	3.37189	EPHA10	1.88102	TOP2A	3.12804	SPRR1B		FGF9
	SLC4A1	3.37041	VIL1	1.87869	HTATSF1P2	3.12661	AK5		FSTL4
	PCK1	3.36896	NPPA	1.87628	C16orf89	3.12056	NOXA1		SCG2
	SPON2	3.36553	`HLA-DRB5`	1.87394	GFAP	3.11696	FNDC1		TMEM178B
	KLHDC7A	3.36302	SOX2	1.87368	MARCO	3.11306	MAP7D2		ABCC6
	LRRN1	3.3615	CPXM1	1.87069	HKDC1	3.1066	INA		TOP2A
	CACNG4	3.3609	AGT	1.87011	FNDC1	3.10009	PLN		COL6A2
	ELAVL2	3.36018	CFTR	1.8671	ELOVL6	3.09185	VWA3A		PCP4L1
	GDA	3.35679	AMBP	1.86643	VSNL1	3.0911	ATP13A4		DRC1
	LRAT	3.35345	PTGDS	1.86226	DRC1	3.08928	CILP		COL8A1
	MSR1	3.35184	STMN2	1.86209	ITGA2	3.07761	MSMB		TUBA4B
	NSG1	3.35161	FNIP2	1.86182	NDUFS7	3.07676	RARRES1		IL7R
	IER3	3.3515	TSPAN8	1.85906	ITGB4	3.0757	INHBA		POPDC3
	STRA6	3.33448	JAKMIP3	1.85645	IGFBP3	3.07533	BRINP1		MB
	LRRC15	3.33132	NDUFS7	1.85584	WDR72	3.07127	FAM83A		APOA1
	SIRPB1	3.32337	LEP	1.8423	PLEKHG4B	3.07078	AMBP		BMPR1B
	FOXJ1	3.32052	LRFN4	1.84053	DUSP1	3.07036	CHGA		TRIM55
	SPAG17	3.31719	GNLY	1.83982	PLCH2	3.06847	RYR3		SLC4A11
	CP	3.30771	LRRN3	1.83865	HSPB1	3.06738	GPRC5A		CDH4
	GPNMB	3.3025	RTKN2	1.83677	FAM167A	3.06488	SPINK5		FRRS1
	CFI	3.2942	TMC5	1.8358	SPTB	3.06305	SYT4		HAGHL
	NAPRT	3.2941	COLCA1	1.82196	TDO2	3.05536	F5		GSTM5
	CDHR1	3.28357	RTN4R	1.8211	GBP6	3.05317	CFTR		GFAP
	AMPH	3.28244	RAMP1	1.81644	DNAH5	3.0527	SOX2-OT		IRX6
	JCHAIN	3.2802	CX3CR1	1.81118	NT5E	3.05254	COL6A3		HES6
	TBX15	3.27797	CXCL5	1.79863	CERKL	3.05117	CX3CR1		LYPD6
	SGPP2	3.27475	SLC29A4	1.7978	DMBT1	3.05016	SFTPA1		GLT1D1
	PTHLH	3.27069	AMPH	1.78168	EPPK1	3.04871	GREM2		GRIN2C
	PCSK1	3.26975	EGR2	1.77849	CLDN3	3.0473	KCNK5		CACNA2D2
	IGFBP2	3.26952	PROM1	1.77346	CNTNAP2	3.0442	KCNS1		NAPRT
	SLC34A2	3.26908	GABRB3	1.77314	USP32P1	3.04379	MRAP2		LRRC37A4P
	MARCO	3.26651	S100A1	1.77282	OCLN	3.04174	EGF		C9orf117
	DES	3.26438	EPHA7	1.77215	UCHL1	3.0401	CLU		P2RY1
	MSLN	3.26044	RASD1	1.77055	MUC13	3.03824	SEPP1		XDH
	LTB	3.25888	MRAP2	1.76862	CDA	3.02889	SLCO4A1		HPR
	SAA2	3.25866	STXBP5L	1.76345	COL1A2	3.02886	CHST9		FAT3
	DIO2	3.25579	MTTP	1.76246	SLC44A4	3.02404	ANLN		MIB2
	SLC16A9	3.2502	CD109	1.76077	MZB1	3.0239	CLDN3		ECM2
	HERC2P3	3.24777	CYP3A5	1.75989	BRINP1	3.0173	IGSF9B		SLC27A2
	ASPM	3.24377	CLDN5	1.75677	MMP9	3.01314	ALDH1L1		SLC4A1
	LRRC4B	3.23726	CDHR3	1.754	TENM2	3.00882	CCDC141		ELAVL2
	PRG4	3.235	SPINK5	1.75205	SLC38A3	2.99237	SLC5A1		SYT1
	NEB	3.2304	TFF3	1.74582	TMEM63C	2.98862	CXCL13		BAIAP3
	C4BPA	3.22632	FGFR3	1.74285	VIL1	2.98821	C4orf19		PPP1R16A
	NT5E	3.22545	SLC39A4	1.74057	ANGPT2	2.98795	NPTX2		QPCT
	SLC26A9	3.22446	EYA1	1.73822	FCN1	2.98275	SEMA3E		DIO2
	KCNT1	3.21836	GDA	1.73721	`PAX8-AS1`	2.9776	TNNT3		PCDHGC5
	SCN2A	3.21832	PI15	1.73391	CNTN1	2.97658	MYO3B		DPP4
	MYB	3.21827	TMPRSS3	1.73103	FOS	2.97483	SLAMF7		ERBB4
	SLC7A2	3.21492	SLC6A15	1.72919	DDC	2.97048	AKR1C3		GPNMB
	KRT5	3.21398	STRA6	1.72887	SFTPB	2.96944	MUC5AC		PKD1L2
	GBP6	3.21077	PNCK	1.72871	COL28A1	2.9653	AQP3		BIRC5
	DRAIC	3.20595	PI3	1.71441	`HLA-DQB1`	2.96296	ZIC1		ONECUT2
	SFTPA2	3.20181	ABCA13	1.71229	AEBP1	2.95299	CD109		DEPDC1
	KCNH8	3.2017	IGSF9B	1.71087	CXCL17	2.95245	CTSV		NME3
	CYP1B1	3.20118	FCN1	1.70398	NEK2	2.95205	TBX15		VWA7
	ERAP2	3.20094	PPP2R2C	1.70224	PTGS2	2.95184	ADGRB1		EMILIN1
	OLFM4	3.18732	EPHA1	1.69913	BAIAP3	2.95114	DNER		LINC00925
	RPS4Y1	3.18292	CNTNAP2	1.699	COL10A1	2.95071	LRRN3		IRX2
	KIF19	3.18219	CHTF18	1.69865	ANGPTL4	2.94652	UBE2C		SGPP2
	FST	3.18088	KLHDC7A	1.69836	IL1RL1	2.94511	KRT15		HRASLS5
	BCAS1	3.17826	MRC1	1.69693	SCARA5	2.94504	CIDEC		ERMN
	SLAMF7	3.17034	GAD1	1.69686	CCNB2	2.94315	TMPRSS3		TRHDE-AS1
	SLC29A4	3.16992	L1CAM	1.69677	GABRP	2.92891	IGF2BP1		ACSL6
	TMEM63C	3.15973	SCD	1.69328	COLCA1	2.92885	CA10		CEACAM1
	CYP2B7P	3.15481	CCL18	1.69288	ZBED6	2.92589	CDH12		LONRF2
	CILP	3.15361	KIAA1324	1.68904	CXCL2	2.9184	CALB2		IL17RB
	POU5F1	3.15109	VNN1	1.68501	AQP5	2.91772	STRA6		LIME1
	ALDH3A1	3.1492	ASPN	1.68097	COL4A3	2.9144	RAB3B		NEB
	SYT1	3.14842	RIMS2	1.67744	IL7R	2.9134	ELFN2		HSPA4L
	DDC	3.1463	SFTPB	1.67061	AKR1C2	2.90411	MEGF10		OSMR
	USP9Y	3.14611	SOX11	1.66982	GSTM5	2.90291	IGFBP3		AEBP1
	RORC	3.14283	RGS7BP	1.66765	LYPD3	2.9022	PTGDS		HSPG2
	TRIM29	3.14177	TUBB4A	1.6675	CPS1	2.89537	NPTX1		SCAND1
	COL1A1	3.13428	ITPKA	1.65633	CACNA1I	2.89325	CACNA1E		LYVE1
	COL10A1	3.13006	ATP10B	1.6549	CNNM1	2.89219	C2		RIMBP2
	CRYM	3.12435	CA10	1.65328	FKBP5	2.89203	SPON2		ENHO
	HOPX	3.12141	`PAX8-AS1`	1.65176	WISP1	2.88068	TMEM119		SH3RF2
	ITGB4	3.12013	TRIM58	1.65024	SLC7A11	2.87695	VSNL1		POLQ
	TK1	3.11946	MLC1	1.64912	ECEL1	2.87197	SCN2A		IGSF10
	COL9A1	3.11874	COMP	1.64676	KRT15	2.87125	SNCG		CCR5
	P2RY1	3.11796	B3GALT2	1.64488	POU5F1	2.87124	SCD		PARP10
	DTHD1	3.11768	SLC7A11	1.6414	APOE	2.8668	ADGRF1		SORBS2
	PHACTR3	3.11459	FKBP5	1.63753	VWA3A	2.86041	OGDHL		RGS6
	MUC4	3.11105	KLK10	1.63535	MFSD4	2.85505	ANGPT2		DLEC1
	LRRN3	3.11012	FOS	1.63134	HJURP	2.853	CEACAM5		HK3
	CALCA	3.10139	CALB2	1.62517	LIPH	2.84907	DDR2		NRGN
	LHFPL4	3.09562	PCDH19	1.62377	AQP4	2.84666	SUSD4		ITGA2
	CXCL6	3.08988	ALB	1.6199	CD14	2.84568	BPIFA1		JUNB
	HTATSF1P2	3.08488	IER3	1.61872	ALDH3A1	2.84438	L1CAM		ACKR3
	BMPR1B	3.08401	CCL2	1.6161	SLC1A7	2.83048	SOCS3		RNF128
	LRP1B	3.0834	LGI3	1.61126	IGFBP5	2.8276	FOXQ1		MARVELD2
	`HLA-DQB1`	3.08229	SYT12	1.60917	ARMC3	2.82746	IGFBP2		DUSP1
	CADM2	3.08191	ABCG2	1.60826	DNAH2	2.82426	ZNF385B		COL4A4
	CACNA1B	3.07486	NKG7	1.60743	SLC34A2	2.82146	MXRA5		SCNN1D
	CITED4	3.0672	UCHL1	1.60559	APOL4	2.82131	C1orf116		TFAP2A
	DPP4	3.06107	C1QB	1.59969	NTS	2.82111	APLNR		LRRC32
	IL1RN	3.06027	CXCL6	1.58234	SCN3A	2.81981	APOL4		SPAG17
	KCNH1	3.05845	CCDC42B	1.57293	SAA2	2.81891	CCL18		DTL
	IP6K3	3.05695	SYT2	1.5609	CSF3R	2.81324	CYP1B1		RNF208
	ISG15	3.05109	LTB	1.5551	DPYSL4	2.81297	B4GALNT4		KCNH1
	CERKL	3.04707	PCSK9	1.55488	DNAH11	2.81054	CA3		VEGFA
	IGLL5	3.04665	MYO3A	1.5533	KRT23	2.80955	SFTA2		ASPHD1
	ANGPTL4	3.03971	ELFN2	1.5524	MKI67	2.80712	MLC1		THEM6
	STMN2	3.03811	`HLA-DQB2`	1.54723	PKP1	2.80644	HPCAL4		COL1A2
	IFI44L	3.03327	SPP1	1.54544	CILP	2.80596	FUT9
	KRT15	3.03235	BMP7	1.54472	NTRK2	2.80015	KCNQ5
	ST6GALNAC1	3.02708	CYP1A1	1.5368	NR4A1	2.79273	RECQL4
	PCSK1N	3.02419	KCNS1	1.53386	PEG10	2.78477	KIAA0754
	SH2D5	3.02352	C2	1.53297	RGMA	2.7837	RGMA
	PKD1L2	3.02235	PDIA2	1.5305	`HLA-DQA1`	2.78183	GABRB3
	IL1B	3.01985	PRAME	1.52975	ABCA13	2.77502	COL9A1
	ABCC3	3.01854	CXCL14	1.52845	COL9A2	2.76998	ADIPOQ
	AREG	3.0165	XK	1.52632	SPAG17	2.7649	TUBB4A
	DNAI2	3.01604	PRSS12	1.52463	UBE2C	2.76467	ERICH3
	LVRN	3.01106	CFI	1.52123	POF1B	2.76384	CFI
	ACHE	3.01093	G0S2	1.51153	CLDN1	2.75529	CCDC85B
	SLITRK6	3.00769	CA14	1.50931	ST6GALNAC1	2.75495	PTX3
	RBP4	3.0073	TLR3	1.49625	IGSF10	2.75325	FABP7
	FN1	3.00581	TBX15	1.49471	FRRS1	2.75319	UNC80
	FSTL4	2.99913	LRRC15	1.49321	HK3	2.75166	CHTF18
	FGF2	2.99865	CFAP126	1.49127	S100A12	2.74496	KIAA1324
	NEFM	2.99705	RN7SL2	1.49022	CCL18	2.74252	KCNE4
	KRT7	2.99693	SCGB3A1	1.48621	RN7SL1	2.73603	RELN
	HPR	2.99581	CERKL	1.4794	APOD	2.73323	GALNT5
	VTCN1	2.99578	FBN2	1.47051	DSC3	2.7332	TLR3
	TMEM150C	2.99549	CLCA2	1.47045	GRIK2	2.73249	DNAH3
	ZBED6	2.99509	SLC26A9	1.4703	CD163	2.73126	FAT1
	LIPH	2.9947	CNTN1	1.46912	TMC5	2.72943	NDUFS7
	FBN2	2.98764	RASSF6	1.4658	ELFN2	2.72798	RTN4RL2
	DAPL1	2.98035	MFI2	1.4643	CFB	2.72559	FAXDC2
	GPM6A	2.9803	STEAP4	1.46114	CNGA1	2.72462	CACNG4
	`HLA-DQA2`	2.97435	RHCG	1.45685	PCDH20	2.72448	MYH11
	CACNA1E	2.97261	ANGPT2	1.45199	SCEL	2.72156	PCDH19
	USP32P1	2.97246	ATF3	1.45045	IGF2BP3	2.71894	EYA1
	IRX2	2.97239	SLC5A9	1.44703	GPRC5A	2.71613	ENKUR
	GABBR2	2.95416	NPTX2	1.44494	LGALS12	2.70891	DCDC2
	PRKY	2.94892	IGFBP2	1.43464	NAPSA	2.70826	SNORD3A
	ERICH3	2.94887	CDHR4	1.43407	IGSF11	2.70696	PCSK9
	IGF2BP3	2.94748	DNAH3	1.43261	OPLAH	2.70693	SGMS2
	PLIN1	2.94686	GREM2	1.43116	MYOCD	2.7053	CD36
	RGS6	2.94268	UGT8	1.42818	NPTX2	2.70462	SPRR3
	DST	2.94165	MUC4	1.42242	CALML3	2.70435	EPHA1
	FPR1	2.94136	SHISA9	1.41813	KCNE4	2.70067	NPPB
	TENM2	2.93984	RARRES1	1.41658	`HLA-DRB5`	2.69889	HLA-DQA1
	ERMN	2.93965	ITK	1.41473	ASPHD1	2.69734	HILPDA
	LRFN4	2.93378	DAPL1	1.41339	TRHDE	2.68005	LIPH
	RARRES1	2.93261	CACNA1B	1.41209	SYT1	2.67898	GAP43
	PTX3	2.92897	MUC3A	1.40921	ZBBX	2.67736	KCNJ15
	PCSK9	2.91611	CTNND2	1.4077	FUT9	2.67706	SH2D5
	VCAN	2.9152	ARMC3	1.40552	C6	2.67652	CHRNA3
	VNN1	2.91505	CPS1	1.40453	KRT7	2.67625	LTB
	LYZ	2.91248	PKP1	1.4045	TNNT3	2.67537	HSPA7
	CCDC42B	2.91089	TNFRSF11B	1.40089	ADAM23	2.67454	TMC5
	ARMC3	2.91075	DPP10	1.39835	ADH1C	2.67436	TM4SF4
	LGALS12	2.91028	ADAM12	1.39607	BIRC5	2.67361	PEBP4
	CEL	2.90887	ZNF365	1.39513	CTSE	2.67354	SDPR
	COMP	2.90588	SPON2	1.39438	PDK4	2.67159	VIT
	FGF9	2.90577	LRRN1	1.39378	SUSD2	2.67154	DNAH17
	CACNA2D2	2.90571	OMD	1.39344	SECTM1	2.6705	MYOM3
	CRABP2	2.90222	CCDC85B	1.39336	GREM1	2.66934	CPXM1
	PPP2R2C	2.89005	WDR72	1.37433	FOLR1	2.66603	LRRN1
	COL4A6	2.88985	IGFBP3	1.36153	AKR1B10	2.66485	DDN
	PDZK1IP1	2.88695	VWA3A	1.35991	TREM1	2.66321	FSCN1
	SNORD3A	2.88527	SLCO4A1	1.35948	CYP2B7P	2.65576	KRT4
	VIL1	2.88087	RIMS4	1.35707	SLC26A9	2.65347	ARMC3
	KIF1A	2.88056	SLAMF7	1.3546	EYS	2.65242	GABBR2
	CHRNA3	2.87587	SECTM1	1.35315	SLC4A1	2.65126	IER3
	PLIN4	2.8747	RBP4	1.35026	SELP	2.65027	NPPA
	FRRS1	2.86551	MT1G	1.34986	PRAME	2.64598	MFI2
	`HLA-H`	2.86008	MYBL2	1.34924	ESPN	2.64489	GZMA
	CFTR	2.85975	KCNH3	1.34436	RHCG	2.6383	MMP12
	TDO2	2.84849	SMIM24	1.34326	DLGAP1	2.63528	PPP4R4
	MUC16	2.84643	C11orf96	1.33858	NME3	2.63382	CCDC78
	ITPKA	2.84361	DCDC2	1.33189	CPLX2	2.62738	CFD
	KRT23	2.84161	MYH11	1.3245	SOCS3	2.62461	ZNF365
	CTSV	2.84135	S100A9	1.32418	KRT17	2.62359	SPHK1
	SLC1A7	2.83574	RTN4RL2	1.324	JUNB	2.62354	STAC2
	TNFRSF11B	2.83008	MEGF10	1.32373	MMP11	2.62331	CEMIP
	ADH1B	2.82786	HHLA2	1.3232	KIF14	2.62211	ATP10B
	PEG10	2.82753	IGF2BP3	1.31863	MT1G	2.62098	STXBP5L
	PRAME	2.82699	C2orf40	1.3178	SALL1	2.61919	TDGF1
	SLCO4A1	2.82543	ZBTB16	1.3172	SPHK1	2.6141	CDHR4
	PAX8	2.82508	CP	1.31609	COL7A1	2.61396	PPM1E
	GRIA1	2.82416	MLXIPL	1.31237	MET	2.6123	EPHA10
	CXCL10	2.82022	RN7SL1	1.31226	LIME1	2.61005	RET
	PAX6	2.82013	DNAI2	1.31074	CCL5	2.60893	ST6GAL2
	EGR2	2.81492	TOX3	1.30191	PRODH	2.60654	TNFRSF11B
	FAM83B	2.81069	TNNT1	1.29843	MMRN1	2.60489	RTN4R
	ASPHD1	2.80795	CA2	1.29355	CPAMD8	2.60308	RGS7BP
	CLCA2	2.80467	ALDH3A1	1.28666	MARVELD2	2.60199	CCNB2
	COL25A1	2.80332	LOC284581	1.28085	ACSL6	2.59191	C11orf96
	CFAP126	2.79896	VIT	1.27847	COL3A1	2.59141	CCDC42B
	HHLA2	2.79631	CDA	1.27416	SERPINA3	2.58696	FGF2
	TMEM59L	2.79397	DOC2A	1.27181	CREG2	2.58561	LGI3
	ERBB4	2.79137	ORM1	1.27038	TDGF1	2.58367	DNAI2
	HGD	2.79078	LTF	1.26262	RRM2	2.58263	SECTM1
	CDO1	2.78987	RECQL4	1.26216	POLQ	2.58139	TSPAN11
	PTPRN	2.78617	VSTM2L	1.25985	SYT4	2.57843	EYA4
	SEZ6L	2.78557	HTATSF1P2	1.2561	ARHGEF4	2.57506	HLA-DQB1
	ALOX15B	2.78325	CADM2	1.256	SNORD3A	2.57276	FNIP2
	CLU	2.78077	AKR7A3	1.25488	KLHDC7A	2.57121	FKBP5
	THEM6	2.77884	HGD	1.25432	NAPSB	2.57007	ITK
	ALB	2.77676	DNAH17	1.25362	C11orf96	2.56429	DNAH2
	TRIM55	2.76704	CHI3L2	1.2486	MS4A1	2.56069	CDT1
	KCNE4	2.7668	GPX2	1.24726	DPP4	2.55249	MET
	SERPINB2	2.76537	PTX3	1.24603	BPIFB1	2.55235	ZBBX
	GPR158	2.7608	C1orf116	1.24491	OASL	2.55062	KCNT1
	NETO1	2.7601	IL1RL1	1.24262	STEAP4	2.54793	PRSS2
	MYOCD	2.75906	CLU	1.23979	PAX6	2.54595	XK
	FOS	2.75692	PCK1	1.23352	SOX2	2.54245	KANK4
	TFPI2	2.75248	TRIM29	1.22948	TLR2	2.54114	CNGB1
	TRPM8	2.75223	SGMS2	1.22742	TUBB3	2.53576	C1QB
	TFF3	2.74982	CYP4B1	1.2268	PCP4L1	2.5355	CXCL17
	TREM1	2.74177	MME	1.22671	HRASLS5	2.53494	PSAT1
	CDHR4	2.72934	MSR1	1.2255	ERMN	2.53383	CACNA1I
	SCGB3A1	2.72658	PTPRT	1.22455	HR	2.53332	CA4
	CHGA	2.71927	MYOCD	1.22446	CDT1	2.52907	HS6ST3
	LGI3	2.71444	BHMT2	1.22253	DUOX2	2.52715	S100A1
	DNAH6	2.71358	AK5	1.21717	NEFL	2.52361	CREG2
	A2ML1	2.70867	SBSN	1.21513	FBP1	2.52115	PALLD
	SFRP1	2.70415	FAT1	1.21026	HERC2P3	2.51785	TEKT1
	SMOC1	2.70228	GPRC5A	1.20784	SERPINE1	2.51734	CNTN1
	SLPI	2.69773	ATP6V1B1	1.20135	CDC20	2.51307	CA2
	DNAH5	2.69308	KCNQ5	1.20135	PTPRZ1	2.50985	PRSS3
	ATF3	2.68447	ERN2	1.19473	A2ML1	2.50503	SLC39A4
	SERPINA1	2.68292	C4orf19	1.19147	METRN	2.49576	COLCA1
	TUBB2B	2.68073	SOCS3	1.191	S100A9	2.49548	FAM167A
	NGFR	2.67881	AKR1C1	1.19094	CLEC4F	2.49367	ATP6V1B1
	HBB	2.67536	INHBA	1.16791	G0S2	2.49233	DOC2A
	PI3	2.67452	MKI67	1.16708	IRX6	2.48914	MYOCD
	BRINP1	2.67275	EGF	1.16598	COL11A1	2.48878	IGFBP5
	CNNM1	2.66904	GSTM1	1.16389	SBSN	2.48485	CDO1
	LCN2	2.66703	CDT1	1.16148	MLC1	2.47823	CRABP1
	GRIN2C	2.66568	SPOCK3	1.16018	CTSV	2.47821	DTHD1
	OCLN	2.6639	IL1RN	1.15626	NR4A3	2.47101	MATK
	PART1	2.66363	RRM2	1.15371	ITGA1	2.46924	RIMS4
	CYP4F11	2.66238	CA3	1.14341	H19	2.46662	MSR1
	S100A12	2.66065	FNDC1	1.13949	CFD	2.46405	GRIK2
	ALDH1L1	2.66062	KIAA0754	1.1368	EGR3	2.46174	SMIM24
	EYA1	2.65825	CCL5	1.13672	PPP1R1B	2.44818	ZIC5
	PEBP4	2.65723	CEMIP	1.1329	ERICH3	2.44585	PROC
	COL4A4	2.65635	TMEM119	1.13043	ADGRB1	2.44238	RTKN2
	EPHA10	2.65502	RN7SK	1.12726	SPOCK3	2.44209	L1TD1
	MZB1	2.65453	TSPAN11	1.12638	COL6A2	2.43297	COL28A1
	COL8A1	2.64053	STC1	1.12425	SH2D5	2.43263	KCNH2
	SALL1	2.63971	HBB	1.12222	MSR1	2.42872
	CCR5	2.63959	FAXDC2	1.11925	COL6A3	2.42768
	TENM1	2.63495	KCNJ15	1.11744	PLN	2.42248
	NMNAT2	2.62675	SEPP1	1.11419	CLIC6	2.42013
	LRP2	2.62599	RELN	1.11035	SFTPC	2.41799
	MTTP	2.62443	CCDC78	1.10939	AKR1C1	2.41685
	KRT1	2.62345	SNCG	1.1082	HSPG2	2.41057
	RTKN2	2.62243	NPTX1	1.10803	COL8A1	2.4076
	ANKRD1	2.61845	UNC80	1.10493	MUC5B	2.40475
	KIAA1324	2.60968	HSD17B13	1.10404	VSTM2L	2.40435
	SPHK1	2.60919	RGMA	1.10265	C1orf116	2.40317
	ATP1A3	2.60761	HBA2	1.10109	KRT1	2.40153
	GFAP	2.60683	ISG15	1.10108	CHIT1	2.39614
	GABRP	2.60616	OCLN	1.09904	PHACTR3	2.39568
	ACTG2	2.60595	IL1B	1.09807	RGS7BP	2.39353
	GSTM5	2.59949	RMRP	1.09685	APOB	2.39027
	ARHGEF4	2.59927	CILP	1.09232	DMGDH	2.38532
	PPP1R1B	2.59757	ATP1A2	1.08121	RAMP1	2.38279
	COL9A2	2.59385	KYNU	1.07465	MLXIPL	2.37916
	GJB2	2.59306	KCNK5	1.07357	ENHO	2.37855
	ATP13A4	2.59043	LCN2	1.07292	ATP6V1B1	2.37039
	XDH	2.58741	UBE2C	1.07214	FBN3	2.36676
	FAT2	2.58621	ADGRB1	1.06935	`TRHDE-AS1`	2.35958
	MFAP5	2.58345	LRP2	1.06779	UGT8	2.35841
	AQP7	2.58315	KRT1	1.06216	CLDN18	2.35821
	CPAMD8	2.58234	GALNT5	1.06206	PPP1R16A	2.35583
	CACNA1I	2.58108	PNMA3	1.05685	SCIN	2.34917
	GLDC	2.57828	`HLA-DQB1`	1.05567	HBA1	2.34902
	CALB1	2.57498	TNNT3	1.05256	MME	2.34764
	TDGF1	2.5725	HS6ST3	1.04882	KANK4	2.34749
	APOL4	2.57218	HP	1.04517	CYP1B1	2.34717
	S100A8	2.57087	IGSF11	1.04468	ACKR3	2.34052
	CCDC141	2.56718	NEFL	1.04385	GABBR2	2.33966
	POF1B	2.56627	DTHD1	1.03862	ACHE	2.33645
	LAMP3	2.56582	APOL4	1.03314	CXCL10	2.33572
	SELP	2.56284	HILPDA	1.03234	TOX3	2.33291
	ADGRG6	2.55703	PRG4	1.02994	PHGDH	2.32974
	PKP1	2.55373	MYOM3	1.02697	CFTR	2.32845
	AMBP	2.55201	PEBP4	1.02563	SGMS2	2.32259
	GREM1	2.54353	TRAPPC5	1.02225	CHTF18	2.32038
	AQP5	2.54262	ENKUR	1.01973	KLB	2.3182
	KIF14	2.54045	ST6GAL2	1.01923	CA12	2.31647
	TP63	2.53822	ZBBX	1.0171	DPP6	2.31625
	IRX6	2.53817	BRINP1	1.01273	FAT3	2.31434
	CHIT1	2.53767	FGF2	1.01115	NGFR	2.3091
	RANBP3L	2.51904	CLDN18	1.00882	MEGF10	2.30582
	B4GALNT4	2.51768	DRAIC	1.0047	TGFBI	2.3056
	COLCA1	2.51569	LECT1	0.997771	GZMA	2.30541
	BIRC5	2.51471	CXCL10	0.99079	CALCA	2.30309
	TUBA4B	2.51413	KCNJ10	0.985202	DPP10	2.30187
	C4BPB	2.51323	VTN	0.981674	EEF1A2	2.30172
	RAMP1	2.51307	TTYH1	0.980207	FGFR4	2.29273
	DLGAP1	2.51029	APOD	0.978843	SFTPA2	2.29069
	NPTX2	2.50933	PI16	0.978656	PKD1L2	2.28945
	CLDN5	2.50845	APOB	0.97345	MUC3A	2.28816
	REEP6	2.50181	OSMR	0.970171	PTHLH	2.28753
	WNT11	2.49811	SCG2	0.960476	ERN2	2.28457
	INHBA	2.49634	KRT7	0.958639	PTGDS	2.28448
	CD36	2.49211	ELF3	0.954862	ADM	2.28318
	CCDC37	2.48384	TFCP2L1	0.949542	APOA1	2.278
	ACKR3	2.48128	HPR	0.944375	ABCC3	2.27762
	SULT4A1	2.46474	POSTN	0.942086	AADAC	2.27562
	SYT2	2.45557	SLC38A3	0.940037	PART1	2.27368
	TLR2	2.45552	PART1	0.936477	SLC22A3	2.26545
	THBS4	2.44797	TRIM55	0.935352	AREG	2.26336
	IGSF11	2.44571	`HLA-DQA2`	0.928637	ZMYND10	2.25931
	MUC20	2.44234	SCNN1D	0.925881	RHPN1	2.25059
	CDC20	2.43647	SLC44A4	0.923707	LRRC4B	2.23967
	PTH2R	2.43031	CLDN1	0.918662	NEURL1	2.23863
	RRAD	2.42065	FAT3	0.909083	EYA4	2.23827
	CLIC6	2.41993	CNGA1	0.905664	PI3	2.23737
	FBN3	2.4149	WNT11	0.898528	AQP9	2.23628
	FAM167A	2.4129	NR4A1	0.898137	RARRES1	2.23066
	ABCG2	2.41215	POPDC3	0.891389	TENM1	2.22751
	GNG4	2.41013	GPR158	0.891318	REEP6	2.22584
	CXCL2	2.40254	ALOX15	0.890783	RORC	2.21865
	KANK4	2.39235	FCGR3B	0.890764	PGC	2.21803
	MMP17	2.39147	TJP3	0.884134	LRG1	2.21702
	FSCN1	2.38475	SLC27A2	0.879349	RTN4RL2	2.21649
	GDF15	2.37994	SCN4A	0.87679	F5	2.21316
	SLC22A3	2.37698	COL3A1	0.876525	RGS1	2.21151
	ECEL1	2.37588	CFB	0.876173	MUC20	2.21037
	AKR1C2	2.3686	EPPK1	0.874883	CLEC3B	2.20681
	TNNT3	2.3622	NMNAT2	0.87442	QPCT	2.20508
	BAIAP3	2.35784	C4BPB	0.87401	PCP4	2.20231
	TMC5	2.35566	ERBB4	0.872151	KLK6	2.20115
	GAP43	2.354	LAMP3	0.871362	CEACAM1	2.20113
	LTF	2.35286	KCNH1	0.869159	CXCL6	2.19663
	SPTB	2.35073	SLC4A1	0.868985	TMEM178B	2.19593
	NEK2	2.35051	SLPI	0.865332	ISG15	2.19445
	NEURL1	2.34255	TGFBI	0.86487	ALDH1L1	2.19012
	MET	2.34137	NAPSA	0.862846	SUSD4	2.1884
	PRODH	2.33966	LRRC32	0.858039	IRX2	2.18231
	CXCL14	2.33173	CLEC4F	0.853883	SYT12	2.17782
	RHPN1	2.33052	CCR5	0.852707	ST6GAL2	2.17696
	SCG2	2.32779	PCP4L1	0.851427	AK5	2.17563
	`HLA-DQA1`	2.32752	IRX6	0.839155	VEGFA	2.17251
	DLEC1	2.32552	KIF19	0.837451	EREG	2.17115
	CNGA1	2.32491	GPD1	0.833714	CHRNA3	2.16812
	CDHR3	2.32481	TK1	0.819675	`RNU2-2P`	2.16131
	TMEM184A	2.32089	DIRAS2	0.812242	XK	2.15881
	SCN1A	2.32084	RHPN1	0.800578	LAMP3	2.15488
	CSTA	2.31703	CD24	0.799659	DIRAS2	2.15485
	NR4A3	2.31691	AQP7	0.798924	THEM6	2.1508
	FCGBP	2.31685	DUSP1	0.782733	POSTN	2.14686
	CAPN8	2.31474	CD79A	0.776846	PSAT1	2.14571
	MME	2.31113	MYB	0.770171	DSP	2.13883
	VSTM2L	2.30914	MMRN1	0.769252	CD109	2.13322
	CRLF1	2.30831	GRIN2A	0.767497	PROM1	2.13242
	B3GALT2	2.30624	HAS3	0.766936	MYO3B	2.13062
	MRC1	2.30492	LGALS12	0.763083	PTPRN	2.13006
	S100A9	2.29929	CPNE4	0.762133	STRA6	2.12887
	HPCAL4	2.29649	JUNB	0.755735	RGS6	2.12597
	SCUBE3	2.29443	XDH	0.754199	HHLA2	2.12597
	NTS	2.29361	ADH1C	0.752605	HAGHL	2.1256
	MATK	2.29322	PAPPA2	0.734185	ETNPPL	2.12114
	PLA2G7	2.28333	AREG	0.724621	CLDN6	2.12081
	SGMS2	2.28129	TUBB3	0.720885	ADH1B	2.11811
	DSP	2.27985	VEGFA	0.71784	SCGB1A1	2.11683
	DRC1	2.27839	ZBED6	0.715188	OLR1	2.11616
	EPHA7	2.27543	SUSD2	0.708491	TRIM29	2.11372
	GLT1D1	2.27475	QPCT	0.707312	KIF1A	2.09724
	CDA	2.27467	MUC5B	0.703517	COMP	2.09638
	LYPD3	2.2742	COL6A2	0.701625	TFAP2A	2.09567
	JUNB	2.27323	RNF208	0.701146	CXCL8	2.09148
	EGR3	2.27182	TLR2	0.700236	CSMD1	2.09107
	CYP1A1	2.27174	PON3	0.697431	MTMR7	2.09031
	RRM2	2.27157	JCHAIN	0.69712	MRC1	2.08952
	MKI67	2.26807	FBXO2	0.696543	AKR7A3	2.0881
	CDT1	2.26784	SCAND1	0.693031	HPN	2.08693
	KIT	2.26524	KLB	0.691929	TFPI2	2.08532
	GPRC5A	2.26453	REEP6	0.691279	MYBPC1	2.08509
	ATP6V1B1	2.26076	ABCB1	0.691253	PCDH19	2.07851
	FBXO2	2.25705	NKAIN2	0.689731	SFRP1	2.07406
	EREG	2.25161	TFPI2	0.683555	COL25A1	2.07281
	LOC100288152	2.24799	PTGS2	0.682669	CPNE4	2.06806
	SLC4A4	2.24777	AQP1	0.67749	C1orf233	2.06538
	ITGA2	2.24341	TMEM63C	0.673874	CACNA1B	2.06203
	CLDN18	2.24167	HSPB1	0.672653	PLEKHS1	2.05514
	TUBB4A	2.24132	TNXB	0.669936	TUBA4B	2.05495
	ERN2	2.23868	CALB1	0.664939	TBX15	2.05035
	TFR2	2.2322	EYS	0.660597	CACNA2D2	2.04913
	TNNT1	2.2308	SULT4A1	0.645977	PCK1	2.04775
	UPK1B	2.22898	LRP1B	0.643669	NECAB1	2.04765
	SFRP4	2.22829	FOLR1	0.642495	TFCP2L1	2.04515
	HSPB1	2.22681	ADAMTS4	0.641222	INHBA	2.04246
	ATP10B	2.22429	EGR3	0.638442	NKAIN2	2.04167
	ITGA1	2.22352	COL9A2	0.636312	GABRB3	2.03974
	PSCA	2.22308	SLC7A2	0.628531	BMP7	2.03713
	CTNND2	2.22274	SFTPD	0.626374	KLK11	2.03584
	APOE	2.21874	GRIN2C	0.624417	CD36	2.03492
	CXCL8	2.21626	SLITRK6	0.623206	RIMS2	2.03391
	COL7A1	2.21572	F13A1	0.620556	TNNC1	2.02412
	COL2A1	2.21424	MZB1	0.61707	ECM2	2.02298
	CD24	2.20704	FABP4	0.611534	WNT11	2.02177
	FAM95C	2.20527	AEBP1	0.610931	ORM1	2.01758
	CX3CR1	2.20445	SAMD11	0.61065	CYP1A1	2.01528
	PLN	2.20323	NR4A3	0.608968	ZBTB16	2.01297
	RAB3B	2.2023	NSG1	0.608036	CACNA1E	2.01173
	FOSB	2.20119	PTPRN	0.597083	UNC80	2.01124
	CCL2	2.1959	ALPK2	0.595005	STXBP5L	2.00888
	PPP1R16A	2.19419	NEURL1	0.59368	F13A1	2.00707
	HS6ST3	2.19156	SERPINA1	0.592952	GREM2	2.00632
	`PAX8-AS1`	2.18476	AZGP1	0.592415	CDO1	2.00052
	SCARA5	2.18199	NDUFA4L2	0.580867	PSCA	2.00015
	DPP6	2.17686	KIT	0.569536	C1QB	1.98898
	NPTX1	2.17685	COL7A1	0.558136	CCDC144B	1.98799
	LOC284581	2.16826	MUC20	0.554317	ATF3	1.98293
	CDKL5	2.168	ENC1	0.552509	ACVR1C	1.98077
	SLC27A2	2.1656	ECT2L	0.551649	LINC00925	1.97842
	RASD1	2.16282	MELK	0.547032	ALOX15B	1.97109
	MRAP2	2.15817	CFP	0.544573	ADAM12	1.96226
	LEP	2.15807	COL4A6	0.542491	TRIM55	1.95963
	PNCK	2.14766	CSF3R	0.533198	LOC284581	1.95391
	ESPN	2.13072	`HLA-DRB6`	0.525593	CHGB	1.94927
	AP3B2	2.12925	ARC	0.521631	SAA1	1.94533
	HKDC1	2.12176	FOXJ1	0.521555	SCD	1.94383
	MLC1	2.12141	PRR29	0.514081	TNFRSF11B	1.94101
	SEMA3E	2.11785	DPYSL4	0.512624	KCNH8	1.93956
	OASL	2.1152	A2ML1	0.504332	FMO5	1.93605
	FABP4	2.11396	COL1A2	0.502566	PARP10	1.93495
	HRASLS5	2.10887	SCN1A	0.502446	KCNT1	1.93363
	F5	2.10137	RGS1	0.489564	TMEM59L	1.92782
	TSPAN11	2.09925	HKDC1	0.48926	AQP7	1.92723
	ALOX15	2.09667	GBP6	0.488665	C9orf117	1.91453
	FAM179A	2.09338	CHI3L1	0.488336	CDH4	1.90688
	RPPH1	2.08773	MTMR7	0.484233	HSPA7	1.89982
	DPP10	2.08282	ASPM	0.484133	OMD	1.89869
	CXCL5	2.08061	ERAP2	0.480476	ASPM	1.89815
	COL6A3	2.07989	TMEM184A	0.47951	EMILIN1	1.89619
	CAMK2B	2.07472	SFN	0.473047	GLT1D1	1.8944
	RIMS4	2.07273	HSPG2	0.469935	TUBB4A	1.88845
	AEBP1	2.07156	PDK4	0.461107	RBP4	1.88162
	SFTPD	2.07127	SPAG17	0.45965	PAPPA2	1.87985
	SCN3A	2.06731	`TRHDE-AS1`	0.453053	CDHR1	1.87601
	HSPA6	2.06728	SLC4A11	0.450895	CA3	1.87397
	PRR29	2.06478	WISP1	0.44526	ANLN	1.8689
	C11orf96	2.0637	LRAT	0.438795	SOX11	1.86389
	NME3	2.05986	KBTBD12	0.438567	SLAMF7	1.8637
	HSPG2	2.05824	SCGN	0.425436	CDKL2	1.85786
	DEPDC1	2.05311	SCARA5	0.42144	FAM179A	1.8535
	ST6GAL2	2.04921	PCDH20	0.414294	TMEM150C	1.84823
	SLC5A1	2.04441	MEGF11	0.412272	SLC5A1	1.84614
	FCN1	2.03726	AKR1C2	0.411409	FABP4	1.8452
	EDN1	2.03641	DTL	0.410026	SLC39A4	1.84191
	C1orf233	2.03587	LMO3	0.409616	GJB2	1.84073
	NEFL	2.03525	ST6GALNAC1	0.407541	PPP4R4	1.84007
	ENKUR	2.03344	CSTA	0.40626	CD79A	1.83967
	TF	2.03237	C9orf117	0.399997	GABRA3	1.83755
	FOLR1	2.03088	AP3B2	0.388615	SLC4A11	1.83419
	KCNH2	2.03061	PLCH2	0.383979	POU2AF1	1.83303
	XK	2.02114	OPLAH	0.376299	SFTPD	1.83243
	GRIN2A	2.01948	RANBP3L	0.373081	ANGPTL7	1.82825
	VSNL1	2.01094	TDO2	0.364256	PROC	1.82423
	ITGB3	2.01068	SLC11A1	0.355381	SERPINB2	1.82111
	SECTM1	2.0092	IGSF10	0.354934	CLCA2	1.81965
	HPN	2.0064	BMPR1B	0.354515	CITED4	1.81823
	ABCA4	2.00275	CDKL2	0.350464	P2RY1	1.81417
	APOB	2.00058	AKR1B10	0.347933	CDHR4	1.81215
	AQP9	1.99799	ADGRG6	0.347256	ENPEP	1.80949
	ELF3	1.99787	PRIMA1	0.342562	DDR2	1.80773
	SMIM24	1.99381	COL17A1	0.339124	TMPRSS3	1.80305
	SLC14A1	1.99293	BMP3	0.336729	FST	1.79497
	UNC80	1.98343	OLR1	0.336579	FGF2	1.79344
	DIRAS2	1.97614	TUBA4B	0.327849	HPGD	1.78938
	NDUFS7	1.97595	TNS4	0.326809	CX3CR1	1.78501
	ALPK2	1.96871	HK3	0.325527	CLGN	1.78152
	EGR1	1.96631	EDN1	0.321914	CALB2	1.76939
	ABCC6	1.96615	NCR3LG1	0.32005	ADGRG6	1.76844
	MMP9	1.96261	COL11A1	0.319952	SLC11A1	1.76436
	PON3	1.96182	TENM1	0.318186	ATP1A3	1.75297
	CALB2	1.95573	CLEC3B	0.317184	GDA	1.74935
	ABCB1	1.95394	APOA1	0.312599	FGF9	1.74864
	OXTR	1.9511	TENM2	0.305139	CYP4F11	1.74211
	KCNK5	1.94113	FPR1	0.304063	SCN1A	1.73904
	KLKB1	1.93315	DST	0.300136	NRGN	1.73515
	IGSF10	1.92744	ALOX15B	0.296523	MFAP5	1.7346
	FAT1	1.9245	LYPD6	0.294898	GDF15	1.73144
	C4orf19	1.92247	SEZ6L	0.29295	`HLA-DQA2`	1.72721
	DUOX2	1.92104	CXCL8	0.292497	BEX1	1.72406
	ABCA13	1.91913	ECM2	0.292013	TF	1.71973
	C7	1.91467	NAPRT	0.290681	LTF	1.71777
	UBE2C	1.9131	FN1	0.287011	C4BPA	1.71639
	GABRB3	1.90268	GDF15	0.284634	SMIM24	1.71385
	SOCS3	1.90131	MFSD4	0.279794	C4BPB	1.71226
	ZMYND10	1.89773	ERMN	0.278659	FBN2	1.70981
	CFP	1.89719	ENHO	0.273387	NEFH	1.70682
	TMPRSS3	1.89293	KIF14	0.272923	RIMS4	1.70072
	NR4A1	1.88957	PLA2G2A	0.270707	VIT	1.69407
	FAT3	1.88931	CACNA2D2	0.266537	EGR2	1.69002
	POLQ	1.8865	POU2AF1	0.264376	KIAA0754	1.68923
	PTGDS	1.88259	DPP4	0.263139	DDN	1.66378
	EEF1A2	1.88198	SFRP2	0.260652	MRAP2	1.66035
	CYP4B1	1.88028	FAM179A	0.255981	ECT2L	1.6583
	POPDC3	1.87716	SLC22A3	0.252853	CXCL14	1.65725
	NCR3LG1	1.87588	CHGB	0.250486	GPR158	1.64153
	STEAP4	1.8747	TTK	0.249788	GPM6A	1.63655
	DMGDH	1.8701	CNNM1	0.231824	STMN2	1.63604
	RELN	1.86257	DSP	0.231074	MATK	1.6322
	ADGRB1	1.85827	NRXN1	0.223991	CCDC85B	1.62115
	RTN4RL2	1.8528	RNF128	0.219473	GNG4	1.61368
	RASL11B	1.83392	PRODH	0.217086	POPDC3	1.61323
	EPHA1	1.8272	DIO2	0.207608	ITGB3	1.60271
	CPS1	1.8222	ECEL1	0.207483	FAXDC2	1.59881
	MYO18B	1.8218	TGM1	0.195981	CYP3A5	1.59877
	MB	1.81923	SFRP1	0.193173	EPHA7	1.59871
	SOX11	1.81903	CXCL1	0.185709	GRIK3	1.59441
	MUC1	1.81868	FAM171A2	0.184783	RANBP3L	1.59327
	CSMD1	1.8185	TFAP2A	0.179445	SCG2	1.58875
	NECAB1	1.81813	CD14	0.179114	RIMBP2	1.58719
	FCGR3A	1.81428	MYO18B	0.178497	DNAH17	1.58658
	RGS7BP	1.79211	FRRS1	0.164008	SMOC1	1.58322
	MLXIPL	1.78705	EGR1	0.163568	S100P	1.5775
	SLC39A4	1.7862	ACVR1C	0.159449	VNN2	1.57738
	RIMBP2	1.78529	SGPP2	0.152695	LRRN3	1.56213
	`SOX2-OT`	1.78211	LRG1	0.151967	UPK1B	1.55839
	ELOVL6	1.77942	APOE	0.148304	MIB2	1.54951
	PARP10	1.77691	ESR1	0.147232	LGI3	1.54833
	SV2C	1.76734	GSTM5	0.147074	HSD17B13	1.54621
	MUC3A	1.76376	ITGA2	0.131456	RN7SL2	1.53811
	HPGD	1.76198	HMCN1	0.130003	VWA7	1.53606
	ECT2L	1.74923	NFE2	0.127685	ABCG2	1.53437
	LONRF2	1.74662	FBP1	0.123217	ATP10B	1.51646
	PENK	1.73824	IRX2	0.115873	PLIN4	1.51243
	NRXN1	1.73131	OXTR	0.113796	TNXB	1.51123
	TNNC1	1.73008	HBA1	0.103805	IER3	1.51096
	CA4	1.72783	LVRN	0.103005	LRP2	1.50121
	DUSP1	1.7276	ENPEP	0.0902247	GPX2	1.4977
	NAPSB	1.72206	PCSK1	0.0841388	`SOX2-OT`	1.49642
	MYBPC1	1.71616	ABCA4	0.0838211	ENC1	1.49641
	GREM2	1.71472	DPP6	0.0821409	DEPDC1	1.49132
	CA14	1.70557	NT5E	0.0810053	MELK	1.48733
	GZMA	1.69888	NTRK2	0.0782713	SSPO	1.48116
	KCNQ5	1.69728	TOP2A	0.0775585	GAD1	1.47579
	`TRHDE-AS1`	1.69441	THBS1	0.0650341	STAC2	1.47571
	AGT	1.69012	LRRC37A4P	0.0564648	RRAD	1.47444
	CFD	1.68985	GPNMB	0.0459391	SGPP2	1.47094
	HAGHL	1.68906	ABCC3	0.0421405	DCDC2	1.46957
	TTYH1	1.68702	BIRC5	0.0407697	TGM1	1.468
	WISP1	1.66987	ITGB8	0.0351419	CES1	1.468
	TOP2A	1.66969	MUC1	0.0314127	B4GALNT4	1.4617
	CXCL9	1.65123	`AFAP1-AS1`	0.0236264	CCR5	1.45795
	CLEC4F	1.65088	EMILIN1	0.0194238	LONRF2	1.45543
	ARC	1.6493	FAM95C	0.0170736	PCDHGC5	1.45506
	GAD1	1.6482	HJURP	0.0143626	PTX3	1.45167
	NDUFA4L2	1.64396	PARP10	-0.0125935	DRAIC	1.44932
	BHMT2	1.64232	TF	-0.0485884	MYBL2	1.44747
	TLR3	1.63969	LOC100288152	-0.0489928	HP	1.43817
	DNAH3	1.63965	`RNU2-2P`	-0.0581107	RELN	1.43073
	CLEC3B	1.63549	MMP11	-0.0645832	CSTA	1.41484
	UGT8	1.63341	IL6	-0.0651874	LRRC37A4P	1.4147
	CCDC78	1.62716	CCDC37	-0.067487	TJP3	1.4145
	DTL	1.6257	HPN	-0.0735905	RAB3B	1.41251
	ASPN	1.61784	HOPX	-0.0752264	DOC2A	1.40467
	METRN	1.61098	CCDC144B	-0.0818682	GSTA1	1.40302
	MELK	1.60742	SERPINA5	-0.0864279	TSPAN11	1.39839
	DOC2A	1.59238	SH3RF2	-0.08986	RNF208	1.39572
	HR	1.5893	VCAN	-0.0901694	TNNT1	1.38541
	S100P	1.58758	S100A2	-0.0928586	TRDN	1.36883
	GRIK3	1.58118	LONRF2	-0.0937451	SCN2A	1.35063
	MTMR7	1.57607	HR	-0.0989331	DTHD1	1.34636
	MEGF10	1.57427	ROPN1L	-0.0994368	SPINK5	1.34485
	JAKMIP3	1.57418	POLQ	-0.101243	MB	1.3443
	SCIN	1.56459	SALL1	-0.11845	ASPN	1.34413
	SAMD11	1.56211	FMO5	-0.122916	ADAMTS4	1.34113
	CRABP1	1.55467	LYPD3	-0.130739	SCNN1D	1.33953
	PRIMA1	1.5525	ABCC2	-0.132083	TTYH1	1.33229
	CHGB	1.55197	CRLF1	-0.137321	KCNS1	1.32506
	RN7SL2	1.54406	DEPDC1	-0.143661	COL2A1	1.31853
	CDH4	1.54258	KLKB1	-0.153571	ABCC6	1.31052
	AKR7A3	1.53513	CRYM	-0.155226	HBB	1.31042
	SORBS2	1.53169	PAX6	-0.155506	EDN1	1.3069
	PALLD	1.52751	NME3	-0.180714	COL9A1	1.30661
	C9orf117	1.51837	ZNF208	-0.198422	IL6	1.30463
	HSD17B13	1.51134	AQP9	-0.201817	SEMA3E	1.30334
	CCL5	1.5086	NEFH	-0.20359	DTL	1.30124
	TRIM58	1.50769	TFR2	-0.205034	TEKT1	1.29613
	NFE2	1.49825	PDZK1IP1	-0.209858	SLC29A4	1.28241
	CXCL1	1.49499	RPPH1	-0.210677	FABP7	1.27065
	TMEM119	1.49478	FOSB	-0.21083	TLR3	1.27048
	EMILIN1	1.49463	RORC	-0.216674	TTK	1.26122
	TTK	1.49188	OASL	-0.219509	IL1B	1.25799
	DPYSL4	1.4841	CEL	-0.224906	L1CAM	1.25047
	VTN	1.48309	SPTB	-0.232664	PRG4	1.24707
	CA3	1.47777	ANKRD1	-0.242142	ENKUR	1.24603
	TRHDE	1.46724	ATP1A3	-0.252427	SLITRK4	1.24163
	SSPO	1.46509	RGS6	-0.257318	HBA2	1.23799
	MT1G	1.46261	FGF9	-0.257778	PLA2G2A	1.2368
	RNF208	1.45515	PLIN4	-0.276828	DNER	1.2346
	ITK	1.45051	HRASLS5	-0.283418	CCDC78	1.2345
	PDK4	1.44579	VWA7	-0.283632	RTN4R	1.22359
	NKG7	1.44508	ITGA1	-0.285418	TRPM8	1.22019
	FREM2	1.44296	HSPA4L	-0.291262	FAM95C	1.2163
	KCNS1	1.4416	NETO1	-0.300267	DNAI2	1.21123
	SLC4A11	1.43653	COL8A1	-0.312864	IL1RN	1.21059
	FAM171A2	1.42973	NGFR	-0.313192	DLEC1	1.20856
	ENHO	1.42398	HMGA2	-0.31507	ZNF365	1.20302
	HBA1	1.42381	CDC20	-0.315566	SCAND1	1.20156
	PTPRT	1.42284	NECAB1	-0.321749	LRRC32	1.19846
	COL28A1	1.42133	CES1	-0.336272	FAM81B	1.19761
	SPOCK3	1.41801	SSPO	-0.337221	ANKRD1	1.19327
	ADAMTS4	1.41435	VNN2	-0.340339	LYPD6	1.18733
	SLC11A1	1.4142	GFAP	-0.349914	LEP	1.18098
	VEGFA	1.40638	DNAH5	-0.351244	ABCA4	1.17055
	AK5	1.39692	GRIK3	-0.352508	OGN	1.16545
	KIAA0754	1.39551	TRHDE	-0.360551	OLFM4	1.15166
	MUC13	1.3895	PCDHGC5	-0.376597	KCNH2	1.14489
	ADAM12	1.38096	ACTG2	-0.382414	GRIN2A	1.14105
	CES1	1.37398	CDHR1	-0.39732	PI16	1.1266
	ZBTB16	1.372	PKD1L2	-0.404491	PPM1E	1.11863
	TGFBI	1.3689	GPM6A	-0.406475	SDPR	1.10611
	ATRNL1	1.36419	HES6	-0.416571	INA	1.10585
	LINC00925	1.35635	PPP1R16A	-0.41708	CYP24A1	1.09942
	SLC51A	1.34883	MUC13	-0.417481	L1TD1	1.07783
	SPINK5	1.34181	OGN	-0.425805	KLK10	1.04624
	ENPEP	1.34155	GLDC	-0.42604	CA2	1.03817
	HMGA2	1.3279	S100P	-0.426406	CRABP1	1.03546
	KYNU	1.32694	IL17RB	-0.429439	DNAH3	1.03515
	CD79A	1.32069	ZMYND10	-0.429859	PDIA2	1.02637
	ATP1A2	1.31825	IL7R	-0.431748	TMEM119	1.02065
	MIB2	1.29748	RRAD	-0.433882	CAMK2B	1.00165
	THNSL2	1.29747	HAGHL	-0.439862	KLKB1	1.00027
	OLR1	1.29727	SLITRK4	-0.442307	DNAH6	0.99913
	MFI2	1.29307	DHRS9	-0.444674	MYO18B	0.978272
	EYS	1.29287	ESPN	-0.445141	SLC51A	0.974536
	KCNH3	1.28394	HPGD	-0.453677	GRP	0.963879
	RGS1	1.27466	ACKR3	-0.475876	LOC100288152	0.963296
	CHTF18	1.27443	GJB2	-0.477532	CXCL9	0.962043
	ANLN	1.2735	COL10A1	-0.48191	KCNH3	0.957452
	DNER	1.27198	ACHE	-0.483099	PLA2G7	0.95543
	RN7SL1	1.26843	FGFR4	-0.49838	GADD45G	0.93851
	PSAT1	1.26416	DNAH11	-0.503098	SV2C	0.931365
	GRIK2	1.26149	LINC00925	-0.51893	B3GALT2	0.928773
	STAC2	1.22748	SYT1	-0.520757	FBXO2	0.927257
	PAPPA2	1.22452	PLEKHG4B	-0.539579	OXTR	0.926591
	NKAIN2	1.22243	COL4A4	-0.552999	THNSL2	0.925365
	GALNT5	1.18278	SELP	-0.556717	SLC4A4	0.914076
	H19	1.17816	DRC1	-0.560942	GPD1	0.904234
	FAXDC2	1.1577	GADD45G	-0.585742	ELF3	0.900145
	KLB	1.14869	CHIT1	-0.586443	CEL	0.899539
	IGSF9B	1.14562	ANGPTL4	-0.591748	SERPINA5	0.886576
	HK3	1.14368	CD163	-0.599312	LRFN4	0.873691
	C2orf40	1.12066	TMEM178B	-0.606344	AP3B2	0.869786
	EGF	1.1181	PEG10	-0.616561	ZNF208	0.865938
	CREG2	1.11697	CEACAM1	-0.621663	ATP1A2	0.86445
	OMD	1.0708	ONECUT2	-0.623362	KBTBD12	0.851145
	DHRS9	1.06878	MFAP5	-0.62377	ALPK2	0.826465
	HBA2	1.03823	MARVELD2	-0.624016	MYB	0.820002
	SLC7A11	1.03819	H19	-0.636812	FCGR3A	0.818269
	IL6	1.03059	SLC16A9	-0.64461	SEZ6L	0.808635
	MMP11	1.01877	PHACTR3	-0.651131	FPR1	0.800739
	DDR2	1.01673	IP6K3	-0.671196	VNN1	0.764388
	MEGF11	1.01321	CDKL5	-0.696533	CADM2	0.758518
	KBTBD12	1.00749	MIB2	-0.699335	`HLA-H`	0.748325
	SERPINA5	0.996328	DLGAP1	-0.701824	CA14	0.746933
	ESR1	0.985274	NEFM	-0.70197	C1orf168	0.72683
	PCDH20	0.984887	LHFPL4	-0.704327	SLC6A15	0.726797
	AKR1C3	0.984494	ELOVL6	-0.711	SLC5A9	0.714617
	CEMIP	0.96821	ACSL6	-0.722196	TK1	0.713587
	QPCT	0.936689	GLT1D1	-0.731034	ALOX15	0.699293
	SUSD2	0.933336	ABCC6	-0.766805	NLRP2	0.692774
	RECQL4	0.928102	RIMBP2	-0.800176	FAM171A2	0.680704
	LYVE1	0.926733	POU5F1	-0.804183	KYNU	0.676876
	SCAND1	0.923947	NEK2	-0.806884	HSPA6	0.660395
	PROC	0.920334	THBS4	-0.809647	SAMD11	0.643301
	RET	0.905569	ITGB3	-0.812171	SULT4A1	0.634624
	L1CAM	0.901399	TUBB2B	-0.826749	RPPH1	0.624426
	UCHL1	0.880555	ADARB2	-0.843286	SIRPB1	0.601473
	ABCC2	0.870791	FREM2	-0.861152	NFE2	0.589425
	MYH11	0.870627	CDH4	-0.878297	DES	0.580365
	ZNF385B	0.851422	THEM6	-0.895546	THBS4	0.554718
	LYPD6	0.834948	FCGR3A	-0.899553	NEFM	0.535699
	MMRN1	0.831778	CSMD1	-0.926449	PNMA3	0.521649
	G0S2	0.826557	SLC4A4	-0.982011	PTH2R	0.464522
	SLITRK4	0.815697	COL4A3	-0.997785	LRP1B	0.462106
	LIME1	0.786381	ALAS2	-1.00584	AMPH	0.460598
	CYP3A5	0.784923	NRGN	-1.00767	PRR29	0.408852
	LRRC32	0.768663	BAIAP3	-1.05309	ESR1	0.407416
	KCNJ10	0.759707	CAMK2B	-1.0783	JAKMIP3	0.405353
	RTN4R	0.684719	SORBS2	-1.08904	PCSK1N	0.392468
	TRAPPC5	0.683599	MARCO	-1.09418	BMP3	0.388008
	SCNN1D	0.673351	TNNC1	-1.09689	HGD	0.379417
	F13A1	0.645528	NEB	-1.10359	DHRS9	0.372249
	MARVELD2	0.645466	PHGDH	-1.10414	ITPKA	0.370061
	ACVR1C	0.60218	TP63	-1.10612	MYO3A	0.365108
	SLC38A3	0.59833	FCGBP	-1.14371	SHISA9	0.358545
	VWA7	0.575215	DLEC1	-1.15035	LRAT	0.351122
	ANGPTL7	0.542329	P2RY1	-1.17184	CDKL5	0.34492
	C1QB	0.480397	LRRC4B	-1.17544	CCDC37	0.340088
	CA2	0.479568	PLA2G7	-1.27338	CFP	0.313502
	LRG1	0.414444	NAPSB	-1.28181	ROPN1L	0.311211
	PCDHGC5	0.36784	LYVE1	-1.28473	MTTP	0.275356
	CCDC85B	0.317444	USP32P1	-1.31101	ADARB2	0.251062
	NRGN	0.298498	CLDN10	-1.31985	TFR2	0.245914
	TMEM178B	0.277162	CITED4	-1.32741	CXCL1	0.243636
	L1TD1	0.258783	SCN3A	-1.35818	GRIA1	0.235811
	ADARB2	0.254502	ARHGEF4	-1.41257	KIF19	0.209416
	RN7SK	0.250338	PCSK2	-1.4418	LVRN	0.204697
	PI16	0.194603	C7	-1.44986	KCNJ10	0.18562
	MYO3A	0.148116	ASPHD1	-1.45323	AGT	0.151605
	SUSD4	0.138349	FAT2	-1.4559	BHMT2	0.0964777
	POSTN	0.111375	IFI44L	-1.46445	RMRP	0.057183
	ACSL6	0.107232	ELAVL2	-1.54465	VTN	0.0478675
	RMRP	0.0610431	CPAMD8	-1.62865	PTPRT	-0.00230808
	PPM1E	0.0373193	LIME1	-1.63986	NKG7	-0.0934031
	SLC5A9	0.0125801	CRABP2	-1.64191	RASL11B	-0.107381
	GPD1	0.00337674	SCIN	-1.65575	ATRNL1	-0.111661
	OPLAH	-0.00409697	TESC	-1.6966	RN7SK	-0.151358
	POU2AF1	-0.00477294	ITGB4	-1.75955	NSG1	-0.243632
	PCP4L1	-0.0348349	KCNH8	-1.791	C2orf40	-0.361929
	VIT	-0.0736783	SCUBE3	-1.88131	NCR3LG1	-0.496738
	DNAH17	-0.186143	CLGN	-1.89417	TRIM58	-0.510479
	TNXB	-0.285669	CA12	-1.99949	MMP17	-0.601072
	FGFR4	-0.455039	DMGDH	-2.16286	TRAPPC5	-0.632715
	ECM2	-0.468634	C1orf233	-2.19115	PON3	-0.661967
	ZNF208	-0.800181	MB	-2.38916	CFAP126	-1.18199
	ROPN1L	-1.35095	FSTL4	-2.42956	PLIN1	-1.6199

## Sheet: Table S8 (Related to Fig. S7)
	Table S8 (Related to Figure S7). Important genes prioritized by sex-specific transcriptomic aging clocks.
	Healthy Both Genes	Healthy Both Importance	Healthy Male Genes	Healthy Male Importance	Healthy Female Genes	Healthy Female Importance	Important Genes in Healthy Males	Important Genes in Healthy Females	Important Genes Common to Males and Females	Important Genes Only in Males	Important Genes Only in Females		Description	Both		Description	Males		Description	Females
	KRT6C	14.7899	KRT6C	27.3091	UTY	14.5365	KRT6C	UTY	UTY	KLHDC7A	HSPA7		MAPK cascade	8.51552		regulation of transmembrane transport	3.04965		tube development	14
	KLK6	14.1318	MMP10	13.1502	KRT6C	14.0823	MMP10	KRT6C	KRT6C	CA12	NLRP2		response to wounding	8.42364		regulation of ion transmembrane transport	3.04965		enzyme linked receptor protein signaling pathway	12.1326
	SPRR1B	12.2345	KLK6	11.9269	TXLNGY	13.2454	KLK6	TXLNGY	TXLNGY	RANBP3L	SFTA2		regulation of defense response	8.42364		regulation of ion transport	2.37683		response to organic cyclic compound	11.5395
	MMP10	10.4737	KDM5D	11.6131	ZFY	12.7522	KDM5D	ZFY	ZFY	C1orf95	CLDN3		ERK1 and ERK2 cascade	8.35627		behavior	1.95347		cytokine-mediated signaling pathway	11.4926
	CALML3	9.35038	KRT6B	10.173	EIF1AY	12.4139	KRT6B	EIF1AY	EIF1AY	TDGF1	CTSE		signal transduction by protein phosphorylation	8.33074		cation transmembrane transport	1.64651		cellular response to cytokine stimulus	11.1901
	CEACAM5	8.90614	RPS4Y1	9.88543	PRKY	12.4052	RPS4Y1	PRKY	PRKY	ATP1A2	CPXM1		negative regulation of programmed cell death	8.24391		ion transmembrane transport	1.62581		anatomical structure formation involved in morphogenesis	11.1109
	GRP	8.34475	ETNPPL	7.88228	SERPINB3	9.66051	ETNPPL	SERPINB3	SERPINB3	AGT	CLDN18		regulation of MAPK cascade	8.24391		cation transport	1.62581		tube morphogenesis	10.872
	FGA	7.5865	ZIC5	7.13697	PRSS2	9.10376	ZIC5	PRSS2	PRSS2	RHCG	PAX8		negative regulation of cell death	8.10492		smooth endoplasmic reticulum calcium ion homeostasis	1.45531		circulatory system development	10.8717
	KRT6B	7.48156	NPPB	6.70159	CALML3	8.90497	NPPB	CALML3	CALML3	C1orf168	ABCC2		negative regulation of apoptotic process	8.10492		regulation of cation transmembrane transport	1.32336		positive regulation of cell differentiation	10.4261
	PRSS2	7.31648	BPIFB1	6.23928	KRT4	8.86158	BPIFB1	KRT4	KRT4	CDHR3	SERPINA3		positive regulation of intracellular signal transduction	7.94498		regulation of membrane potential	1.32336		negative regulation of cell death	10.3614
	SFTPC	6.51971	PKD1L2	6.14774	FGA	8.39314	PKD1L2	FGA	FGA	GREM1	FGFR3		regulation of ERK1 and ERK2 cascade	7.85741		positive regulation of nervous system development	1.27157		response to drug	10.1213
	MSMB	6.48315	CALML3	5.92326	SPRR1B	8.23263	CALML3	SPRR1B	SPRR1B	SLC14A1	BCAS1		response to growth factor	7.81955		positive regulation of NF-kappaB transcription factor activity	1.26404		vasculature development	9.97159
	MUC16	6.27241	EIF1AY	5.23214	KRT6A	8.15878	EIF1AY	KRT6A	KRT6A	GNG4	FAM83B		innate immune response	7.77477		astrocyte activation involved in immune response	1.2013		regulation of signaling receptor activity	9.95211
	BPIFA1	6.07182	DDX3Y	4.92071	SPRR3	7.8074	DDX3Y	SPRR3	SPRR3	DDN	FST		regulation of immune response	6.98438		negative regulation of low-density lipoprotein receptor activity	1.2013		positive regulation of intracellular signal transduction	9.94227
	CST1	5.80907	SCGB3A2	4.89899	KRT6B	7.5597	SCGB3A2	KRT6B	KRT6B	NR4A1	CDH4		positive regulation of ERK1 and ERK2 cascade	6.98438		metal ion transport	1.16554		blood vessel morphogenesis	9.90385
	NPPB	5.7454	FGA	4.86367	NPPB	7.50346	FGA	NPPB	NPPB	VWA7	ADGRF1
	NLRP2	5.69981	UTY	4.84141	HSPA7	7.18797	UTY	HSPA7	TM4SF4	CRABP1	FNIP2
	ZIC5	5.54685	EYA4	4.70103	TM4SF4	6.77219	EYA4	TM4SF4	SERPINB13	FAT1	ZIC1
	UGT2B4	5.49933	KLHDC7A	4.41219	SERPINB13	6.44386	KLHDC7A	SERPINB13	SFTPA1	CCDC144B	KRT14
	SPRR3	5.38409	PGC	4.37201	SFTPA1	6.4414	PGC	SFTPA1	SPAG6	ALPK2	MYOM3
	SERPINB3	5.37611	CLDN6	4.1645	SPAG6	6.40887	CLDN6	SPAG6	ZIC5	DOC2A	DLK1
	OGDHL	5.11743	KRT13	4.11828	ZIC5	6.17428	KRT13	ZIC5	SYT13	ERICH3	PTGS2
	FGB	5.07949	APLNR	4.11745	SYT13	6.13783	APLNR	SYT13	CEACAM5	VNN2	CACNG4
	HSPA7	5.04829	GRP	4.03503	CEACAM5	5.98965	GRP	CEACAM5	GRP	HSPA4L	IFI44L
	KRT6A	5.00741	TRPM8	3.96341	GRP	5.98515	TRPM8	GRP	XIST	IDO1	GPNMB
	MMP13	4.82329	MUC16	3.84523	NLRP2	5.96618	MUC16	NLRP2	USP9Y	ALB	ELF3
	SERPINB5	4.75456	OGDHL	3.82024	XIST	5.78747	OGDHL	XIST	UGT2B4	PPP1R1B	VSNL1
	KRT13	4.71306	FBN3	3.81768	USP9Y	5.72418	FBN3	USP9Y	SERPINB5	DPYSL4	KRT15
	KRT4	4.6186	ALDH1L1	3.60973	UGT2B4	5.56257	ALDH1L1	UGT2B4	FGG	ADH1B	PTPRT
	HMGCS2	4.61513	MMP13	3.58323	SERPINB5	5.55227	MMP13	SERPINB5	MTRNR2L1	RNF208	F5
	CXCL13	4.61219	USP9Y	3.54119	FGG	5.40685	USP9Y	FGG	HMGCS2	DPP10	STEAP4
	SCGB3A2	4.55149	SPRR2A	3.51354	MTRNR2L1	5.38001	SPRR2A	MTRNR2L1	KLK6	RTN4RL2	PPP4R4
	XIST	4.45246	KRT4	3.49851	HMGCS2	5.26797	KRT4	HMGCS2	KRT13	SMIM24	CHGA
	SPRR2A	4.44946	KRT6A	3.4628	KLK6	5.2662	KRT6A	KLK6	RPS4Y1	PPM1E	ZBED6
	CLDN6	4.44569	UGT2B4	3.44882	SFTA2	5.21902	UGT2B4	SFTA2	CEACAM6	SYT2	ST6GALNAC1
	FABP7	4.44097	ZFY	3.40044	CLDN3	5.1739	ZFY	CLDN3	BPIFA1	APOL4	XDH
	CLDN3	4.4352	DSC3	3.31077	CTSE	5.1351	DSC3	CTSE	MMP12	HRASLS5	EYA1
	DSG3	4.39595	LYZ	3.29509	KRT13	4.97002	LYZ	KRT13	MSMB	GRIK2	NAPRT
	SERPINB13	4.32106	CHI3L1	3.23406	CPXM1	4.96442	CHI3L1	CPXM1	AADAC	HBA1	S100A1
	EYA4	4.28019	CA12	3.2338	RPS4Y1	4.92966	CA12	RPS4Y1	GJB6	KLKB1	PIGR
	TRPM8	4.27843	RANBP3L	3.17461	CEACAM6	4.9036	RANBP3L	CEACAM6	DSG3	PSAT1	CREG2
	CRABP1	4.27311	WIF1	3.16957	BPIFA1	4.86962	WIF1	BPIFA1	CST1	DRAIC	CAPN8
	CEACAM6	4.22679	MMP1	3.16569	MMP12	4.86667	MMP1	MMP12	RASL11B	RN7SL2	CFTR
	TM4SF4	4.21866	TXLNGY	3.16128	MSMB	4.84842	TXLNGY	MSMB	KRT16	LRRN3	SCGN
	GSTA1	4.19578	ERAP2	3.14061	AADAC	4.73276	ERAP2	AADAC	CLDN6	PI16	KLK11
	FGG	4.16362	TRDN	3.11945	GJB6	4.68942	TRDN	GJB6	FSTL4	GRIA1	CYP4B1
	FGL1	4.15494	C1orf95	3.11277	DSG3	4.6532	C1orf95	DSG3	PROM1	HAGHL	HLA-DQB1
	SYT13	4.12637	TDGF1	3.106	CST1	4.65262	TDGF1	CST1	ADIPOQ	TMEM119	MUC4
	HPCAL4	4.0776	C16orf89	3.09652	RASL11B	4.54483	C16orf89	RASL11B	IGLL5	METRN	TLR2
	RYR3	4.04045	CLU	3.06884	KRT16	4.48078	CLU	KRT16	MMP10	DLEC1	PRODH
	PPP4R4	4.02586	ACKR3	3.0386	CLDN6	4.46773	ACKR3	CLDN6	ITGB8	STAC2	SERPINE1
	CHRNA3	3.95459	KIF1A	3.0344	CLDN18	4.46357	KIF1A	CLDN18	ADH7	SORBS2	CP
	ADIPOQ	3.91443	AQP4	3.02981	FSTL4	4.45113	AQP4	FSTL4	CPLX2	ATRNL1	STRA6
	AADAC	3.90808	SPRR1B	2.93295	PROM1	4.39712	SPRR1B	PROM1	VTCN1	NR4A3	CXCL14
	PAEP	3.89073	ATP1A2	2.92971	PAX8	4.38718	ATP1A2	PAX8	FGB	TF	FCGR3B
	CPLX2	3.8823	AGT	2.92154	ADIPOQ	4.35311	AGT	ADIPOQ	SPRR2A	NPTX2	KBTBD12
	RASL11B	3.87904	SLC4A1	2.91064	ABCC2	4.34543	SLC4A1	ABCC2	AZGP1	NECAB1	IL17RB
	GJB6	3.85193	LMO3	2.87365	IGLL5	4.33417	LMO3	IGLL5	OGDHL	LRRC4B	SERPINA5
	PAX8	3.82669	CD36	2.83433	SERPINA3	4.3033	CD36	SERPINA3	MXRA5	MME	OMD
	MMP1	3.82359	FGL1	2.7791	FGFR3	4.27363	FGL1	FGFR3	MFSD4	MARVELD2	NEFL
	BPIFB1	3.78084	BPIFA1	2.77672	MMP10	4.26373	BPIFA1	MMP10	SNORD3A	B3GALT2	SEZ6L
	USP32P2	3.77667	VIL1	2.75927	BCAS1	4.22409	VIL1	BCAS1	NPPA	CCDC37	OCLN
	`HLA-H`	3.73983	CALCA	2.64075	FAM83B	4.18285	CALCA	FAM83B	MUC5AC	SCN1A	RGS1
	MMP12	3.73327	MXRA5	2.62986	ITGB8	4.17155	MXRA5	ITGB8	MUC16	CD24	COL3A1
	FSCN1	3.71424	RHCG	2.62149	ADH7	4.15436	RHCG	ADH7	PAEP	MYH11	SLC6A15
	FAM83A	3.67826	TEKT1	2.6196	FST	4.14409	TEKT1	FST	CA10		MUC5B
	C16orf89	3.62512	SH2D5	2.61957	CPLX2	4.13285	SH2D5	CPLX2	CXCL13		TRIM29
	DLK1	3.62438	C1orf168	2.57885	CDH4	4.11259	C1orf168	CDH4	CYP24A1		FAM167A
	SFTPA1	3.59347	MUC5AC	2.57719	ADGRF1	4.08369	MUC5AC	ADGRF1	MYO18B		HP
	S100A8	3.5785	`HLA-H`	2.57406	FNIP2	4.05208	HLA-H	FNIP2	KLK7		COL1A1
	ZNF385B	3.53481	CDHR3	2.56944	ZIC1	4.03616	CDHR3	ZIC1	TFCP2L1		ERMN
	`SOX2-OT`	3.51346	PEBP4	2.55076	VTCN1	3.98583	PEBP4	VTCN1	SLAMF7		DST
	KLK7	3.48764	KLK7	2.54022	KRT14	3.97169	KLK7	KRT14	HLA-DRB6		RORC
	LYZ	3.47665	L1TD1	2.53953	MYOM3	3.96611	L1TD1	MYOM3	HLA-DQA1		DIO2
	DNAH2	3.46167	SPRR3	2.53648	DLK1	3.90584	SPRR3	DLK1	TEKT1		ACVR1C
	`HLA-DQA1`	3.36578	GPM6A	2.51628	PTGS2	3.89731	GPM6A	PTGS2	FUT9		SLITRK4
	ADM	3.29171	GJB6	2.49478	FGB	3.8508	GJB6	FGB	SFTPB		TNS4
	KDM5D	3.28639	PHGDH	2.49178	CACNG4	3.82869	PHGDH	CACNG4	MMP13		STXBP5L
	SPAG6	3.27928	STC1	2.49119	IFI44L	3.80203	STC1	IFI44L	DDX3Y		FBN2
	SCN2A	3.27153	PRSS2	2.48469	GPNMB	3.79584	PRSS2	GPNMB	SLC39A4		S100A9
	TEKT1	3.26789	WDR72	2.47978	SPRR2A	3.76888	WDR72	SPRR2A	SPTB		HHLA2
	SFTA2	3.2673	MZB1	2.45712	AZGP1	3.75997	MZB1	AZGP1	PTPRN		HLA-DRB5
	PIGR	3.26189	KRT16	2.45692	OGDHL	3.74453	KRT16	OGDHL	MRAP2		TENM1
	SPINK1	3.23549	KCNH3	2.4569	MXRA5	3.71665	KCNH3	MXRA5	UPK1B		THNSL2
	C1orf168	3.23456	ECEL1	2.45359	ELF3	3.70105	ECEL1	ELF3	FKBP5		LIF
	ADH7	3.22087	PALLD	2.4525	VSNL1	3.69968	PALLD	VSNL1	CD36		KCNQ5
	SH2D5	3.20113	FABP4	2.44314	MFSD4	3.66693	FABP4	MFSD4	HLA-H		TMC5
	PALLD	3.1986	AQP7	2.44095	KRT15	3.65146	AQP7	KRT15	SCD		CERKL
	KRT14	3.16344	TREM1	2.40227	PTPRT	3.62624	TREM1	PTPRT	ATF3		COL4A3
	CYP24A1	3.16141	`SOX2-OT`	2.39661	SNORD3A	3.62016	SOX2-OT	SNORD3A	SPP1		PLEKHS1
	KIF1A	3.15395	AP3B2	2.39576	NPPA	3.61661	AP3B2	NPPA	SLC44A4		CXCL17
	IGF2BP1	3.14346	AZGP1	2.39291	F5	3.60232	AZGP1	F5	SH3RF2		FOSB
	CREG2	3.13098	SPAG6	2.38495	MUC5AC	3.57489	SPAG6	MUC5AC	ABCC3		KRT7
	WIF1	3.10806	FSCN1	2.38106	STEAP4	3.57011	FSCN1	STEAP4	SCGB1A1		TP63
	EEF1A2	3.08729	XIST	2.36582	MUC16	3.563	XIST	MUC16	CCL18		DHRS9
	CXCL17	3.0819	GREM1	2.35437	PPP4R4	3.55995	GREM1	PPP4R4	KRT5		MUC20
	FBN3	3.07484	SLC14A1	2.329	PAEP	3.55549	SLC14A1	PAEP	SFTPC		S100A8
	MUC5AC	3.05121	GNG4	2.32258	CA10	3.54327	GNG4	CA10	FGL1		HLA-DQA2
	B4GALNT4	2.97034	TJP3	2.31892	CHGA	3.54068	TJP3	CHGA	MUC13		S100P
	COL9A1	2.96552	SLC39A4	2.31815	ZBED6	3.5282	SLC39A4	ZBED6	MS4A1		NRXN1
	TMEM59L	2.96424	ADH7	2.31708	ST6GALNAC1	3.5185	ADH7	ST6GALNAC1	CDHR1		ESPN
	DDN	2.9557	ZNF385B	2.30703	CXCL13	3.51605	ZNF385B	CXCL13	CITED4		CD14
	PLEKHS1	2.95153	INA	2.2929	CYP24A1	3.51186	INA	CYP24A1	IGF2BP1		CLDN10
	TXLNGY	2.94237	DDN	2.2886	XDH	3.5035	DDN	XDH	RRM2		SLC4A4
	SEMA3E	2.94174	IGLL5	2.28141	MYO18B	3.50025	IGLL5	MYO18B	POF1B		DPP6
	TREM1	2.93497	SFTPC	2.27228	EYA1	3.47609	SFTPC	EYA1	COL4A6		CFB
	CTSE	2.93209	TUBB4A	2.27053	NAPRT	3.4676	TUBB4A	NAPRT	SERPINA1		PRSS12
	COL22A1	2.91033	PDIA2	2.26921	KLK7	3.46077	PDIA2	KLK7	UBD		NAPSB
	COL2A1	2.91005	SERPINA1	2.25938	S100A1	3.44891	SERPINA1	S100A1	FGF9		FREM2
	ALDH1L1	2.89345	CEACAM6	2.2448	TFCP2L1	3.43863	CEACAM6	TFCP2L1	IER3		GNLY
	UPK1B	2.89192	ADIPOQ	2.23314	SLAMF7	3.42771	ADIPOQ	SLAMF7	MZB1		PCSK2
	TDGF1	2.87673	UBE2C	2.22096	`HLA-DRB6`	3.39304	UBE2C	HLA-DRB6	MMP1		CXCL6
	FAM81B	2.86696	EPHA10	2.21953	`HLA-DQA1`	3.3925	EPHA10	HLA-DQA1	SDPR		MTMR7
	EREG	2.86469	NR4A1	2.2157	PIGR	3.38201	NR4A1	PIGR	AFAP1-AS1		TRHDE
	COL6A3	2.86119	VWA7	2.21132	TEKT1	3.37147	VWA7	TEKT1	EEF1A2		CNTN1
	KLK11	2.84637	VWA3A	2.20062	CREG2	3.36621	VWA3A	CREG2	BPIFB1		HOPX
	CALCA	2.83712	CRABP1	2.19978	FUT9	3.36036	CRABP1	FUT9	AP3B2		NETO1
	UTY	2.83381	SEPP1	2.19929	SFTPB	3.3561	SEPP1	SFTPB	SOX2-OT		ENC1
	VTCN1	2.82749	HBB	2.19528	MMP13	3.35046	HBB	MMP13	GJB2		BAIAP3
	PSAT1	2.76571	AMPH	2.18923	CAPN8	3.34103	AMPH	CAPN8	AKR1B10		ANGPTL4
	CFD	2.76279	CFAP126	2.16706	DDX3Y	3.31503	CFAP126	DDX3Y	GPM6A		CHRNA3
	HERC2P3	2.75753	NKAIN2	2.16517	SLC39A4	3.315	NKAIN2	SLC39A4	ETNPPL		CIDEC
	KRT16	2.75746	FOXQ1	2.16184	CFTR	3.31296	FOXQ1	CFTR	SOX2		RGS6
	KRT17	2.75642	SERPINB2	2.15893	SCGN	3.30071	SERPINB2	SCGN	SLC26A9		USP32P1
	IGLL5	2.72415	VTCN1	2.15169	SPTB	3.29668	VTCN1	SPTB	AQP4		PHACTR3
	GABRA3	2.71871	FAT1	2.14625	PTPRN	3.29058	FAT1	PTPRN	WIF1		COL22A1
	ANGPTL7	2.71412	KRT5	2.14589	MRAP2	3.2902	KRT5	MRAP2	C16orf89		FAM179A
	GNG4	2.71368	GSTA1	2.14174	UPK1B	3.28519	GSTA1	UPK1B	KCNT1		OLR1
	RPS4Y1	2.71075	CXCL13	2.14111	FKBP5	3.28053	CXCL13	FKBP5	ZNF385B		MMP9
	MET	2.70962	COL4A6	2.1349	KLK11	3.27846	COL4A6	KLK11	RTKN2		RASSF6
	SFRP4	2.70448	AADAC	2.13209	CYP4B1	3.25384	AADAC	CYP4B1	FPR1		LAMP3
	AQP3	2.70389	SALL1	2.1227	`HLA-DQB1`	3.23844	SALL1	HLA-DQB1	LTF		CDO1
	GAP43	2.68642	FSTL4	2.118	MUC4	3.23372	FSTL4	MUC4	ABCG2		VCAN
	EIF1AY	2.68569	CCDC144B	2.10993	CD36	3.2286	CCDC144B	CD36	SEPP1		XK
	NOXA1	2.66977	SAA1	2.10783	TLR2	3.22615	SAA1	TLR2	HLA-DQB2		TFPI2
	IDO1	2.6695	SPTB	2.10576	`HLA-H`	3.19713	SPTB	HLA-H	KDM5D		AMBP
	UBD	2.66879	TMPRSS3	2.10486	SCD	3.19395	TMPRSS3	SCD	BRINP1		VEGFA
	CNGB1	2.6659	DSG3	2.08689	PRODH	3.19229	DSG3	PRODH	SAA2		AQP5
	KCNE4	2.66357	P2RY1	2.08279	ATF3	3.18644	P2RY1	ATF3	RNF128		CDKL2
	PTHLH	2.65512	HMGCS2	2.07228	SERPINE1	3.18355	HMGCS2	SERPINE1	TMEM63C		RASD1
	MATK	2.64873	ALPK2	2.06982	SPP1	3.17328	ALPK2	SPP1	SPINK1		B4GALNT4
	GABBR2	2.63614	ADAM23	2.06636	SLC44A4	3.16823	ADAM23	SLC44A4	PKD1L2		CLCA2
	FOXQ1	2.62872	ANGPTL7	2.05962	CP	3.16285	ANGPTL7	CP	ERBB4		SLC11A1
	PSCA	2.62601	DOC2A	2.05783	STRA6	3.16255	DOC2A	STRA6	PHGDH		H19
	MAP7D2	2.61938	OXTR	2.05755	CXCL14	3.14839	OXTR	CXCL14	ERAP2		HPR
	PCP4	2.61494	PCP4	2.05132	FCGR3B	3.14306	PCP4	FCGR3B	VTN		PI3
	DNAH6	2.59608	ZNF365	2.04946	KBTBD12	3.13894	ZNF365	KBTBD12	ISG15		RNU2-2P
	STAC2	2.585	VTN	2.04669	SH3RF2	3.13592	VTN	SH3RF2	SFRP4		NGFR
	DES	2.57518	ERICH3	2.04099	IL17RB	3.12886	ERICH3	IL17RB	ABCA13		SFN
	PPP1R1B	2.5735	IGF2BP1	2.02581	ABCC3	3.12632	IGF2BP1	ABCC3	PRAME		AKR1C1
	CIDEC	2.56933	SLC44A4	2.02449	SCGB1A1	3.12515	SLC44A4	SCGB1A1	GABRP		PCK1
	TRDN	2.56876	CHI3L2	2.0222	SERPINA5	3.12486	CHI3L2	SERPINA5	RYR3		CLEC4F
	ZFY	2.56772	MYO3B	2.01129	OMD	3.12341	MYO3B	OMD	FABP7		PCDH19
	CCL20	2.56038	SOX2	2.00749	NEFL	3.11074	SOX2	NEFL	GALNT5		SLC4A11
	METRN	2.55534	VNN2	1.9956	SEZ6L	3.10941	VNN2	SEZ6L	CLGN		TOX3
	PCSK1N	2.54762	VNN1	1.99414	OCLN	3.0989	VNN1	OCLN	IGF2BP3		DEPDC1
	SLC51A	2.52583	CDH12	1.99007	CCL18	3.08753	CDH12	CCL18	FAM83A		NKG7
	CACNA1I	2.52004	SYT13	1.97466	RGS1	3.07208	SYT13	RGS1	SERPINB2		GAP43
	DMBT1	2.51247	KIAA0754	1.97083	COL3A1	3.07179	KIAA0754	COL3A1	FBP1		IL1RL1
	GABRP	2.50862	SPOCK3	1.96635	SLC6A15	3.05176	SPOCK3	SLC6A15	NEURL1		RAB3B
	SERPINE1	2.5065	C2	1.96467	KRT5	3.0469	C2	KRT5	TUBB4A		F13A1
	TNC	2.4979	DUSP1	1.96456	MUC5B	3.03508	DUSP1	MUC5B	TMEM59L		HSPG2
	CDO1	2.49713	PTPRN	1.96117	SFTPC	3.03371	PTPRN	SFTPC	SLC5A1		FMO5
	SCGB1A1	2.49531	COL2A1	1.95325	TRIM29	3.03278	COL2A1	TRIM29	SLC7A2		IGFBP2
	LIF	2.48672	HSPA4L	1.94952	FGL1	3.03222	HSPA4L	FGL1	SFTPA2		KCNE4
	IGFBP5	2.45388	MAP7D2	1.94858	MUC13	3.01977	MAP7D2	MUC13	CHI3L1		CFP
	CD36	2.45214	PROM1	1.93764	FAM167A	3.01183	PROM1	FAM167A	C2		KRT1
	PTPRZ1	2.44951	SPINK1	1.91614	MS4A1	3.00751	SPINK1	MS4A1	FSCN1		RBP4
	CACNG4	2.4181	TNNT3	1.91014	HP	2.99954	TNNT3	HP	ORM1		GRIK3
	INA	2.41779	TMEM59L	1.90676	COL1A1	2.9985	TMEM59L	COL1A1	DUOX2		KYNU
	S100A12	2.40707	TUBA4B	1.90613	CDHR1	2.99715	TUBA4B	CDHR1	SAA1		ARHGEF4
	KANK4	2.40325	IDO1	1.90553	CITED4	2.99179	IDO1	CITED4	COL1A2		COL7A1
	APLNR	2.40088	SFTPB	1.90252	IGF2BP1	2.98869	SFTPB	IGF2BP1	TREM1		ZBBX
	CLIC6	2.39876	CST1	1.8891	ERMN	2.98382	CST1	ERMN	CLU		SNCG
	FAM83B	2.38721	ALB	1.88398	DST	2.98375	ALB	DST	TBX15		SLC34A2
	ETNPPL	2.38206	FAM83A	1.88381	RRM2	2.97368	FAM83A	RRM2	BMP3		TRHDE-AS1
	KRT5	2.37545	CDHR1	1.87978	POF1B	2.97241	CDHR1	POF1B	GLDC		SLC16A9
	ZIC1	2.36229	JCHAIN	1.86002	COL4A6	2.97069	JCHAIN	COL4A6	CALCA		PDZK1IP1
	GREM1	2.35088	FOXJ1	1.85583	SERPINA1	2.97008	FOXJ1	SERPINA1	PENK		KRT17
	SCEL	2.34062	SOCS3	1.84598	UBD	2.95442	SOCS3	UBD	TJP3		PAPPA2
	DUOX2	2.33871	ABCA13	1.84301	FGF9	2.94568	ABCA13	FGF9	ZNF365		IGFBP5
	CCDC141	2.33081	C6	1.83856	RORC	2.93621	C6	RORC	ARMC3		LRP1B
	CDH12	2.31296	PPP1R1B	1.82781	IER3	2.93362	PPP1R1B	IER3	FCGR3A		ADM
	LIPH	2.31045	USP32P2	1.82662	MZB1	2.93259	USP32P2	MZB1	CACNA1B		LEP
	SIRPB1	2.2948	FPR1	1.82575	MMP1	2.92806	FPR1	MMP1	SOCS3		IGFBP3
	ERICH3	2.29278	ADAMTS4	1.82266	DIO2	2.92469	ADAMTS4	DIO2	CYP1A1		TRAPPC5
	SFTPA2	2.28418	DPYSL4	1.82205	ACVR1C	2.92398	DPYSL4	ACVR1C	ATP10B		PPP2R2C
	SYT4	2.28408	NPPA	1.81615	SDPR	2.92227	NPPA	SDPR	PON3		ADH1C
	DSC3	2.28046	TMEM63C	1.81504	SLITRK4	2.92069	TMEM63C	SLITRK4	CLEC3B		GABRB3
	AQP4	2.27687	OPLAH	1.80427	`AFAP1-AS1`	2.91626	OPLAH	AFAP1-AS1	ADAMTS4		BMP7
	ADAM23	2.27524	COL1A2	1.7995	EEF1A2	2.91088	COL1A2	EEF1A2	CX3CR1		MARCO
	AQP5	2.27115	SLC7A2	1.79774	TNS4	2.9076	SLC7A2	TNS4	UBE2C		CADM2
	CACNA1E	2.26053	`AFAP1-AS1`	1.79501	STXBP5L	2.90374	AFAP1-AS1	STXBP5L	COMP		LTB
	C1orf95	2.25534	ADH1B	1.79498	FBN2	2.89794	ADH1B	FBN2	SPOCK3		TRIM58
	CCNB2	2.25253	SNORD3A	1.79168	S100A9	2.89528	SNORD3A	S100A9	KCNH1		CA4
	ATRNL1	2.24134	RNF208	1.78807	BPIFB1	2.89316	RNF208	BPIFB1	PEBP4		CFI
	PRKY	2.23167	AQP3	1.78523	HHLA2	2.89287	AQP3	HHLA2	GABBR2		EGR2
	ADGRF1	2.22865	KCNT1	1.78217	AP3B2	2.88921	KCNT1	AP3B2	SLCO1A2		SULT4A1
	F5	2.225	`HLA-DQB2`	1.78199	`HLA-DRB5`	2.88825	HLA-DQB2	HLA-DRB5	EPHA10		PCP4L1
	CLDN2	2.22308	DUOX2	1.77974	`SOX2-OT`	2.88794	DUOX2	SOX2-OT	KLB		CRYM
	COL25A1	2.21853	DPP10	1.77457	GJB2	2.87664	DPP10	GJB2	APLNR		S100A12
	GRIK2	2.20255	RTN4RL2	1.77375	TENM1	2.86901	RTN4RL2	TENM1	VNN1		PTHLH
	ATP13A4	2.19157	CLGN	1.77347	AKR1B10	2.86377	CLGN	AKR1B10	CLDN2		ALAS2
	MS4A1	2.19029	CLDN2	1.76582	GPM6A	2.85422	CLDN2	GPM6A	KIF1A		PCSK1
	CA4	2.18912	ATF3	1.7572	ETNPPL	2.85277	ATF3	ETNPPL	SH2D5		ADGRG6
	KCNT1	2.18769	CYP4F11	1.74951	THNSL2	2.85075	CYP4F11	THNSL2	CDA		DMBT1
	MYO3B	2.16593	SERPINB5	1.74945	SOX2	2.83894	SERPINB5	SOX2	SLC27A2		ACHE
	CYP1B1	2.16187	RN7SK	1.73957	LIF	2.83893	RN7SK	LIF	NTS		EDN1
	BCAS1	2.1568	NTS	1.72778	KCNQ5	2.82449	NTS	KCNQ5	CFAP126		CCNB2
	CYP4F11	2.15458	PAEP	1.72721	TMC5	2.82309	PAEP	TMC5	SPAG17		TGFBI
	PENK	2.15065	GDA	1.72449	CERKL	2.82218	GDA	CERKL	ERN2		PEG10
	SERPINA3	2.1469	SPAG17	1.71736	SLC26A9	2.82189	SPAG17	SLC26A9	MMP11		MMRN1
	TMEM150C	2.14202	MMP12	1.71416	COL4A3	2.82104	MMP12	COL4A3	ADGRB1		CCDC42B
	BEX1	2.13958	SMIM24	1.71288	PLEKHS1	2.82087	SMIM24	PLEKHS1	PAX8-AS1		DMGDH
	SPHK1	2.13926	SYT4	1.70756	AQP4	2.81882	SYT4	AQP4	JCHAIN		PAX6
	FUT9	2.12663	MUC13	1.69284	CXCL17	2.8174	MUC13	CXCL17	MAP7D2		TNC
	PLIN1	2.12076	EGR3	1.69157	WIF1	2.81559	EGR3	WIF1	KANK4		LOC100288152
	PROC	2.11846	PRAME	1.69047	FOSB	2.80644	PRAME	FOSB	KIAA0754		CNTNAP2
	ANLN	2.11721	VIT	1.68434	KRT7	2.80346	VIT	KRT7	GDA		CNGB1
	CXCL2	2.11212	ADARB2	1.6826	C16orf89	2.80235	ADARB2	C16orf89	GSTA1		CCR5
	SDPR	2.10414	ELFN2	1.66668	KCNT1	2.79434	ELFN2	KCNT1	CHI3L2		PLIN1
	MTRNR2L1	2.10383	`PAX8-AS1`	1.66657	ZNF385B	2.79234	PAX8-AS1	ZNF385B	SYT12		GRIN2A
	POF1B	2.09662	GABRP	1.66655	RTKN2	2.79201	GABRP	RTKN2	PCP4		QPCT
	KCNH2	2.09406	SLCO1A2	1.66538	TP63	2.78649	SLCO1A2	TP63	RAMP1		GPX2
	PRSS3	2.0887	FGG	1.66483	DHRS9	2.78217	FGG	DHRS9	LHFPL4		COL25A1
	OLFM4	2.084	BHMT2	1.66207	MUC20	2.77466	BHMT2	MUC20	CD109		ADAM12
	VSNL1	2.08044	AK5	1.65003	S100A8	2.77326	AK5	S100A8	COL2A1		SCEL
	L1TD1	2.08001	CACNA1B	1.6499	FPR1	2.76953	CACNA1B	FPR1	TFF3		MKI67
	NTS	2.07106	RRM2	1.64935	LTF	2.76824	RRM2	LTF	MYO3A		MUC1
	CYP2B7P	2.06793	CITED4	1.64734	ABCG2	2.76354	CITED4	ABCG2	DSC3		LONRF2
	CHST9	2.0644	SLC27A2	1.64438	`HLA-DQA2`	2.76272	SLC27A2	HLA-DQA2	C4BPA		LYPD3
	USP9Y	2.05773	FAM81B	1.64163	S100P	2.75337	FAM81B	S100P	WDR72		MSLN
	C6	2.05333	SPP1	1.63923	SEPP1	2.75323	SPP1	SEPP1	RGS7BP		LECT1
	PPM1E	2.05246	PPM1E	1.63913	NRXN1	2.75294	PPM1E	NRXN1	PNCK		AKR1C3
	SAA2	2.04986	SYT2	1.62987	ESPN	2.74935	SYT2	ESPN	OXTR		LRP2
	MSLN	2.04253	PLA2G2A	1.62502	CD14	2.74801	PLA2G2A	CD14	VIL1		EGF
	SAA1	2.0403	MLXIPL	1.62369	CLDN10	2.74621	MLXIPL	CLDN10	ADARB2		NOXA1
	SLC1A7	2.03902	DNAH6	1.62165	`HLA-DQB2`	2.73009	DNAH6	HLA-DQB2	PCSK9		CXCL8
	KRT15	2.03725	PCSK9	1.62027	SLC4A4	2.72942	PCSK9	SLC4A4	PGC		DCDC2
	SLC34A2	2.03124	LTF	1.61578	DPP6	2.72488	LTF	DPP6	CDH12		SCIN
	PGC	2.0232	CD109	1.61565	CFB	2.72109	CD109	CFB	CYP4F11		ATP1A3
	SLC5A1	2.01977	APOL4	1.60591	PRSS12	2.71821	APOL4	PRSS12	SOX11		RIMS4
	SLCO1A2	2.0157	HMCN1	1.59959	KDM5D	2.71771	HMCN1	KDM5D	POU2AF1		POSTN
	CHGA	2.00346	CDKL5	1.58877	BRINP1	2.71668	CDKL5	BRINP1	SELP		EMILIN1
	FAM167A	1.99801	MLC1	1.58491	SAA2	2.71617	MLC1	SAA2	DUSP1		CA2
	ADH1B	1.99736	EEF1A2	1.5817	NAPSB	2.71541	EEF1A2	NAPSB	ANGPT2		GSTM1
	GRIA1	1.98441	HRASLS5	1.58043	FREM2	2.7115	HRASLS5	FREM2	SFRP1		PTGDS
	KRT23	1.98153	SERPINB3	1.57978	RNF128	2.70886	SERPINB3	RNF128	ANGPTL7		CHST9
	HSPA6	1.97404	IRX2	1.57927	TMEM63C	2.7084	IRX2	TMEM63C	PLA2G7		APOA1
	SV2C	1.97077	ITK	1.57824	GNLY	2.70831	ITK	GNLY	PDIA2		HS6ST3
	C4BPA	1.96998	KCNH1	1.57728	PCSK2	2.70764	KCNH1	PCSK2	SCGB3A2		TNNC1
	MMP9	1.96696	MS4A1	1.57703	CXCL6	2.70371	MS4A1	CXCL6	C6		EPHA1
	SLC14A1	1.96474	PENK	1.57384	MTMR7	2.70079	PENK	MTMR7	P2RY1		SCARA5
	SMOC1	1.95785	TFF3	1.55949	SPINK1	2.69286	TFF3	SPINK1	PALLD		SCUBE3
	SERPINB2	1.9543	PRKY	1.55764	TRHDE	2.68792	PRKY	TRHDE	RN7SK		CPS1
	COL1A1	1.94806	GRIK2	1.55207	CNTN1	2.6799	GRIK2	CNTN1	IRX2		BMPR1B
	THNSL2	1.94663	RTKN2	1.55126	HOPX	2.67876	RTKN2	HOPX	PLN		SLITRK6
	GZMA	1.94342	PLA2G7	1.54456	PKD1L2	2.67714	PLA2G7	PKD1L2	TUBA4B		LYVE1
	AKR1C3	1.93837	PTPRZ1	1.53895	NETO1	2.67656	PTPRZ1	NETO1	COL9A1		SLC38A3
	PTH2R	1.93771	MFSD4	1.53589	ENC1	2.67484	MFSD4	ENC1	SYT4		WISP1
	SUSD4	1.93491	ADGRB1	1.53589	BAIAP3	2.67266	ADGRB1	BAIAP3	GABRA3		SHISA9
	MYBPC1	1.93177	CLEC3B	1.53579	ANGPTL4	2.66546	CLEC3B	ANGPTL4	DNAH6		C1QB
	RAB3B	1.92882	POU2AF1	1.53389	ERBB4	2.66113	POU2AF1	ERBB4	TNXB		JUNB
	FST	1.92159	CDHR4	1.53269	CHRNA3	2.66084	CDHR4	CHRNA3	ABCB1		NSG1
	MXRA5	1.91359	BMP3	1.52109	CIDEC	2.65538	BMP3	CIDEC	ADAM23		DDC
	MMP17	1.90714	MYO18B	1.51959	PHGDH	2.65505	MYO18B	PHGDH	LYZ		LOC284581
	DNER	1.90532	RASL11B	1.51804	ERAP2	2.65302	RASL11B	ERAP2	FOXJ1		HTATSF1P2
	CAPN8	1.90251	AKR1B10	1.50843	RGS6	2.65072	AKR1B10	RGS6	MLXIPL		LYPD6
	COL28A1	1.89687	TM4SF4	1.50393	USP32P1	2.64519	TM4SF4	USP32P1	L1TD1		ALOX15
	DDX3Y	1.89636	FUT9	1.49562	VTN	2.63498	FUT9	VTN	FCN1		CXCL1
	PLN	1.8925	CLIC6	1.49291	PHACTR3	2.63474	CLIC6	PHACTR3	C7		LGI3
	CXCL9	1.89097	SFTPA1	1.49122	COL22A1	2.63387	SFTPA1	COL22A1	EGR3		CCL20
	CTSV	1.89071	MSMB	1.49014	FAM179A	2.63213	MSMB	FAM179A	SLC4A1		CXCL10
	DDC	1.89015	FCGR3A	1.48329	OLR1	2.63204	FCGR3A	OLR1	PLA2G2A		OASL
	RET	1.88693	SAA2	1.48321	MMP9	2.62403	SAA2	MMP9	NKAIN2		PPP1R16A
	DDR2	1.88475	ZBTB16	1.48065	ISG15	2.61469	ZBTB16	ISG15	GFAP		REEP6
	SNORD3A	1.88253	FGF9	1.47738	RASSF6	2.60943	FGF9	RASSF6	FNDC1		PCSK1N
	EPHA10	1.88102	HBA1	1.47584	LAMP3	2.60729	HBA1	LAMP3	UCHL1		CYP1B1
	VIL1	1.87869	MYBPC1	1.47201	SFRP4	2.60659	MYBPC1	SFRP4	EREG		COL11A1
	NPPA	1.87628	CX3CR1	1.46994	ABCA13	2.59381	CX3CR1	ABCA13	TRPM8		LRRC15
	`HLA-DRB5`	1.87394	IER3	1.46495	CDO1	2.59099	IER3	CDO1	INA		SCN4A
	SOX2	1.87368	SOX11	1.44944	PRAME	2.58978	SOX11	PRAME	FBXO2		CALB1
	CPXM1	1.87069	SFRP4	1.43977	VCAN	2.58737	SFRP4	VCAN	LMO3		AEBP1
	AGT	1.87011	KLKB1	1.4394	XK	2.58096	KLKB1	XK	STC1		GREM2
	CFTR	1.8671	FCN1	1.43514	GABRP	2.57964	FCN1	GABRP	MYO3B		CXCL9
	AMBP	1.86643	ERN2	1.43264	TFPI2	2.57613	ERN2	TFPI2	PTPRZ1		COL6A3
	PTGDS	1.86226	FGB	1.42408	AMBP	2.57553	FGB	AMBP	KRT23		FN1
	STMN2	1.86209	SBSN	1.42115	RYR3	2.57511	SBSN	RYR3	MLC1		GSTM5
	FNIP2	1.86182	PSAT1	1.41986	FABP7	2.5726	PSAT1	FABP7	CDHR4		SEMA3E
	TSPAN8	1.85906	ABCG2	1.41046	GALNT5	2.57254	ABCG2	GALNT5	PNMA3		PSCA
	JAKMIP3	1.85645	SFRP1	1.40888	CLGN	2.57191	SFRP1	CLGN	HMCN1		CACNA1E
	NDUFS7	1.85584	DRAIC	1.40195	IGF2BP3	2.57114	DRAIC	IGF2BP3	ACKR3		FAXDC2
	LEP	1.8423	SERPINB13	1.39996	FAM83A	2.57079	SERPINB13	FAM83A	CLIC6		NRGN
	LRFN4	1.84053	RN7SL2	1.39332	VEGFA	2.57066	RN7SL2	VEGFA	USP32P2		ARC
	GNLY	1.83982	LRRN3	1.39194	AQP5	2.56146	LRRN3	AQP5	ECEL1		KCNS1
	LRRN3	1.83865	ARMC3	1.38474	SERPINB2	2.55368	ARMC3	SERPINB2	HBA2		PRSS3
	RTKN2	1.83677	PNCK	1.37752	CDKL2	2.54364	PNCK	CDKL2	CDKL5		HERC2P3
	TMC5	1.8358	COMP	1.37062	FBP1	2.54227	COMP	FBP1	RECQL4		CRLF1
	COLCA1	1.82196	ORM1	1.37057	NEURL1	2.54142	ORM1	NEURL1	FAT3		FAT2
	RTN4R	1.8211	NEURL1	1.36932	RASD1	2.53767	NEURL1	RASD1	MYBPC1		SSPO
	RAMP1	1.81644	KANK4	1.36381	TUBB4A	2.537	KANK4	TUBB4A	OLFM4		HPGD
	CX3CR1	1.81118	RYR3	1.35938	B4GALNT4	2.53685	RYR3	B4GALNT4	ITK		HJURP
	CXCL5	1.79863	FABP7	1.35867	CLCA2	2.53619	FABP7	CLCA2	EYA4		PROC
	SLC29A4	1.7978	ERBB4	1.35806	SLC11A1	2.53609	ERBB4	SLC11A1	VWA3A		LIPH
	AMPH	1.78168	CEACAM5	1.3563	H19	2.53522	CEACAM5	H19	SALL1		ECM2
	EGR2	1.77849	GJB2	1.34009	HPR	2.53462	GJB2	HPR	TMEM184A		ACTG2
	PROM1	1.77346	TBX15	1.33349	PI3	2.53158	TBX15	PI3	PLEKHG4B		C1orf116
	GABRB3	1.77314	POF1B	1.32525	`RNU2-2P`	2.5302	POF1B	RNU2-2P	VIT		ENPEP
	S100A1	1.77282	RNF128	1.32467	TMEM59L	2.52617	RNF128	TMEM59L	ZBTB16		DIRAS2
	EPHA7	1.77215	RGS7BP	1.3222	NGFR	2.52411	RGS7BP	NGFR	TRDN		FAM95C
	RASD1	1.77055	PI16	1.31861	SFN	2.52339	PI16	SFN	OPLAH		LINC00925
	MRAP2	1.76862	CCL18	1.31269	SLC5A1	2.51467	CCL18	SLC5A1	ELFN2		KIT
	STXBP5L	1.76345	`HLA-DRB6`	1.30706	AKR1C1	2.51085	HLA-DRB6	AKR1C1	EGR1		MYB
	MTTP	1.76246	CYP24A1	1.30149	SLC7A2	2.50545	CYP24A1	SLC7A2	TESC		CPNE4
	CD109	1.76077	GRIA1	1.29579	SFTPA2	2.50323	GRIA1	SFTPA2	FBN3		TNNT1
	CYP3A5	1.75989	SCN3A	1.29232	PCK1	2.50249	SCN3A	PCK1	FABP4		SGPP2
	CLDN5	1.75677	C7	1.28961	CLEC4F	2.49952	C7	CLEC4F	AMPH		RN7SL1
	CDHR3	1.754	HAGHL	1.28827	CHI3L1	2.49251	HAGHL	CHI3L1	TNNT3		COL10A1
	SPINK5	1.75205	ANGPT2	1.27194	PCDH19	2.49106	ANGPT2	PCDH19	BHMT2		TUBB3
	TFF3	1.74582	PLN	1.25509	SLC4A11	2.48997	PLN	SLC4A11	FAM81B		TNFRSF11B
	FGFR3	1.74285	FKBP5	1.2518	C2	2.48971	FKBP5	C2	SBSN		IGSF9B
	SLC39A4	1.74057	PNMA3	1.24881	TOX3	2.48131	PNMA3	TOX3	ITPKA		SECTM1
	EYA1	1.73822	ABCB1	1.24877	FSCN1	2.47641	ABCB1	FSCN1	NFE2		CACNA1I
	GDA	1.73721	ATP10B	1.23877	ORM1	2.47483	ATP10B	ORM1	TMPRSS3		S100A2
	PI15	1.73391	THEM6	1.23842	DEPDC1	2.47444	THEM6	DEPDC1	RET		GLT1D1
	TMPRSS3	1.73103	GABRA3	1.23712	DUOX2	2.47354	GABRA3	DUOX2	AQP3		ITGA1
	SLC6A15	1.72919	IGF2BP3	1.23592	NKG7	2.47279	IGF2BP3	NKG7	DTHD1		MFAP5
	STRA6	1.72887	KLB	1.23578	GAP43	2.4703	KLB	GAP43	HSPB1		BEX1
	PNCK	1.72871	CDA	1.23436	IL1RL1	2.46789	CDA	IL1RL1	GADD45G		CHTF18
	PI3	1.71441	TFCP2L1	1.23315	SAA1	2.46327	TFCP2L1	SAA1	FOXQ1		GZMA
	ABCA13	1.71229	CPLX2	1.23119	RAB3B	2.46317	CPLX2	RAB3B	ALDH1L1		AKR7A3
	IGSF9B	1.71087	TMEM119	1.22901	COL1A2	2.45998	TMEM119	COL1A2	HBB		GPD1
	FCN1	1.70398	SH3RF2	1.22358	TREM1	2.44135	SH3RF2	TREM1	SCN3A		INHBA
	PPP2R2C	1.70224	METRN	1.21565	F13A1	2.43627	METRN	F13A1	EPHA7		KCNJ10
	EPHA1	1.69913	DLEC1	1.21462	HSPG2	2.43375	DLEC1	HSPG2	THEM6		ANLN
	CNTNAP2	1.699	LHFPL4	1.20752	FMO5	2.43126	LHFPL4	FMO5	AQP7		LRRC32
	CHTF18	1.69865	MMP11	1.2025	IGFBP2	2.4247	MMP11	IGFBP2	AK5		RELN
	KLHDC7A	1.69836	SLC26A9	1.20015	KCNE4	2.42394	SLC26A9	KCNE4	KCNH3		IL7R
	MRC1	1.69693	MRAP2	1.19884	CLU	2.42034	MRAP2	CLU			C11orf96
	GAD1	1.69686	STAC2	1.19222	TBX15	2.41948	STAC2	TBX15			PI15
	L1CAM	1.69677	RET	1.19185	CFP	2.41592	RET	CFP			AREG
	SCD	1.69328	SORBS2	1.17665	KRT1	2.41534	SORBS2	KRT1			SCNN1D
	CCL18	1.69288	ATRNL1	1.17609	BMP3	2.4069	ATRNL1	BMP3			ITGB3
	KIAA1324	1.68904	EGR1	1.17199	RBP4	2.40337	EGR1	RBP4			GAD1
	VNN1	1.68501	SLAMF7	1.17187	GRIK3	2.40122	SLAMF7	GRIK3			FRRS1
	ASPN	1.68097	MYO3A	1.17147	KYNU	2.39912	MYO3A	KYNU			MSR1
	RIMS2	1.67744	SELP	1.17012	ARHGEF4	2.39695	SELP	ARHGEF4			CCDC78
	SFTPB	1.67061	NR4A3	1.16964	COL7A1	2.39453	NR4A3	COL7A1			CACNA2D2
	SOX11	1.66982	`HLA-DQA1`	1.1685	ZBBX	2.38647	HLA-DQA1	ZBBX			SLC1A7
	RGS7BP	1.66765	ITPKA	1.16422	GLDC	2.38381	ITPKA	GLDC			IL1RN
	TUBB4A	1.6675	GLDC	1.1641	SNCG	2.38219	GLDC	SNCG			NPTX1
	ITPKA	1.65633	EPHA7	1.16282	CALCA	2.37498	EPHA7	CALCA			PCDH20
	ATP10B	1.6549	SDPR	1.15971	PENK	2.37386	SDPR	PENK			SLC5A9
	CA10	1.65328	TF	1.14683	SLC34A2	2.3661	TF	SLC34A2			NTRK2
	`PAX8-AS1`	1.65176	GALNT5	1.14414	`TRHDE-AS1`	2.36	GALNT5	TRHDE-AS1			TDO2
	TRIM58	1.65024	CYP1A1	1.14412	TJP3	2.35942	CYP1A1	TJP3			STMN2
	MLC1	1.64912	ITGB8	1.13706	ZNF365	2.3554	ITGB8	ZNF365			CD163
	COMP	1.64676	SCD	1.13546	SLC16A9	2.35024	SCD	SLC16A9			FOLR1
	B3GALT2	1.64488	CA10	1.13465	PDZK1IP1	2.34562	CA10	PDZK1IP1			SLC29A4
	SLC7A11	1.6414	GFAP	1.13135	ARMC3	2.34215	GFAP	ARMC3			ECT2L
	FKBP5	1.63753	FAT3	1.13081	FCGR3A	2.3402	FAT3	FCGR3A			POU5F1
	KLK10	1.63535	UCHL1	1.12545	KRT17	2.33638	UCHL1	KRT17			MIB2
	FOS	1.63134	COL9A1	1.11665	PAPPA2	2.32234	COL9A1	PAPPA2			NAPSA
	CALB2	1.62517	OLFM4	1.11301	CACNA1B	2.32126	OLFM4	CACNA1B			C4BPB
	PCDH19	1.62377	DTHD1	1.11238	IGFBP5	2.32051	DTHD1	IGFBP5			SLCO4A1
	ALB	1.6199	NPTX2	1.10796	LRP1B	2.31766	NPTX2	LRP1B			NT5E
	IER3	1.61872	TMEM184A	1.10738	ADM	2.31233	TMEM184A	ADM			CLDN5
	CCL2	1.6161	FNDC1	1.10727	SOCS3	2.31219	FNDC1	SOCS3			ESR1
	LGI3	1.61126	MTRNR2L1	1.10529	CYP1A1	2.31187	MTRNR2L1	CYP1A1			CAMK2B
	SYT12	1.60917	TNXB	1.10254	ATP10B	2.31102	TNXB	ATP10B			LCN2
	ABCG2	1.60826	UPK1B	1.10114	PON3	2.31097	UPK1B	PON3			ASPM
	NKG7	1.60743	SFTPA2	1.09898	CLEC3B	2.31085	SFTPA2	CLEC3B			SMOC1
	UCHL1	1.60559	HBA2	1.09896	LEP	2.30187	HBA2	LEP			HR
	C1QB	1.59969	NECAB1	1.09393	ADAMTS4	2.30011	NECAB1	ADAMTS4			RARRES1
	CXCL6	1.58234	SYT12	1.0841	CX3CR1	2.29791	SYT12	CX3CR1			HK3
	CCDC42B	1.57293	LRRC4B	1.07246	IGFBP3	2.29725	LRRC4B	IGFBP3			RIMS2
	SYT2	1.5609	UBD	1.07209	TRAPPC5	2.29668	UBD	TRAPPC5			HMGA2
	LTB	1.5551	MME	1.07073	PPP2R2C	2.29171	MME	PPP2R2C			ANKRD1
	PCSK9	1.55488	MARVELD2	1.0698	ADH1C	2.29151	MARVELD2	ADH1C			PKP1
	MYO3A	1.5533	TESC	1.06474	UBE2C	2.28866	TESC	UBE2C			PDK4
	ELFN2	1.5524	NFE2	1.06458	COMP	2.28769	NFE2	COMP			KCNH8
	`HLA-DQB2`	1.54723	B3GALT2	1.06293	SPOCK3	2.28717	B3GALT2	SPOCK3			MYBL2
	SPP1	1.54544	SCGB1A1	1.05749	GABRB3	2.28346	SCGB1A1	GABRB3			PRIMA1
	BMP7	1.54472	CCDC37	1.05248	BMP7	2.28001	CCDC37	BMP7			CES1
	CYP1A1	1.5368	HSPB1	1.05156	MARCO	2.27797	HSPB1	MARCO			MET
	KCNS1	1.53386	GADD45G	1.04921	CADM2	2.27335	GADD45G	CADM2			ALOX15B
	C2	1.53297	BRINP1	1.04298	LTB	2.27264	BRINP1	LTB			SGMS2
	PDIA2	1.5305	SLC5A1	1.0362	KCNH1	2.26668	SLC5A1	KCNH1			SCAND1
	PRAME	1.52975	PLEKHG4B	1.0341	TRIM58	2.26576	PLEKHG4B	TRIM58			MB
	CXCL14	1.52845	KRT23	1.03358	CA4	2.264	KRT23	CA4			DNAH5
	XK	1.52632	C4BPA	1.03331	CFI	2.25427	C4BPA	CFI			CYP2B7P
	PRSS12	1.52463	RAMP1	1.03147	EGR2	2.25356	RAMP1	EGR2			GPR158
	CFI	1.52123	RECQL4	1.0306	SULT4A1	2.24884	RECQL4	SULT4A1			SLC7A11
	G0S2	1.51153	FBXO2	1.02585	PCP4L1	2.24254	FBXO2	PCP4L1			C4orf19
	CA14	1.50931	ISG15	1.0242	PEBP4	2.24164	ISG15	PEBP4			CDT1
	TLR3	1.49625	FBP1	1.02352	GABBR2	2.23829	FBP1	GABBR2			IP6K3
	TBX15	1.49471	SCN1A	1.02093	SLCO1A2	2.23666	SCN1A	SLCO1A2			MATK
	LRRC15	1.49321	ABCC3	1.01888	CRYM	2.23572	ABCC3	CRYM			SCN2A
	CFAP126	1.49127	PON3	1.01359	S100A12	2.2346	PON3	S100A12			SCGB3A1
	RN7SL2	1.49022	CD24	1.01346	PTHLH	2.23197	CD24	PTHLH			NEFM
	SCGB3A1	1.48621	EREG	1.01328	EPHA10	2.2319	EREG	EPHA10			CTSV
	CERKL	1.4794	GABBR2	1.01241	ALAS2	2.23132	GABBR2	ALAS2			HGD
	FBN2	1.47051	MYH11	1.01126	PCSK1	2.22989	MYH11	PCSK1			AKR1C2
	CLCA2	1.47045	TSPAN8	0.98439	ADGRG6	2.22744		ADGRG6			COL17A1
	SLC26A9	1.4703	CD79A	0.983059	DMBT1	2.22643		DMBT1			CNGA1
	CNTN1	1.46912	PRSS3	0.980758	ACHE	2.22498		ACHE			CHIT1
	RASSF6	1.4658	CRYM	0.977055	KLB	2.22394		KLB			CPAMD8
	MFI2	1.4643	MUC4	0.973787	APLNR	2.22005		APLNR			SYT1
	STEAP4	1.46114	CALB2	0.973188	VNN1	2.22001		VNN1			OGN
	RHCG	1.45685	`HLA-DQA2`	0.972151	EDN1	2.21884		EDN1			SUSD2
	ANGPT2	1.45199	FGF2	0.967816	CCNB2	2.21571		CCNB2			DAPL1
	ATF3	1.45045	SGPP2	0.967165	CLDN2	2.21292		CLDN2			GPRC5A
	SLC5A9	1.44703	H19	0.965989	TGFBI	2.21277		TGFBI			MFI2
	NPTX2	1.44494	CDT1	0.96391	PEG10	2.21049		PEG10			FCGBP
	IGFBP2	1.43464	ATP6V1B1	0.963905	KIF1A	2.20875		KIF1A			CD79A
	CDHR4	1.43407	LIF	0.958021	MMRN1	2.20858		MMRN1			MUC3A
	DNAH3	1.43261	TRIM58	0.955805	CCDC42B	2.20834		CCDC42B			HPN
	GREM2	1.43116	KCNH2	0.950179	SH2D5	2.20275		SH2D5			EYS
	UGT8	1.42818	RTN4R	0.949205	DMGDH	2.18892		DMGDH			SV2C
	MUC4	1.42242	ELAVL2	0.947514	CDA	2.18483		CDA			THBS4
	SHISA9	1.41813	FOS	0.947164	PAX6	2.18482		PAX6			GBP6
	RARRES1	1.41658	C1orf233	0.946995	SLC27A2	2.18039		SLC27A2			CEMIP
	ITK	1.41473	MFAP5	0.943166	TNC	2.17731		TNC			SCG2
	DAPL1	1.41339	`HLA-DQB1`	0.941746	LOC100288152	2.17659		LOC100288152			LGALS12
	CACNA1B	1.41209	CYP3A5	0.941587	NTS	2.17534		NTS			LRFN4
	MUC3A	1.40921	L1CAM	0.940729	CFAP126	2.17246		CFAP126			PLCH2
	CTNND2	1.4077	CFTR	0.936574	SPAG17	2.16828		SPAG17			MYOCD
	ARMC3	1.40552	CNGA1	0.932603	CNTNAP2	2.16688		CNTNAP2			MELK
	CPS1	1.40453	XDH	0.926203	ERN2	2.16065		ERN2			NMNAT2
	PKP1	1.4045	C11orf96	0.924175	MMP11	2.15977		MMP11			CCDC141
	TNFRSF11B	1.40089	SERPINA5	0.919565	CNGB1	2.15565		CNGB1			IRX6
	DPP10	1.39835	KIF19	0.917537	CCR5	2.15394		CCR5			RGMA
	ADAM12	1.39607	STMN2	0.917107	PLIN1	2.15028		PLIN1			ASPN
	ZNF365	1.39513	CRABP2	0.916523	GRIN2A	2.14999		GRIN2A			MEGF11
	SPON2	1.39438	GLT1D1	0.914503	QPCT	2.14932		QPCT			SPINK5
	LRRN1	1.39378	ABCA4	0.911779	GPX2	2.14865		GPX2			CNNM1
	OMD	1.39344	CNNM1	0.907935	ADGRB1	2.14507		ADGRB1			KCNJ15
	CCDC85B	1.39336	CHRNA3	0.903672	`PAX8-AS1`	2.14063		PAX8-AS1			HES6
	WDR72	1.37433	ARHGEF4	0.902593	JCHAIN	2.13972		JCHAIN			ATP13A4
	IGFBP3	1.36153	CDH4	0.90216	COL25A1	2.13809		COL25A1			COL8A1
	VWA3A	1.35991	DNER	0.897763	ADAM12	2.13486		ADAM12
	SLCO4A1	1.35948	F5	0.889317	SCEL	2.13205		SCEL
	RIMS4	1.35707	DAPL1	0.888422	MKI67	2.13079		MKI67
	SLAMF7	1.3546	COL4A3	0.884263	MAP7D2	2.12867		MAP7D2
	SECTM1	1.35315	IGFBP2	0.878877	MUC1	2.1276		MUC1
	RBP4	1.35026	TUBB2B	0.878009	LONRF2	2.12396		LONRF2
	MT1G	1.34986	SERPINE1	0.876512	LYPD3	2.12284		LYPD3
	MYBL2	1.34924	KRT7	0.875984	KANK4	2.11275		KANK4
	KCNH3	1.34436	RORC	0.875779	MSLN	2.1103		MSLN
	SMIM24	1.34326	CAMK2B	0.873651	LECT1	2.10723		LECT1
	C11orf96	1.33858	CACNG4	0.873546	KIAA0754	2.10621		KIAA0754
	DCDC2	1.33189	BMPR1B	0.872737	GDA	2.10365		GDA
	MYH11	1.3245	PCDH20	0.869624	AKR1C3	2.10032		AKR1C3
	S100A9	1.32418	FAM167A	0.864203	LRP2	2.09889		LRP2
	RTN4RL2	1.324	EDN1	0.861449	EGF	2.09684		EGF
	MEGF10	1.32373	FAT2	0.860887	NOXA1	2.09634		NOXA1
	HHLA2	1.3232	C4orf19	0.859734	CXCL8	2.09143		CXCL8
	IGF2BP3	1.31863	MRC1	0.858947	GSTA1	2.09016		GSTA1
	C2orf40	1.3178	BMP7	0.858088	DCDC2	2.08274		DCDC2
	ZBTB16	1.3172	MEGF10	0.856311	SCIN	2.08225		SCIN
	CP	1.31609	PAX6	0.854586	ATP1A3	2.07799		ATP1A3
	MLXIPL	1.31237	PCSK1	0.852934	RIMS4	2.07202		RIMS4
	RN7SL1	1.31226	RASSF6	0.84984	POSTN	2.068		POSTN
	DNAI2	1.31074	OGN	0.846139	EMILIN1	2.05977		EMILIN1
	TOX3	1.30191	SEMA3E	0.842221	CA2	2.0578		CA2
	TNNT1	1.29843	XK	0.839888	GSTM1	2.03637		GSTM1
	CA2	1.29355	CXCL17	0.839094	CHI3L2	2.0352		CHI3L2
	ALDH3A1	1.28666	RELN	0.837886	PTGDS	2.03383		PTGDS
	LOC284581	1.28085	EYA1	0.829042	CHST9	2.03083		CHST9
	VIT	1.27847	ADGRG6	0.827653	SYT12	2.02893		SYT12
	CDA	1.27416	S100A2	0.824939	APOA1	2.02734		APOA1
	DOC2A	1.27181	MUC1	0.82006	HS6ST3	2.02411		HS6ST3
	ORM1	1.27038	ALDH3A1	0.819692	TNNC1	2.02104		TNNC1
	LTF	1.26262	KRT14	0.816366	PCP4	2.01215		PCP4
	RECQL4	1.26216	CCL2	0.813781	EPHA1	2.01118		EPHA1
	VSTM2L	1.25985	NAPRT	0.813569	SCARA5	2.0065		SCARA5
	HTATSF1P2	1.2561	CLEC4F	0.813516	RAMP1	2.00027		RAMP1
	CADM2	1.256	CTSE	0.808062	SCUBE3	1.99389		SCUBE3
	AKR7A3	1.25488	ESPN	0.806667	LHFPL4	1.99381		LHFPL4
	HGD	1.25432	AQP1	0.805724	CPS1	1.99064		CPS1
	DNAH17	1.25362	`HLA-DRB5`	0.803077	BMPR1B	1.98847		BMPR1B
	CHI3L2	1.2486	S100A8	0.793328	CD109	1.98432		CD109
	GPX2	1.24726	FBN2	0.790364	SLITRK6	1.98115		SLITRK6
	PTX3	1.24603	FOSB	0.79004	LYVE1	1.98108		LYVE1
	C1orf116	1.24491	MTTP	0.790022	COL2A1	1.96881		COL2A1
	IL1RL1	1.24262	CFP	0.787259	TFF3	1.96636		TFF3
	CLU	1.23979	PLEKHS1	0.782048	SLC38A3	1.9615		SLC38A3
	PCK1	1.23352	FAM83B	0.77822	WISP1	1.95922		WISP1
	TRIM29	1.22948	FAM179A	0.773863	SHISA9	1.95374		SHISA9
	SGMS2	1.22742	PRG4	0.773263	C1QB	1.95138		C1QB
	CYP4B1	1.2268	SLC6A15	0.765357	MYO3A	1.94272		MYO3A
	MME	1.22671	MIB2	0.762906	DSC3	1.93278		DSC3
	MSR1	1.2255	COL28A1	0.758692	JUNB	1.93137		JUNB
	PTPRT	1.22455	DPP6	0.75841	NSG1	1.92408		NSG1
	MYOCD	1.22446	ELOVL6	0.757742	C4BPA	1.91867		C4BPA
	BHMT2	1.22253	TENM2	0.756802	DDC	1.91485		DDC
	AK5	1.21717	GSTM5	0.75671	WDR72	1.90525		WDR72
	SBSN	1.21513	PTHLH	0.749143	LOC284581	1.90494		LOC284581
	FAT1	1.21026	ZNF208	0.749119	RGS7BP	1.90215		RGS7BP
	GPRC5A	1.20784	KCNJ10	0.743149	HTATSF1P2	1.90025		HTATSF1P2
	ATP6V1B1	1.20135	ACTG2	0.742536	LYPD6	1.89948		LYPD6
	KCNQ5	1.20135	LRRC37A4P	0.742441	PNCK	1.89894		PNCK
	ERN2	1.19473	STRA6	0.742337	ALOX15	1.88335		ALOX15
	C4orf19	1.19147	DIRAS2	0.742058	CXCL1	1.88212		CXCL1
	SOCS3	1.191	CYP1B1	0.7366	LGI3	1.87985		LGI3
	AKR1C1	1.19094	CLDN18	0.732778	OXTR	1.87743		OXTR
	INHBA	1.16791	LGI3	0.732723	CCL20	1.87742		CCL20
	MKI67	1.16708	SFRP2	0.724133	VIL1	1.87721		VIL1
	EGF	1.16598	PLIN1	0.72336	CXCL10	1.87568		CXCL10
	GSTM1	1.16389	ALOX15B	0.723023	ADARB2	1.8693		ADARB2
	CDT1	1.16148	CFI	0.719722	PCSK9	1.86866		PCSK9
	SPOCK3	1.16018	LONRF2	0.718347	OASL	1.86861		OASL
	IL1RN	1.15626	SCAND1	0.71771	PPP1R16A	1.86743		PPP1R16A
	RRM2	1.15371	HAS3	0.717429	REEP6	1.86739		REEP6
	CA3	1.14341	GPR158	0.71721	PCSK1N	1.86639		PCSK1N
	FNDC1	1.13949	CTSV	0.713607	CYP1B1	1.86541		CYP1B1
	KIAA0754	1.1368	GSTM1	0.713183	PGC	1.86362		PGC
	CCL5	1.13672	IGSF10	0.712637	CDH12	1.86206		CDH12
	CEMIP	1.1329	CXCL9	0.708813	COL11A1	1.85769		COL11A1
	TMEM119	1.13043	COL10A1	0.701359	LRRC15	1.8567		LRRC15
	RN7SK	1.12726	CA2	0.69774	SCN4A	1.85574		SCN4A
	TSPAN11	1.12638	ASPHD1	0.695919	CYP4F11	1.85107		CYP4F11
	STC1	1.12425	ALAS2	0.694548	CALB1	1.84747		CALB1
	HBB	1.12222	LRP1B	0.690075	AEBP1	1.84357		AEBP1
	FAXDC2	1.11925	PTGDS	0.689059	SOX11	1.84278		SOX11
	KCNJ15	1.11744	CDKL2	0.688585	POU2AF1	1.84128		POU2AF1
	SEPP1	1.11419	SLITRK6	0.68717	GREM2	1.84098		GREM2
	RELN	1.11035	HERC2P3	0.683128	CXCL9	1.83605		CXCL9
	CCDC78	1.10939	FGFR3	0.677224	SELP	1.83503		SELP
	SNCG	1.1082	CNGB1	0.676281	COL6A3	1.8348		COL6A3
	NPTX1	1.10803	APOB	0.674996	FN1	1.8347		FN1
	UNC80	1.10493	PRODH	0.670595	GSTM5	1.83464		GSTM5
	HSD17B13	1.10404	MYOM3	0.66943	SEMA3E	1.83377		SEMA3E
	RGMA	1.10265	ENKUR	0.661853	DUSP1	1.83164		DUSP1
	HBA2	1.10109	DLK1	0.657221	PSCA	1.82918		PSCA
	ISG15	1.10108	B4GALNT4	0.656513	ANGPT2	1.824		ANGPT2
	OCLN	1.09904	MTMR7	0.655862	SFRP1	1.82273		SFRP1
	IL1B	1.09807	FST	0.65302	ANGPTL7	1.81904		ANGPTL7
	RMRP	1.09685	UNC80	0.652582	PLA2G7	1.81733		PLA2G7
	CILP	1.09232	NAPSA	0.650419	PDIA2	1.80847		PDIA2
	ATP1A2	1.08121	GRIN2A	0.647438	SCGB3A2	1.8079		SCGB3A2
	KYNU	1.07465	KBTBD12	0.639468	CACNA1E	1.80296		CACNA1E
	KCNK5	1.07357	G0S2	0.63582	FAXDC2	1.79959		FAXDC2
	LCN2	1.07292	PCDH19	0.63482	NRGN	1.79597		NRGN
	UBE2C	1.07214	RGS1	0.624147	ARC	1.78374		ARC
	ADGRB1	1.06935	SMOC1	0.615176	KCNS1	1.78013		KCNS1
	LRP2	1.06779	KRT17	0.614567	PRSS3	1.77967		PRSS3
	KRT1	1.06216	TK1	0.613018	HERC2P3	1.77502		HERC2P3
	GALNT5	1.06206	LAMP3	0.611269	CRLF1	1.77266		CRLF1
	PNMA3	1.05685	CCDC42B	0.609303	FAT2	1.77008		FAT2
	`HLA-DQB1`	1.05567	CERKL	0.605982	C6	1.76957		C6
	TNNT3	1.05256	ZIC1	0.605384	P2RY1	1.76845		P2RY1
	HS6ST3	1.04882	IL17RB	0.603997	SSPO	1.76821		SSPO
	HP	1.04517	LRFN4	0.602757	PALLD	1.7644		PALLD
	IGSF11	1.04468	GPD1	0.60128	RN7SK	1.7642		RN7SK
	NEFL	1.04385	HILPDA	0.600232	IRX2	1.76329		IRX2
	DTHD1	1.03862	KIF14	0.599589	HPGD	1.76288		HPGD
	APOL4	1.03314	PPP2R2C	0.596904	HJURP	1.75726		HJURP
	HILPDA	1.03234	LINC00925	0.592817	PROC	1.75719		PROC
	PRG4	1.02994	EGR2	0.592686	LIPH	1.7559		LIPH
	MYOM3	1.02697	IGFBP3	0.58867	ECM2	1.7519		ECM2
	PEBP4	1.02563	SLC4A11	0.580494	PLN	1.75161		PLN
	TRAPPC5	1.02225	RIMBP2	0.574737	ACTG2	1.75021		ACTG2
	ENKUR	1.01973	NEFM	0.572409	C1orf116	1.74004		C1orf116
	ST6GAL2	1.01923	CRLF1	0.571882	ENPEP	1.73938		ENPEP
	ZBBX	1.0171	MMRN1	0.564874	DIRAS2	1.73383		DIRAS2
	BRINP1	1.01273	CXCL8	0.564719	FAM95C	1.73067		FAM95C
	FGF2	1.01115	HJURP	0.564682	LINC00925	1.72249		LINC00925
	CLDN18	1.00882	ANGPTL4	0.561757	TUBA4B	1.72155		TUBA4B
	DRAIC	1.0047	CACNA1I	0.554653	KIT	1.72083		KIT
	LECT1	0.997771	IL1RL1	0.554252	COL9A1	1.71684		COL9A1
	CXCL10	0.99079	GAD1	0.552578	MYB	1.71673		MYB
	KCNJ10	0.985202	DNAH3	0.552322	SYT4	1.71371		SYT4
	VTN	0.981674	C4BPB	0.551283	GABRA3	1.71315		GABRA3
	TTYH1	0.980207	EPPK1	0.540913	DNAH6	1.71119		DNAH6
	APOD	0.978843	ADM	0.53647	CPNE4	1.71027		CPNE4
	PI16	0.978656	SECTM1	0.534345	TNNT1	1.70592		TNNT1
	APOB	0.97345	HPCAL4	0.53074	SGPP2	1.70243		SGPP2
	OSMR	0.970171	CP	0.522394	TNXB	1.70124		TNXB
	SCG2	0.960476	CD14	0.520809	ABCB1	1.69678		ABCB1
	KRT7	0.958639	DPP4	0.515885	RN7SL1	1.69441		RN7SL1
	ELF3	0.954862	TENM1	0.51304	COL10A1	1.69375		COL10A1
	TFCP2L1	0.949542	CDO1	0.502235	TUBB3	1.68854		TUBB3
	HPR	0.944375	HSPG2	0.495155	TNFRSF11B	1.68709		TNFRSF11B
	POSTN	0.942086	TGFBI	0.492691	ADAM23	1.68491		ADAM23
	SLC38A3	0.940037	PCK1	0.48802	LYZ	1.68424		LYZ
	PART1	0.936477	CYP2B7P	0.48347	IGSF9B	1.68304		IGSF9B
	TRIM55	0.935352	S100A9	0.482599	SECTM1	1.68185		SECTM1
	`HLA-DQA2`	0.928637	LGALS12	0.479749	CACNA1I	1.67595		CACNA1I
	SCNN1D	0.925881	PRIMA1	0.479057	FOXJ1	1.67419		FOXJ1
	SLC44A4	0.923707	ECT2L	0.477652	S100A2	1.6738		S100A2
	CLDN1	0.918662	KCNJ15	0.470433	MLXIPL	1.67206		MLXIPL
	FAT3	0.909083	DSP	0.464387	GLT1D1	1.66194		GLT1D1
	CNGA1	0.905664	CEACAM1	0.460092	L1TD1	1.65875		L1TD1
	WNT11	0.898528	PHACTR3	0.453902	ITGA1	1.65708		ITGA1
	NR4A1	0.898137	LTB	0.452201	MFAP5	1.6568		MFAP5
	POPDC3	0.891389	DHRS9	0.448041	FCN1	1.6552		FCN1
	GPR158	0.891318	RIMS2	0.441756	C7	1.65471		C7
	ALOX15	0.890783	MUC20	0.431246	BEX1	1.65062		BEX1
	FCGR3B	0.890764	EPHA1	0.428651	EGR3	1.64961		EGR3
	TJP3	0.884134	NEFH	0.427836	CHTF18	1.64817		CHTF18
	SLC27A2	0.879349	COL6A2	0.42511	GZMA	1.64812		GZMA
	SCN4A	0.87679	PPP1R16A	0.424209	SLC4A1	1.6479		SLC4A1
	COL3A1	0.876525	SFN	0.419242	AKR7A3	1.64785		AKR7A3
	CFB	0.876173	FREM2	0.418159	PLA2G2A	1.64346		PLA2G2A
	EPPK1	0.874883	COL4A4	0.413025	NKAIN2	1.64132		NKAIN2
	NMNAT2	0.87442	TOP2A	0.406457	GFAP	1.63634		GFAP
	C4BPB	0.87401	COL25A1	0.403213	FNDC1	1.63509		FNDC1
	ERBB4	0.872151	NKG7	0.402347	UCHL1	1.6323		UCHL1
	LAMP3	0.871362	CXCL1	0.40096	GPD1	1.63042		GPD1
	KCNH1	0.869159	GBP6	0.400345	INHBA	1.62941		INHBA
	SLC4A1	0.868985	SIRPB1	0.396867	KCNJ10	1.62653		KCNJ10
	SLPI	0.865332	DES	0.396768	ANLN	1.62427		ANLN
	TGFBI	0.86487	ADAM12	0.393903	LRRC32	1.62158		LRRC32
	NAPSA	0.862846	NLRP2	0.38589	EREG	1.61763		EREG
	LRRC32	0.858039	SNCG	0.382491	RELN	1.61338		RELN
	CLEC4F	0.853883	PPP4R4	0.382036	IL7R	1.61063		IL7R
	CCR5	0.852707	DST	0.379734	C11orf96	1.60839		C11orf96
	PCP4L1	0.851427	CXCL14	0.379714	PI15	1.60209		PI15
	IRX6	0.839155	LECT1	0.378411	AREG	1.60175		AREG
	KIF19	0.837451	SPINK5	0.37789	SCNN1D	1.60156		SCNN1D
	GPD1	0.833714	GZMA	0.372136	ITGB3	1.60023		ITGB3
	TK1	0.819675	NMNAT2	0.370392	GAD1	1.59808		GAD1
	DIRAS2	0.812242	FMO5	0.365257	TRPM8	1.59788		TRPM8
	RHPN1	0.800578	SLC34A2	0.362758	FRRS1	1.59408		FRRS1
	CD24	0.799659	RBP4	0.360503	MSR1	1.5886		MSR1
	AQP7	0.798924	CHGA	0.354616	INA	1.58036		INA
	DUSP1	0.782733	TSPAN11	0.353341	CCDC78	1.57857		CCDC78
	CD79A	0.776846	KIAA1324	0.34455	FBXO2	1.57786		FBXO2
	MYB	0.770171	MEGF11	0.343758	CACNA2D2	1.5751		CACNA2D2
	MMRN1	0.769252	SV2C	0.340654	SLC1A7	1.571		SLC1A7
	GRIN2A	0.767497	THBS4	0.33516	IL1RN	1.5673		IL1RN
	HAS3	0.766936	IL7R	0.329563	NPTX1	1.5673		NPTX1
	LGALS12	0.763083	CES1	0.306001	LMO3	1.56456		LMO3
	CPNE4	0.762133	TDO2	0.303268	PCDH20	1.56302		PCDH20
	JUNB	0.755735	NT5E	0.301944	SLC5A9	1.5561		SLC5A9
	XDH	0.754199	ST6GAL2	0.297161	STC1	1.55256		STC1
	ADH1C	0.752605	KCNE4	0.293876	NTRK2	1.552		NTRK2
	PAPPA2	0.734185	MMP17	0.289602	TDO2	1.54856		TDO2
	AREG	0.724621	MYBL2	0.286058	STMN2	1.5479		STMN2
	TUBB3	0.720885	MUC5B	0.282322	MYO3B	1.54559		MYO3B
	VEGFA	0.71784	COLCA1	0.278252	PTPRZ1	1.54258		PTPRZ1
	ZBED6	0.715188	COL22A1	0.276397	CD163	1.54022		CD163
	SUSD2	0.708491	DRC1	0.274195	KRT23	1.53517		KRT23
	QPCT	0.707312	IRX6	0.269099	FOLR1	1.53311		FOLR1
	MUC5B	0.703517	MET	0.268552	MLC1	1.52791		MLC1
	COL6A2	0.701625	KLK10	0.26332	CDHR4	1.52574		CDHR4
	RNF208	0.701146	OASL	0.238982	SLC29A4	1.51915		SLC29A4
	TLR2	0.700236	PCSK1N	0.236329	ECT2L	1.5189		ECT2L
	PON3	0.697431	C9orf117	0.235759	POU5F1	1.51323		POU5F1
	JCHAIN	0.69712	AMBP	0.22474	PNMA3	1.50726		PNMA3
	FBXO2	0.696543	CPAMD8	0.220131	MIB2	1.50641		MIB2
	SCAND1	0.693031	COL1A1	0.213581	HMCN1	1.50414		HMCN1
	KLB	0.691929	KIT	0.208512	ACKR3	1.49926		ACKR3
	REEP6	0.691279	LOC284581	0.207729	NAPSA	1.49905		NAPSA
	ABCB1	0.691253	GPX2	0.204675	CLIC6	1.49711		CLIC6
	NKAIN2	0.689731	NTRK2	0.202623	C4BPB	1.48822		C4BPB
	TFPI2	0.683555	ERMN	0.197968	SLCO4A1	1.48722		SLCO4A1
	PTGS2	0.682669	SPHK1	0.195268	USP32P2	1.48451		USP32P2
	AQP1	0.67749	CCL5	0.187571	NT5E	1.48283		NT5E
	TMEM63C	0.673874	DEPDC1	0.186779	ECEL1	1.47124		ECEL1
	HSPB1	0.672653	HMGA2	0.184977	CLDN5	1.46852		CLDN5
	TNXB	0.669936	KYNU	0.182589	ESR1	1.4658		ESR1
	CALB1	0.664939	MKI67	0.182366	CAMK2B	1.45885		CAMK2B
	EYS	0.660597	IGSF9B	0.176263	HBA2	1.45823		HBA2
	SULT4A1	0.645977	STEAP4	0.175947	LCN2	1.45747		LCN2
	LRP1B	0.643669	CIDEC	0.174641	ASPM	1.45379		ASPM
	FOLR1	0.642495	C2orf40	0.172696	CDKL5	1.45062		CDKL5
	ADAMTS4	0.641222	LRAT	0.169248	SMOC1	1.44903		SMOC1
	EGR3	0.638442	HPN	0.168596	HR	1.44176		HR
	COL9A2	0.636312	IP6K3	0.168559	RECQL4	1.43991		RECQL4
	SLC7A2	0.628531	ENC1	0.16786	FAT3	1.43875		FAT3
	SFTPD	0.626374	PROC	0.159679	MYBPC1	1.43266		MYBPC1
	GRIN2C	0.624417	PTH2R	0.158701	OLFM4	1.43118		OLFM4
	SLITRK6	0.623206	NETO1	0.156671	ITK	1.42847		ITK
	F13A1	0.620556	SAMD11	0.148797	RARRES1	1.42103		RARRES1
	MZB1	0.61707	RARRES1	0.146529	EYA4	1.41703		EYA4
	FABP4	0.611534	HOPX	0.144645	HK3	1.41485		HK3
	AEBP1	0.610931	ARC	0.135825	VWA3A	1.41159		VWA3A
	SAMD11	0.61065	SLC51A	0.120341	SALL1	1.40887		SALL1
	NR4A3	0.608968	EMILIN1	0.120124	TMEM184A	1.40774		TMEM184A
	NSG1	0.608036	IGFBP5	0.110375	RIMS2	1.40228		RIMS2
	PTPRN	0.597083	OMD	0.110232	PLEKHG4B	1.39424		PLEKHG4B
	ALPK2	0.595005	APOE	0.109554	VIT	1.3888		VIT
	NEURL1	0.59368	PI15	0.106359	HMGA2	1.38866		HMGA2
	SERPINA1	0.592952	RPPH1	0.105165	ANKRD1	1.38744		ANKRD1
	AZGP1	0.592415	`TRHDE-AS1`	0.0954048	ZBTB16	1.38399		ZBTB16
	NDUFA4L2	0.580867	EGF	0.0950687	PKP1	1.37604		PKP1
	KIT	0.569536	ATP13A4	0.0948061	PDK4	1.36985		PDK4
	COL7A1	0.558136	LRRC15	0.0925241	TRDN	1.36018		TRDN
	MUC20	0.554317	CLDN3	0.0866073	OPLAH	1.35516		OPLAH
	ENC1	0.552509	JUNB	0.0797036	ELFN2	1.3551		ELFN2
	ECT2L	0.551649	APOA1	0.0750991	KCNH8	1.35284		KCNH8
	MELK	0.547032	CNTN1	0.0741813	EGR1	1.34911		EGR1
	CFP	0.544573	ZMYND10	0.0728184	TESC	1.34278		TESC
	COL4A6	0.542491	RRAD	0.0687206	MYBL2	1.33789		MYBL2
	CSF3R	0.533198	SFTA2	0.0663163	PRIMA1	1.32998		PRIMA1
	`HLA-DRB6`	0.525593	ATP1A3	0.0619445	CES1	1.32989		CES1
	ARC	0.521631	AEBP1	0.0546671	FBN3	1.32447		FBN3
	FOXJ1	0.521555	SCIN	0.0540674	MET	1.32374		MET
	PRR29	0.514081	SEZ6L	0.0529804	ALOX15B	1.32155		ALOX15B
	DPYSL4	0.512624	CLDN10	0.0518147	SGMS2	1.3214		SGMS2
	A2ML1	0.504332	CSTA	0.049688	SCAND1	1.31693		SCAND1
	COL1A2	0.502566	RN7SL1	0.0485321	MB	1.30447		MB
	SCN1A	0.502446	TNNT1	0.0417982	DNAH5	1.29472		DNAH5
	RGS1	0.489564	AQP9	0.035143	CYP2B7P	1.29451		CYP2B7P
	HKDC1	0.48926	C1orf116	0.0256784	FABP4	1.28482		FABP4
	GBP6	0.488665	DNAH2	0.0231616	AMPH	1.2774		AMPH
	CHI3L1	0.488336	AQP5	0.0173191	GPR158	1.2773		GPR158
	MTMR7	0.484233	SCARA5	0.016084	SLC7A11	1.26476		SLC7A11
	ASPM	0.484133	OCLN	0.0158973	C4orf19	1.26351		C4orf19
	ERAP2	0.480476	KCNQ5	0.0117632	CDT1	1.25999		CDT1
	TMEM184A	0.47951	CHGB	0.00645992	IP6K3	1.25509		IP6K3
	SFN	0.473047	VSTM2L	9.36966e-05	TNNT3	1.25166		TNNT3
	HSPG2	0.469935	IL6	-0.00675959	BHMT2	1.25135		BHMT2
	PDK4	0.461107	TTK	-0.00818481	MATK	1.24269		MATK
	SPAG17	0.45965	SERPINA3	-0.011094	SCN2A	1.24011		SCN2A
	`TRHDE-AS1`	0.453053	TTYH1	-0.0117623	SCGB3A1	1.2385		SCGB3A1
	SLC4A11	0.450895	DIO2	-0.013961	FAM81B	1.23773		FAM81B
	WISP1	0.44526	HKDC1	-0.0180011	NEFM	1.23699		NEFM
	LRAT	0.438795	HR	-0.0241348	CTSV	1.2348		CTSV
	KBTBD12	0.438567	S100A1	-0.0241551	HGD	1.23401		HGD
	SCGN	0.425436	HPR	-0.0242053	AKR1C2	1.23387		AKR1C2
	SCARA5	0.42144	CCR5	-0.0334177	COL17A1	1.22007		COL17A1
	PCDH20	0.414294	SHISA9	-0.0346522	SBSN	1.21734		SBSN
	MEGF11	0.412272	PTX3	-0.0449175	CNGA1	1.21475		CNGA1
	AKR1C2	0.411409	KCNS1	-0.0554778	CHIT1	1.21076		CHIT1
	DTL	0.410026	NSG1	-0.0575029	ITPKA	1.20364		ITPKA
	LMO3	0.409616	ZBBX	-0.0626896	NFE2	1.19373		NFE2
	ST6GALNAC1	0.407541	CLCA2	-0.0645676	CPAMD8	1.18799		CPAMD8
	CSTA	0.40626	EYS	-0.0650344	TMPRSS3	1.18628		TMPRSS3
	C9orf117	0.399997	WISP1	-0.0668456	SYT1	1.17516		SYT1
	AP3B2	0.388615	GPNMB	-0.0689174	RET	1.16345		RET
	PLCH2	0.383979	NRGN	-0.0755905	OGN	1.14953		OGN
	OPLAH	0.376299	ESR1	-0.078232	SUSD2	1.14949		SUSD2
	RANBP3L	0.373081	HES6	-0.0803838	DAPL1	1.14636		DAPL1
	TDO2	0.364256	CDC20	-0.0826881	AQP3	1.14466		AQP3
	SLC11A1	0.355381	HSPA6	-0.084774	GPRC5A	1.13567		GPRC5A
	IGSF10	0.354934	CCDC78	-0.0921629	DTHD1	1.12965		DTHD1
	BMPR1B	0.354515	NOXA1	-0.0977893	HSPB1	1.12853		HSPB1
	CDKL2	0.350464	APOD	-0.0990521	MFI2	1.11973		MFI2
	AKR1B10	0.347933	ECM2	-0.119181	FCGBP	1.11908		FCGBP
	ADGRG6	0.347256	PAX8	-0.122208	CD79A	1.11623		CD79A
	PRIMA1	0.342562	SCN4A	-0.124898	MUC3A	1.11255		MUC3A
	COL17A1	0.339124	S100P	-0.127022	HPN	1.10902		HPN
	BMP3	0.336729	CLDN1	-0.127722	EYS	1.10895		EYS
	OLR1	0.336579	A2ML1	-0.129793	SV2C	1.10569		SV2C
	TUBA4B	0.327849	TFR2	-0.13649	THBS4	1.10328		THBS4
	TNS4	0.326809	RGMA	-0.149868	GBP6	1.10314		GBP6
	HK3	0.325527	PKP1	-0.154414	CEMIP	1.10284		CEMIP
	EDN1	0.321914	RIMS4	-0.156179	GADD45G	1.10182		GADD45G
	NCR3LG1	0.32005	TP63	-0.169885	SCG2	1.09876		SCG2
	COL11A1	0.319952	HSD17B13	-0.172655	LGALS12	1.09605		LGALS12
	TENM1	0.318186	SPON2	-0.17512	LRFN4	1.09296		LRFN4
	CLEC3B	0.317184	CHIT1	-0.180235	PLCH2	1.09099		PLCH2
	APOA1	0.312599	STXBP5L	-0.181027	MYOCD	1.07014		MYOCD
	TENM2	0.305139	ANKRD1	-0.181488	FOXQ1	1.06979		FOXQ1
	FPR1	0.304063	GNLY	-0.184572	MELK	1.06787		MELK
	DST	0.300136	ABCC2	-0.192988	NMNAT2	1.06683		NMNAT2
	ALOX15B	0.296523	GABRB3	-0.195445	CCDC141	1.06613		CCDC141
	LYPD6	0.294898	COL3A1	-0.197042	ALDH1L1	1.05935		ALDH1L1
	SEZ6L	0.29295	WNT11	-0.198413	HBB	1.05538		HBB
	CXCL8	0.292497	VSNL1	-0.198609	SCN3A	1.05358		SCN3A
	ECM2	0.292013	KRT1	-0.200769	IRX6	1.04441		IRX6
	NAPRT	0.290681	TNNC1	-0.204254	RGMA	1.04147		RGMA
	FN1	0.287011	PRR29	-0.205459	ASPN	1.03492		ASPN
	GDF15	0.284634	NDUFS7	-0.210693	EPHA7	1.02877		EPHA7
	MFSD4	0.279794	TLR3	-0.215356	THEM6	1.02677		THEM6
	ERMN	0.278659	RASD1	-0.220653	AQP7	1.02663		AQP7
	ENHO	0.273387	KLK11	-0.223966	MEGF11	1.01687		MEGF11
	KIF14	0.272923	DDR2	-0.224794	SPINK5	1.01312		SPINK5
	PLA2G2A	0.270707	MSR1	-0.225783	CNNM1	1.01208		CNNM1
	CACNA2D2	0.266537	OLR1	-0.226184	KCNJ15	1.01128		KCNJ15
	POU2AF1	0.264376	ASPN	-0.227882	HES6	1.01016		HES6
	DPP4	0.263139	CCDC85B	-0.229316	AK5	1.00944		AK5
	SFRP2	0.260652	POSTN	-0.229327	ATP13A4	1.00689		ATP13A4
	FAM179A	0.255981	MB	-0.238955	COL8A1	1.00511		COL8A1
	SLC22A3	0.252853	SLC5A9	-0.241749	KCNH3	1.00262		KCNH3
	CHGB	0.250486	IGSF11	-0.243032	KLKB1	0.999371
	TTK	0.249788	JAKMIP3	-0.244241	VSTM2L	0.997094
	CNNM1	0.231824	FN1	-0.247397	HKDC1	0.9964
	DSP	0.231074	TUBB3	-0.250637	ZNF208	0.995698
	NRXN1	0.223991	RAB3B	-0.255101	DNAH17	0.992782
	RNF128	0.219473	GAP43	-0.255703	MARVELD2	0.982159
	PRODH	0.217086	LCN2	-0.27289	LVRN	0.976742
	DIO2	0.207608	ITGB4	-0.274606	KCNH2	0.973782
	ECEL1	0.207483	ST6GALNAC1	-0.284328	CCDC37	0.969537
	TGM1	0.195981	CAPN8	-0.287782	FGF2	0.963988
	SFRP1	0.193173	GRIN2C	-0.29835	ATP1A2	0.962805
	CXCL1	0.185709	CFD	-0.304689	RTN4R	0.956772
	FAM171A2	0.184783	TRHDE	-0.307334	SCN1A	0.955929
	TFAP2A	0.179445	FGFR4	-0.312194	COL4A4	0.952073
	CD14	0.179114	NCR3LG1	-0.315735	CILP	0.951225
	MYO18B	0.178497	SSPO	-0.318977	CLDN1	0.948777
	FRRS1	0.164008	COL7A1	-0.323142	KCNK5	0.947887
	EGR1	0.163568	SLC11A1	-0.325991	C1orf233	0.944736
	ACVR1C	0.159449	ADH1C	-0.326289	TMEM178B	0.933309
	SGPP2	0.152695	MYOCD	-0.332804	TLR3	0.927839
	LRG1	0.151967	SLITRK4	-0.333923	SYT2	0.925729
	APOE	0.148304	DTL	-0.345579	AQP1	0.922916
	ESR1	0.147232	SUSD2	-0.349998	LRG1	0.911671
	GSTM5	0.147074	ACHE	-0.350407	ITGA2	0.909894
	ITGA2	0.131456	AKR7A3	-0.35119	NR4A1	0.906023
	HMCN1	0.130003	SCG2	-0.351937	C2orf40	0.905062
	NFE2	0.127685	SCUBE3	-0.359528	COL28A1	0.904088
	FBP1	0.123217	IL1RN	-0.361255	MRC1	0.903854
	IRX2	0.115873	COL11A1	-0.36283	PRG4	0.903797
	OXTR	0.113796	MFI2	-0.366226	TUBB2B	0.895046
	HBA1	0.103805	LIME1	-0.372512	SMIM24	0.893254
	LVRN	0.103005	CLDN5	-0.399471	CEACAM1	0.890611
	ENPEP	0.0902247	PRSS12	-0.399787	CXCL5	0.884649
	PCSK1	0.0841388	NGFR	-0.407771	PART1	0.880401
	ABCA4	0.0838211	ELF3	-0.422392	IGSF10	0.877
	DPP6	0.0821409	ZBED6	-0.423611	TENM2	0.867951
	NT5E	0.0810053	HHLA2	-0.425547	CRABP2	0.867474
	NTRK2	0.0782713	CPS1	-0.438124	UGT8	0.861903
	TOP2A	0.0775585	KRT15	-0.448127	ABCA4	0.861725
	THBS1	0.0650341	NEK2	-0.452651	PCDHGC5	0.860791
	LRRC37A4P	0.0564648	SLC29A4	-0.454603	APOE	0.857257
	GPNMB	0.0459391	SLCO4A1	-0.465988	CCDC144B	0.857068
	ABCC3	0.0421405	LIPH	-0.470964	PTH2R	0.853483
	BIRC5	0.0407697	COL8A1	-0.472167	CDHR3	0.841004
	ITGB8	0.0351419	CCDC141	-0.474469	IL1B	0.84095
	MUC1	0.0314127	NPTX1	-0.476006	FOS	0.840295
	`AFAP1-AS1`	0.0236264	LRG1	-0.478577	NCR3LG1	0.838858
	EMILIN1	0.0194238	PCP4L1	-0.481179	GRIK2	0.834429
	FAM95C	0.0170736	THNSL2	-0.486804	TSPAN11	0.825548
	HJURP	0.0143626	FCGBP	-0.492069	HILPDA	0.813921
	PARP10	-0.0125935	HK3	-0.495141	KIF14	0.811901
	TF	-0.0485884	REEP6	-0.506655	DNAH2	0.80448
	LOC100288152	-0.0489928	PDK4	-0.527575	TDGF1	0.796528
	`RNU2-2P`	-0.0581107	MATK	-0.535565	CALB2	0.793057
	MMP11	-0.0645832	BEX1	-0.535875	AGT	0.787179
	IL6	-0.0651874	PLCH2	-0.546727	DNER	0.785355
	CCDC37	-0.067487	C1QB	-0.557072	CCL5	0.783849
	HPN	-0.0735905	SLC22A3	-0.558065	ELAVL2	0.779308
	HOPX	-0.0752264	CCL20	-0.575801	SORBS2	0.770278
	CCDC144B	-0.0818682	LEP	-0.58171	A2ML1	0.769292
	SERPINA5	-0.0864279	LRRC32	-0.586583	TF	0.765447
	SH3RF2	-0.08986	MYB	-0.587379	NPTX2	0.76201
	VCAN	-0.0901694	DLGAP1	-0.588194	LRRN1	0.744193
	S100A2	-0.0928586	HP	-0.590799	NDUFA4L2	0.732491
	LONRF2	-0.0937451	TFPI2	-0.593094	IGSF11	0.73214
	HR	-0.0989331	RMRP	-0.593888	MYH11	0.726761
	ROPN1L	-0.0994368	DNAH5	-0.598315	IDO1	0.720501
	POLQ	-0.101243	CXCL5	-0.604735	PRR29	0.718524
	SALL1	-0.11845	LYVE1	-0.615358	ACSL6	0.713655
	FMO5	-0.122916	CCNB2	-0.617918	CDC20	0.708746
	LYPD3	-0.130739	CSMD1	-0.618402	DNAH3	0.706742
	ABCC2	-0.132083	POU5F1	-0.627107	ENHO	0.70147
	CRLF1	-0.137321	PARP10	-0.644177	DNAI2	0.69691
	DEPDC1	-0.143661	COL17A1	-0.644825	FGFR4	0.694898
	KLKB1	-0.153571	MT1G	-0.648909	SLC51A	0.67475
	CRYM	-0.155226	PTGS2	-0.64905	COL6A2	0.668201
	PAX6	-0.155506	ABCC6	-0.652437	METRN	0.665599
	NME3	-0.180714	HGD	-0.653156	SAMD11	0.65565
	ZNF208	-0.198422	CXCL10	-0.656629	RHCG	0.650472
	AQP9	-0.201817	COL9A2	-0.656822	DDR2	0.630917
	NEFH	-0.20359	CACNA2D2	-0.662365	TFR2	0.628408
	TFR2	-0.205034	PDZK1IP1	-0.666355	DNAH11	0.609657
	PDZK1IP1	-0.209858	DNAH17	-0.666902	CA3	0.602407
	RPPH1	-0.210677	TLR2	-0.67124	ERICH3	0.601835
	FOSB	-0.21083	LYPD6	-0.674229	GREM1	0.595794
	RORC	-0.216674	NEB	-0.678248	JAKMIP3	0.593139
	OASL	-0.219509	CREG2	-0.679328	AQP9	0.587376
	CEL	-0.224906	SCEL	-0.68208	C1orf95	0.586072
	SPTB	-0.232664	CHTF18	-0.685452	RN7SL2	0.578869
	ANKRD1	-0.242142	TOX3	-0.68997	TSPAN8	0.5778
	ATP1A3	-0.252427	SCGN	-0.698135	SLC22A3	0.569258
	RGS6	-0.257318	PIGR	-0.708105	WNT11	0.566593
	FGF9	-0.257778	SGMS2	-0.708844	ATRNL1	0.562989
	PLIN4	-0.276828	TNC	-0.708939	KLHDC7A	0.562852
	HRASLS5	-0.283418	COL6A3	-0.711876	NR4A3	0.559654
	VWA7	-0.283632	SCGB3A1	-0.714436	ADH1B	0.557512
	ITGA1	-0.285418	CADM2	-0.717092	C1orf168	0.550217
	HSPA4L	-0.291262	FAM95C	-0.72379	DPYSL4	0.546544
	NETO1	-0.300267	LVRN	-0.724833	ENKUR	0.540725
	COL8A1	-0.312864	HTATSF1P2	-0.726514	CA14	0.539824
	NGFR	-0.313192	PCDHGC5	-0.727029	ST6GAL2	0.535481
	HMGA2	-0.31507	ENHO	-0.736392	CXCL2	0.532768
	CDC20	-0.315566	FOLR1	-0.736844	PSAT1	0.528209
	NECAB1	-0.321749	CA4	-0.739126	GDF15	0.521976
	CES1	-0.336272	PAPPA2	-0.7542	CSF3R	0.52092
	SSPO	-0.337221	FRRS1	-0.759154	OSMR	0.504861
	VNN2	-0.340339	INHBA	-0.768378	MEGF10	0.496889
	GFAP	-0.349914	CACNA1E	-0.780183	NECAB1	0.490403
	DNAH5	-0.351244	CHST9	-0.786383	TRIM55	0.487376
	GRIK3	-0.352508	PART1	-0.787826	L1CAM	0.483382
	TRHDE	-0.360551	NDUFA4L2	-0.793515	DLEC1	0.475687
	PCDHGC5	-0.376597	DMBT1	-0.808431	LRRC4B	0.466146
	ACTG2	-0.382414	DDC	-0.811206	ATP6V1B1	0.461188
	CDHR1	-0.39732	RHPN1	-0.814756	FAM171A2	0.45528
	PKD1L2	-0.404491	FNIP2	-0.823571	C9orf117	0.453592
	GPM6A	-0.406475	IL1B	-0.828023	TFAP2A	0.452897
	HES6	-0.416571	SCNN1D	-0.829959	SLPI	0.449528
	PPP1R16A	-0.41708	GREM2	-0.85193	APOL4	0.448189
	MUC13	-0.417481	AKR1C2	-0.857283	HSD17B13	0.424426
	OGN	-0.425805	HSPA7	-0.886783	DTL	0.419371
	GLDC	-0.42604	TMEM150C	-0.889867	GNG4	0.410875
	S100P	-0.426406	CXCL2	-0.893999	DSP	0.394973
	IL17RB	-0.429439	BAIAP3	-0.902001	ALB	0.392604
	ZMYND10	-0.429859	DCDC2	-0.916052	DRC1	0.37858
	IL7R	-0.431748	PTPRT	-0.922316	TK1	0.357535
	RRAD	-0.433882	SLC38A3	-0.926926	DLGAP1	0.312894
	HAGHL	-0.439862	CPXM1	-0.929316	SPHK1	0.304161
	SLITRK4	-0.442307	CA3	-0.933724	CCDC85B	0.294082
	DHRS9	-0.444674	GRIK3	-0.93712	SIRPB1	0.290068
	ESPN	-0.445141	AKR1C1	-0.938177	HAGHL	0.289203
	HPGD	-0.453677	VEGFA	-0.945191	DPP10	0.288878
	ACKR3	-0.475876	CTNND2	-0.976441	ONECUT2	0.286667
	GJB2	-0.477532	DMGDH	-0.978192	HRASLS5	0.282546
	COL10A1	-0.48191	LOC100288152	-0.97968	HSPA6	0.26707
	ACHE	-0.483099	DNAH11	-0.979931	CSTA	0.261873
	FGFR4	-0.49838	AREG	-0.988896	PPP1R1B	0.257753
	DNAH11	-0.503098	SLPI	-0.991902	DDN	0.240503
	LINC00925	-0.51893	CSF3R	-0.996423	TTYH1	0.238884
	SYT1	-0.520757	PLIN4	-0.999328	CHGB	0.235794
	PLEKHG4B	-0.539579	ASPM	-1.00044	RMRP	0.224461
	COL4A4	-0.552999	ONECUT2	-1.00154	TMEM150C	0.211697
	SELP	-0.556717	MMP9	-1.00567	NEB	0.20805
	DRC1	-0.560942	ENPEP	-1.00732	DPP4	0.206085
	GADD45G	-0.585742	ITGA1	-1.041	MT1G	0.198774
	CHIT1	-0.586443	ITGB3	-1.04457	B3GALT2	0.19815
	ANGPTL4	-0.591748	SLC16A9	-1.05063	LRRC37A4P	0.161631
	CD163	-0.599312	CILP	-1.05155	HPCAL4	0.15264
	TMEM178B	-0.606344	TNFRSF11B	-1.05406	ELOVL6	0.151666
	PEG10	-0.616561	PEG10	-1.05835	GRIA1	0.14402
	CEACAM1	-0.621663	PSCA	-1.06164	ASPHD1	0.140768
	ONECUT2	-0.623362	GPRC5A	-1.08271	DRAIC	0.135232
	MFAP5	-0.62377	FAM171A2	-1.08854	ALPK2	0.109586
	MARVELD2	-0.624016	USP32P1	-1.09982	COL9A2	0.100359
	H19	-0.636812	CALB1	-1.10496	VWA7	0.0976435
	SLC16A9	-0.64461	SLC4A4	-1.10611	STAC2	0.0640901
	PHACTR3	-0.651131	FCGR3B	-1.108	ABCC6	0.0616643
	IP6K3	-0.671196	LRRN1	-1.11393	EPPK1	0.0578864
	CDKL5	-0.696533	POLQ	-1.11724	IL6	0.0418638
	MIB2	-0.699335	IFI44L	-1.14321	THBS1	0.037385
	DLGAP1	-0.701824	CFB	-1.14439	ITGB4	0.0166272
	NEFM	-0.70197	CYP4B1	-1.16288	RHPN1	0.005617
	LHFPL4	-0.704327	MSLN	-1.17163	KIAA1324	0.00416805
	ELOVL6	-0.711	SULT4A1	-1.18306	SPON2	-0.00126457
	ACSL6	-0.722196	QPCT	-1.22274	MTTP	-0.00248314
	GLT1D1	-0.731034	`RNU2-2P`	-1.22813	CTNND2	-0.00342915
	ABCC6	-0.766805	TFAP2A	-1.23773	POLQ	-0.0321794
	RIMBP2	-0.800176	TMEM178B	-1.247	TOP2A	-0.0426936
	POU5F1	-0.804183	ITGA2	-1.25753	HAS3	-0.0469145
	NEK2	-0.806884	BCAS1	-1.26956	PI16	-0.0529584
	THBS4	-0.809647	MELK	-1.28287	LRAT	-0.0593104
	ITGB3	-0.812171	F13A1	-1.28599	NEK2	-0.0608464
	TUBB2B	-0.826749	TRAPPC5	-1.28781	CYP3A5	-0.073493
	ADARB2	-0.843286	ACSL6	-1.29042	CRABP1	-0.0751966
	FREM2	-0.861152	SYT1	-1.29196	NDUFS7	-0.112083
	CDH4	-0.878297	SLC1A7	-1.30355	DES	-0.134935
	THEM6	-0.895546	ADGRF1	-1.3042	HSPA4L	-0.142513
	FCGR3A	-0.899553	RGS6	-1.30422	FAT1	-0.16578
	CSMD1	-0.926449	UGT8	-1.31347	SFTPD	-0.178836
	SLC4A4	-0.982011	PI3	-1.33715	TGM1	-0.178858
	COL4A3	-0.997785	NEFL	-1.3385	KLK10	-0.179749
	ALAS2	-1.00584	TMC5	-1.34423	ALDH3A1	-0.188413
	NRGN	-1.00767	CD163	-1.35773	COLCA1	-0.202765
	BAIAP3	-1.05309	NME3	-1.36038	MMP17	-0.210579
	CAMK2B	-1.0783	ANLN	-1.37097	G0S2	-0.214355
	SORBS2	-1.08904	TRIM55	-1.37568	SLC14A1	-0.217728
	MARCO	-1.09418	NAPSB	-1.38553	NME3	-0.230363
	TNNC1	-1.09689	CEMIP	-1.41697	CD24	-0.236858
	NEB	-1.10359	CEL	-1.44278	RIMBP2	-0.254776
	PHGDH	-1.10414	OSMR	-1.45391	CA12	-0.298129
	TP63	-1.10612	AKR1C3	-1.47351	ZMYND10	-0.335373
	FCGBP	-1.14371	KCNK5	-1.48441	TTK	-0.336634
	DLEC1	-1.15035	S100A12	-1.52705	TMEM119	-0.34135
	P2RY1	-1.17184	SUSD4	-1.55359	RANBP3L	-0.371371
	LRRC4B	-1.17544	TGM1	-1.55735	RTN4RL2	-0.383848
	PLA2G7	-1.27338	DNAI2	-1.55747	PPM1E	-0.389797
	NAPSB	-1.28181	CXCL6	-1.55781	RPPH1	-0.416314
	LYVE1	-1.28473	CA14	-1.59206	DOC2A	-0.441201
	USP32P1	-1.31101	CNTNAP2	-1.65428	GRIN2C	-0.46029
	CLDN10	-1.31985	TNS4	-1.69556	BIRC5	-0.47255
	CITED4	-1.32741	ACVR1C	-1.69728	LRRN3	-0.529525
	SCN3A	-1.35818	LYPD3	-1.72303	CFD	-0.537657
	ARHGEF4	-1.41257	MUC3A	-1.73415	PLIN4	-0.549572
	PCSK2	-1.4418	SCN2A	-1.74497	RNF208	-0.552779
	C7	-1.44986	HS6ST3	-1.81217	NEFH	-0.573227
	ASPHD1	-1.45323	POPDC3	-1.82018	APOB	-0.580893
	FAT2	-1.4559	ALOX15	-1.84553	APOD	-0.658551
	IFI44L	-1.46445	MARCO	-1.84991	PTX3	-0.68007
	ELAVL2	-1.54465	SFTPD	-1.85436	SUSD4	-0.727951
	CPAMD8	-1.62865	NRXN1	-1.86637	CSMD1	-0.73346
	LIME1	-1.63986	KCNH8	-1.8925	UNC80	-0.754013
	CRABP2	-1.64191	CPNE4	-1.95603	POPDC3	-0.754613
	SCIN	-1.65575	GDF15	-1.97769	CEL	-0.761915
	TESC	-1.6966	SLC7A11	-2.04696	HBA1	-0.76656
	ITGB4	-1.75955	LRP2	-2.0518	PARP10	-0.769905
	KCNH8	-1.791	HPGD	-2.0703	ROPN1L	-0.887976
	SCUBE3	-1.88131	THBS1	-2.17783	SFRP2	-0.896554
	CLGN	-1.89417	TRIM29	-2.24793	RRAD	-0.938932
	CA12	-1.99949	ROPN1L	-2.25477	VNN2	-0.967709
	DMGDH	-2.16286	VCAN	-2.28618	LIME1	-1.01822
	C1orf233	-2.19115	PCSK2	-2.28816	KIF19	-1.03445
	MB	-2.38916	BIRC5	-2.31001	MME	-1.05465
	FSTL4	-2.42956	FAXDC2	-2.39074	CCL2	-1.43956

## Sheet: Table S9 (Related to Fig. 5)
	Table S9 (Related to Figure 5). Important genes prioritized by tissue-specific transcriptomic aging clocks.
	Retina Genes	Retina Importance	Brain Genes	Brain Importance	Blood Genes	Blood Importance	Heart Genes	Heart Importance	Bone Genes	Bone Marrow Importance	Important Genes Common to All Five Tissues	Important Genes Common to At Least Four Tissues	Most Important Genes Identified by Mamoshina et al (PMID: 30050560)	Overlap with Important Genes in Retina, Brain, Blood, Heart, or Bone Clocks	Predictive Genes Identified by Hannum et al (PMID: 23177740)	Overlap with Important Genes in Retina, Brain, Blood, Heart, or Bone Clocks		Description	Retina FDR	Retina -log10(FDR)		Description	Brain FDR	Brain -log10(FDR)		Description	Blood FDR	Blood -log10(FDR)		Description	Heart FDR	Heart -log10(FDR)		Description	Bone FDR	Bone -log10(FDR)
	FNDC1	3.0943	SPINK1	5.34927	XIST	15.9155	RYR3	2.81337	CYP1B1	3.64141	RPS4Y1	RPS4Y1	SKAP2	No	ABLIM1	No		response to hypoxia	1.65027e-08	7.78244		negative regulation of apoptotic process	5.15717e-11	10.2876		regulation of response to external stimulus	3.57378e-10	9.44687		entry of bacterium into host cell	6.55673e-06	5.18331		cytokine-mediated signaling pathway	0	14
	APLNR	2.96957	MMP10	5.32447	ADH1B	11.7385	CD109	2.74166	S100A9	3.62938	CHI3L2	AKR1C2	FAM171A1	No	ACCN2	No		response to decreased oxygen levels	2.67457e-08	7.57275		negative regulation of programmed cell death	9.59462e-11	10.018		cellular response to cytokine stimulus	5.14999e-10	9.28819		response to organic cyclic compound	1.94101e-05	4.71197		extracellular matrix organization	0	14
	HBB	2.94316	SPRR1B	5.20812	NLRP2	10.6161	B3GALT2	2.72998	HLA-H	3.55452	VTCN1	EREG	PLAG1	No	ACVR2A	No		response to oxygen levels	1.35967e-07	6.86657		negative regulation of cell death	2.203e-10	9.65699		inflammatory response	5.73477e-10	9.24148		response to growth factor	2.53738e-05	4.59561		extracellular structure organization	0	14
	PKD1L2	2.771	SPRR2A	4.99567	LTB	8.46576	C16orf89	2.72395	CCDC144B	3.42028	CIDEC	WDR72	PCDH9	No	AK5	Yes		response to organonitrogen compound	1.0408e-06	5.98263		innate immune response	3.70084e-10	9.4317		regulation of defense response	8.99997e-10	9.04576		cellular response to growth factor stimulus	2.69232e-05	4.56987		negative regulation of apoptotic process	0	14
	VNN2	2.76096	SPRR3	4.98306	PPP4R4	7.36989	CDHR3	2.56655	ERAP2	3.25053	SLC11A1	EGR3	KBTBD11	No	ANXA1	No		negative regulation of apoptotic process	1.10718e-06	5.95578		receptor-mediated endocytosis	1.25202e-09	8.90239		positive regulation of defense response	4.17001e-08	7.37986		Wnt signaling pathway	0.000103009	3.98713		negative regulation of programmed cell death	0	14
	PAX6	2.62019	KRT14	4.97691	CIDEC	6.78578	CHST9	2.53082	S100A8	3.21795	FCGR3A	CHI3L2	GREM1	Yes	ASNS	No		negative regulation of cell death	1.22631e-06	5.9114		import into cell	4.06501e-09	8.39094		positive regulation of immune system process	1.64913e-07	6.78275		cell surface receptor signaling pathway involved in cell-cell signaling	0.00011159	3.95238		negative regulation of cell death	0	14
	RGMA	2.48388	OGDHL	4.96873	MTRNR2L1	6.50481	MUC1	2.50909	LOC284581	3.20775		PDIA2	GREB1	No	AUTS2	No		negative regulation of programmed cell death	1.61553e-06	5.79169		cellular response to cytokine stimulus	6.13191e-09	8.2124		activation of immune response	8.5594e-07	6.06756		cell-cell signaling by wnt	0.000112424	3.94914		cellular response to cytokine stimulus	0	14
	NKAIN2	2.43623	CST1	4.827	SPRR2A	6.41703	RORC	2.50659	PLA2G7	2.99582		VTCN1	VSNL1	Yes	C16orf45	No		cellular response to hypoxia	2.32825e-06	5.63297		regulation of apoptotic signaling pathway	1.67508e-08	7.77596		response to bacterium	8.59311e-07	6.06585		neuron projection development	0.000127613	3.89411		positive regulation of immune system process	6.17713e-14	13.2092
	AKR1C2	2.37822	MMP12	4.63167	SFTPA1	5.72436	XIST	2.46565	`HLA-DRB5`	2.9452		CDHR3	TES	No	CACHD1	No		response to nitrogen compound	4.22519e-06	5.37415		extracellular structure organization	2.80322e-08	7.55234		regulation of immune response	9.80563e-07	6.00852		response to inorganic substance	0.000174108	3.75918		positive regulation of cell differentiation	1.41974e-13	12.8478
	GPRC5A	2.3775	KRT6C	4.46509	CALML3	5.42629	ALOX15B	2.45312	CD14	2.78489		CIDEC	SLC38A1	No	CDKN1C	No		response to organic cyclic compound	4.52717e-06	5.34417		endocytosis	3.16902e-08	7.49908		cytokine-mediated signaling pathway	1.61515e-06	5.79179		enzyme linked receptor protein signaling pathway	0.00023302	3.63261		positive regulation of intracellular signal transduction	1.65045e-13	12.7824
	ARMC3	2.37325	PAEP	4.33925	`HLA-H`	5.18138	CXCL6	2.43523	GNLY	2.75692		SLC11A1	OSBPL3	No	CENPV	No		cellular response to decreased oxygen levels	5.18053e-06	5.28563		apoptotic signaling pathway	5.11798e-08	7.2909		positive regulation of intracellular signal transduction	2.34723e-06	5.62944		negative regulation of apoptotic process	0.000259947	3.58511		positive regulation of defense response	4.33349e-13	12.3632
	UTY	2.35802	ORM1	4.32719	FST	4.00993	ATRNL1	2.2792	EIF1AY	2.71565		FCGR3A	PPEF1	No	CMC1	No		negative regulation of cell proliferation	5.18053e-06	5.28563		regulation of immune response	5.45531e-08	7.26318		positive regulation of immune response	2.63049e-06	5.57996		negative regulation of programmed cell death	0.000350529	3.45528		positive regulation of cell proliferation	8.43047e-13	12.0741
	SPAG6	2.31346	ADH7	3.96096	SNORD3A	3.79717	CLDN5	2.26964	SIRPB1	2.69581		RNF208	EPB41L3	No	CR2	No		regulation of cellular response to stress	7.84852e-06	5.10521		negative regulation of molecular function	6.50055e-08	7.18705		negative regulation of cell death	2.73755e-06	5.56264		response to oxidative stress	0.000375103	3.42585		regulation of MAPK cascade	1.50228e-12	11.8233
	ERAP2	2.30734	SERPINB3	3.93692	FABP4	3.68074	NDUFS7	2.25503	`HLA-DRB6`	2.65053		CSTA	CLEC2B	No	CRIP1	No		extracellular structure organization	1.28303e-05	4.89176		humoral immune response	1.01658e-07	6.99286		negative regulation of apoptotic process	2.75725e-06	5.55952		regulation of cell development	0.00042385	3.37279		tube development	2.03845e-12	11.6907
	MFSD4	2.27332	CHI3L1	3.85972	KRT13	3.66627	PLIN1	2.23921	PSCA	2.64409		SCN3A	CDKN1A	No	EFNA1	No		response to topologically incorrect protein	1.61676e-05	4.79136		positive regulation of phosphorylation	1.59428e-07	6.79743		negative regulation of programmed cell death	4.21542e-06	5.37516		gliogenesis	0.000492337	3.30774		regulation of immune response	4.44521e-12	11.3521
	FAM83A	2.23852	KRT4	3.84626	FKBP5	3.59111	HBA1	2.22658	GSTM1	2.59913		SAMD11	CA4	No	EPHA2	No																		regulation of intrinsic apoptotic signaling pathway	0.0886835	1.05216
	TRDN	2.21475	PIGR	3.78284	CDO1	3.31773	CHI3L2	2.22235	SPHK1	2.57698		SECTM1	HPGDS	No	FAIM3	No																		extracellular polysaccharide biosynthetic process	0.0886835	1.05216
	GAD1	2.15533	SFTA2	3.77812	KRT6B	3.20317	HRASLS5	2.21238	THNSL2	2.54817		HSPG2	ACSL6	No	FBLN2	No																		extracellular polysaccharide metabolic process	0.0886835	1.05216
	CST1	2.14984	MSMB	3.77786	BCAS1	3.06448	HPCAL4	2.20164	SFRP1	2.52894		KRT6A	LGI1	No	FLNB	No																		cellular response to actinomycin D	0.0886835	1.05216
	COL6A2	2.13151	ATP1A2	3.68539	SOCS3	3.03313	TUBB4A	2.18231	ZBED6	2.51215		PRODH	KCNN3	No	FZD1	No																		positive regulation of defense response	0.0908904	1.04148
	SECTM1	2.12322	TM4SF4	3.66042	TLR3	2.96041	CCR5	2.18019	S100A12	2.48399		TMEM59L			GPC2	No
	DNER	2.11778	MMP13	3.54212	GSTM1	2.95283	CSTA	2.1584	SERPINB2	2.48289		ANLN			GSC	No
	EIF1AY	2.11455	ADH1C	3.31086	CCDC144B	2.92538	STEAP4	2.15695	NSG1	2.47589		HPCAL4			GTSF1	No
	LONRF2	2.10169	SERPINB5	3.23617	RGMA	2.88916	C6	2.1457	TRIM55	2.46275		HS6ST3			HIST1H3D	No
	EDN1	2.092	IDO1	3.23044	ACVR1C	2.86295	COL22A1	2.13112	ZMYND10	2.42982		FGG			IGLL1	No
	CEL	2.07377	IGLL5	3.21703	KRT6C	2.74426	VCAN	2.1029	DUSP1	2.42969		TFPI2			KRT72	No
	GAP43	2.07141	INA	3.20045	OCLN	2.73113	RNF208	2.09503	AQP9	2.37363		CHST9			LRP11	No
	COMP	2.07085	CP	3.18975	ELOVL6	2.70456	PTPRN	2.05525	MFSD4	2.36689		EIF1AY			MEOX1	No
	EGR3	2.01613	UGT2B4	3.06761	PCSK1N	2.57522	FAT1	2.04522	CFD	2.33123		NLRP2			MS4A3	No
	FBN2	2.01463	CTSE	3.05748	CXCL10	2.57053	ABCB1	2.03282	RORC	2.31994		FGB			NEFH	Yes
	ADGRF1	2.01424	RHCG	3.03567	LRRN3	2.52279	CD163	2.03176	`TRHDE-AS1`	2.31905		HMGCS2			NMT2	No
	PCP4	2.01388	MLC1	2.98543	JUNB	2.5116	PDIA2	2.00954	FCN1	2.31452		IDO1			NOSIP	No
	BEX1	1.9854	KLK11	2.95141	VCAN	2.46633	IGSF10	1.99687	PARP10	2.27491		CTSE			NT5E	Yes
	RGS6	1.97275	RANBP3L	2.93814	CFB	2.46468	FMO5	1.97065	HES6	2.25782		SPRR1B			PHLDA3	No
	FGB	1.96575	CEACAM5	2.84977	BPIFB1	2.44709	CCDC85B	1.95294	FREM2	2.24848		SLC4A4			PHYHD1	No
	GZMA	1.95969	MMP1	2.83323	HSPA7	2.44635	CD36	1.95146	LYZ	2.21626		ADGRF1			PLXDC1	No
	SMOC1	1.95864	CYP4F11	2.8058	CDH4	2.4435	TMEM184A	1.90443	CD109	2.21121		CCL18			POMC	No
	HSPG2	1.95831	PNMA3	2.72591	`HLA-DRB5`	2.38726	SH2D5	1.90385	MYH11	2.20378		HLA-H			PRSS35	No
	SCGN	1.94975	PLIN4	2.72264	SCN3A	2.38109	OLR1	1.89913	NPTX1	2.19345		PPP4R4			PTGER2	No
	COL10A1	1.92967	CXCL17	2.71802	ERMN	2.31253	EREG	1.89226	DLK1	2.19282		LONRF2			PYROXD1	No
	LRFN4	1.91124	FAM167A	2.69951	FNIP2	2.26887	ANKRD1	1.87395	MARCO	2.18699		ZBBX			RGMA	Yes
	DUOX2	1.90251	AGT	2.68182	KCNE4	2.25554	NTRK2	1.86006	SLC39A4	2.14903		DUSP1			ROBO1	No
	CDH12	1.89834	ADGRF1	2.68113	KRT1	2.25306	RPS4Y1	1.85857	VNN2	2.14738		MSR1			SEC14L2	No
	ALB	1.89336	PRAME	2.6711	MARCO	2.25147	NEK2	1.84634	THEM6	2.13629					SFRP5	No
	ELAVL2	1.89333	AREG	2.6505	SCGN	2.18174	DPYSL4	1.8429	FBN2	2.12116					SLC45A3	No
	HMGCS2	1.89048	HERC2P3	2.62091	BEX1	2.15536	EYA4	1.8389	ABCC3	2.11359					SORCS3	No
	ARHGEF4	1.87105	KCNH3	2.60477	SELP	2.15039	DOC2A	1.83824	TEKT1	2.11221					SPEG	No
	PEBP4	1.86824	PRODH	2.53659	GPNMB	2.14218	AQP9	1.83752	RYR3	2.1079					SPINK2	No
	SERPINB13	1.86208	C1orf95	2.46201	AADAC	2.1175	NRXN1	1.83623	SECTM1	2.10326					SYT11	No
	PLN	1.85931	CEACAM1	2.46112	SERPINB13	2.09456	PRKY	1.80277	SLITRK4	2.09069					TMEM8B	No
	PTH2R	1.84639	HMGCS2	2.43874	RGS1	2.08042	USP9Y	1.80226	CHRNA3	2.09063					TMIGD2	No
	DDX3Y	1.8366	SAA1	2.43446	PPM1E	2.05645	PAPPA2	1.79497	SCAND1	2.06956					TNFRSF17	No
	SLC4A4	1.83147	ATF3	2.42896	PI15	2.04235	MRAP2	1.78027	ENHO	2.06265					TXNDC5	No
	CXCL9	1.80243	PRSS2	2.42151	COL6A2	2.04079	EGR1	1.77535	CSTA	2.05715					ZNF285	No
	MSR1	1.79755	ALDH1L1	2.40028	SECTM1	2.03588	HAGHL	1.76921	KRT6A	2.05103
	TFPI2	1.79614	PAX6	2.39908	RPS4Y1	2.02734	SLC7A2	1.73676	RNF208	2.04957
	DRC1	1.79592	SLC4A4	2.36933	PRODH	1.99821	DLK1	1.73302	IL1B	2.04763
	PTPRN	1.77427	IL1RL1	2.35625	ENC1	1.98944	COL2A1	1.72966	HTATSF1P2	2.04487
	VTCN1	1.73002	TNXB	2.34287	SCG2	1.95602	CA14	1.72368	MUC1	2.04206
	METRN	1.72594	RET	2.342	CSTA	1.91189	CCL2	1.7122	FSTL4	2.03301
	TENM2	1.72037	DDN	2.32772	PLIN1	1.89867	FBN3	1.70954	OGN	2.02864
	DNAH11	1.71648	CHI3L2	2.31035	PTHLH	1.89441	QPCT	1.70706	MYBPC1	2.02519
	SAMD11	1.71535	NR4A1	2.28947	ADGRF1	1.88798	SLC16A9	1.69549	ZNF385B	2.01434
	AKR1B10	1.71312	PPP1R1B	2.27738	SORBS2	1.88592	NT5E	1.68734	BEX1	2.00323
	DUSP1	1.70992	CYP1B1	2.27275	CACNA1E	1.88588	HSPB1	1.68565	GBP6	1.99754
	ENHO	1.70156	TMPRSS3	2.23728	ELAVL2	1.87651	RNF128	1.67187	SGMS2	1.98829
	DIO2	1.69285	FGG	2.22665	KIF14	1.85924	`HLA-DQA1`	1.66978	ADIPOQ	1.98002
	PPM1E	1.68925	CDHR3	2.21574	FAT3	1.84687	OMD	1.66883	PTPRN	1.97934
	PDIA2	1.68866	KRT15	2.21438	MUC5AC	1.83176	AK5	1.66798	HBA2	1.97467
	CA2	1.68463	KRT6B	2.20031	VNN2	1.80768	HES6	1.65092	USP9Y	1.97429
	MARVELD2	1.68226	KRT16	2.19409	ABCA4	1.80126	PPP2R2C	1.64267	CCL18	1.96462
	SPON2	1.67886	SCN1A	2.18276	HPCAL4	1.79912	GFAP	1.64245	LTB	1.95986
	`HLA-DRB6`	1.67072	AQP1	2.17334	TUBB2B	1.79143	SLC51A	1.64149	SPOCK3	1.95862
	TENM1	1.66426	PGC	2.15895	LRP2	1.78146	ADARB2	1.63418	GREM2	1.95061
	PROC	1.6617	USP32P2	2.1556	TMEM59L	1.76404	CNTNAP2	1.62597	MYB	1.94809
	ZIC5	1.64466	PTGS2	2.14664	SCN1A	1.73776	H19	1.61821	CALCA	1.94464
	ATF3	1.63936	COMP	2.14234	HK3	1.73708	ISG15	1.61199	C4orf19	1.9426
	LOC284581	1.63013	POU2AF1	2.12764	INA	1.72996	G0S2	1.60104	SCGB3A1	1.93617
	PCSK1N	1.62048	NOXA1	2.12474	CES1	1.72072	SCAND1	1.5981	MARVELD2	1.93017
	MYO3B	1.61567	AP3B2	2.10438	MFAP5	1.71419	FAM95C	1.59751	TGFBI	1.92741
	CDKL5	1.60852	S100A1	2.0967	PROC	1.71104	CIDEC	1.5899	RASL11B	1.92459
	GPX2	1.6071	AMPH	2.07759	RECQL4	1.70023	RECQL4	1.57669	KIAA1324	1.91858
	CIDEC	1.59659	SV2C	2.06789	C2	1.69308	TMEM59L	1.57215	SPRR2A	1.90927
	PPP4R4	1.59353	CDO1	2.06745	CCL2	1.68535	MET	1.56828	SERPINE1	1.89866
	NRXN1	1.59337	OXTR	2.06739	TLR2	1.6649	CPXM1	1.5656	P2RY1	1.89561
	SLC22A3	1.59313	ELF3	2.0672	EEF1A2	1.66359	SEPP1	1.55581	HAS3	1.88679
	UGT2B4	1.58427	HOPX	2.05974	CHI3L2	1.65989	LRRC37A4P	1.55549	NCR3LG1	1.88509
	FGG	1.58159	SNCG	2.05803	SFRP2	1.65138	GPR158	1.55187	FCGR3A	1.8808
	EGR1	1.57926	RYR3	2.04789	FOLR1	1.64751	TNNT3	1.5508	ERBB4	1.8803
	CACNA2D2	1.56118	TDO2	2.02741	GRIK3	1.63522	LMO3	1.54304	NR4A3	1.87873
	NOXA1	1.55123	HBA1	2.02031	GREM2	1.62442	AQP7	1.53262	APOL4	1.87865
	IDO1	1.54433	ETNPPL	2.01333	RPPH1	1.62119	CFTR	1.52357	ACKR3	1.87008
	`HLA-DQB1`	1.53726	KDM5D	2.00803	SPRR1B	1.61912	DLEC1	1.52144	PDIA2	1.86921
	NETO1	1.52935	USP9Y	1.99701	DUSP1	1.61015	SLC11A1	1.51222	SERPINB13	1.86677
	GSTA1	1.50294	ADIPOQ	1.99389	DNAH11	1.6062	DES	1.50934	PTGS2	1.85692
	H19	1.50239	DUSP1	1.98824	TEKT1	1.59197	CILP	1.50419	C1orf233	1.84764
	FGFR4	1.48848	IFI44L	1.98748	CLDN5	1.58915	CDKL5	1.50276	IL7R	1.84762
	CLIC6	1.48512	FCGR3A	1.96911	SOX11	1.58451	SERPINA1	1.47993	DPP10	1.84561
	FGFR3	1.47716	PLEKHG4B	1.95238	PRAME	1.58184	TFAP2A	1.47313	THBS1	1.84508
	TMPRSS3	1.46772	ENKUR	1.95227	IP6K3	1.57998	ZFY	1.47225	HS6ST3	1.83977
	CERKL	1.45928	COL3A1	1.95215	RASL11B	1.57201	SOX2	1.46605	SOX11	1.83877
	NKG7	1.45132	B4GALNT4	1.94792	BHMT2	1.5654	PLA2G2A	1.46107	CACNA1I	1.83102
	C11orf96	1.44946	CALCA	1.91539	PAX6	1.56364	DLGAP1	1.44808	SPRR1B	1.82788
	SFN	1.44132	KLKB1	1.91454	DDC	1.55173	TUBA4B	1.4476	CEMIP	1.82763
	CA3	1.43988	OLFM4	1.91251	SLC4A11	1.54967	DNER	1.443	`RNU2-2P`	1.82634
	TDO2	1.43961	LCN2	1.89754	ORM1	1.53192	RARRES1	1.44188	IER3	1.826
	LOC100288152	1.43866	NRGN	1.88313	IGF2BP3	1.52615	`HLA-DQB2`	1.44068	GZMA	1.82406
	FOS	1.43404	CXCL1	1.88079	SCGB3A1	1.51973	SFN	1.42927	FABP7	1.82404
	SCNN1D	1.42894	MT1G	1.87783	CEL	1.51485	HR	1.42843	ORM1	1.81543
	TREM1	1.41987	RTKN2	1.87296	IL1RL1	1.51474	VNN1	1.42705	C4BPB	1.8117
	COL4A4	1.41932	FOS	1.86865	ALDH3A1	1.51447	AQP3	1.41346	CSF3R	1.81064
	RORC	1.41707	LRRC15	1.86275	ANLN	1.50579	DNAH17	1.40823	NLRP2	1.8103
	GRIN2C	1.41082	UPK1B	1.84692	ZBBX	1.50256	PTHLH	1.40628	PENK	1.80793
	VEGFA	1.4099	STAC2	1.84653	CFD	1.4912	JAKMIP3	1.4058	RASD1	1.80538
	SAA1	1.40811	MTRNR2L1	1.84473	LMO3	1.4899	HSPG2	1.40166	GREM1	1.80391
	MMP12	1.40246	KCNJ15	1.82488	IRX2	1.48477	METRN	1.38903	PRKY	1.79858
	ADAM23	1.40228	LIPH	1.81771	CCL18	1.47909	COL17A1	1.37949	ONECUT2	1.79689
	KCNJ15	1.3998	NSG1	1.81566	MYO3A	1.47518	SCN3A	1.37844	RTN4RL2	1.78037
	CEMIP	1.39379	TJP3	1.81564	SEPP1	1.46535	MLC1	1.36662	FGA	1.77931
	FUT9	1.39368	SLC5A9	1.81305	CALCA	1.45995	ENHO	1.36407	BAIAP3	1.77916
	SPINK1	1.39156	MET	1.81183	TNFRSF11B	1.45797	NCR3LG1	1.36384	BIRC5	1.77694
	RN7SK	1.38345	XDH	1.79972	POU5F1	1.45218	HOPX	1.36163	NEFH	1.77639
	FST	1.37829	TNNT3	1.78796	ELF3	1.43334	SFTPA2	1.35431	FBN3	1.76919
	KRT6C	1.37793	RRM2	1.78689	GABRB3	1.42755	ELOVL6	1.3532	COL4A4	1.76897
	RPS4Y1	1.37564	TXLNGY	1.78196	GRIA1	1.41277	SGPP2	1.34721	KCNT1	1.76672
	WDR72	1.37495	FAT3	1.77569	UBD	1.38946	RTN4R	1.34502	HHLA2	1.76412
	RTN4R	1.3694	USP32P1	1.7733	KRT23	1.38849	FKBP5	1.33922	PCSK1	1.76213
	TMEM119	1.365	DDX3Y	1.76862	SERPINA5	1.3842	WDR72	1.33779	COL6A3	1.7609
	FOXQ1	1.36274	ZIC1	1.76318	CD163	1.38398	FPR1	1.32367	JCHAIN	1.76047
	NEFM	1.36222	`HLA-DRB5`	1.75502	HSPG2	1.3832	CHRNA3	1.32304	GABRA3	1.76029
	MMP1	1.36109	LEP	1.74736	SLC4A4	1.38081	GADD45G	1.31838	AADAC	1.7591
	MYOCD	1.35861	MYO3B	1.7445	CHIT1	1.37919	SDPR	1.31653	KRT17	1.75804
	CTSE	1.3497	EIF1AY	1.73588	SFTPB	1.36761	ECEL1	1.31584	GSTM5	1.74907
	CPNE4	1.34293	FGB	1.73474	CNNM1	1.36423	EGF	1.31228	SERPINA1	1.74564
	S100A9	1.34014	BPIFB1	1.7334	FCGR3A	1.36028	SAMD11	1.30944	TUBA4B	1.73936
	HPGD	1.33654	C1orf168	1.72164	MYH11	1.35808	CA12	1.29805	MSR1	1.73512
	KRT6B	1.33125	STMN2	1.7187	CLCA2	1.34719	NAPSA	1.297	FOS	1.72685
	UPK1B	1.33078	MAP7D2	1.71714	CTNND2	1.3432	AQP1	1.29238	OMD	1.72275
	`HLA-H`	1.32991	COL11A1	1.7137	PLA2G2A	1.34181	MYBPC1	1.29186	DTHD1	1.71991
	OGN	1.32558	IGSF9B	1.70647	PNMA3	1.34087	`HLA-DRB6`	1.29112	ANLN	1.71551
	SCN3A	1.31326	THBS4	1.70414	ABCC2	1.3387	IGF2BP3	1.28021	TNNC1	1.71194
	IL7R	1.3017	CCL18	1.6965	CACNG4	1.33367	CTSV	1.27094	PEG10	1.71182
	NPTX1	1.30045	CACNG4	1.69606	PGC	1.32894	UBD	1.26198	OLFM4	1.70499
	UGT8	1.29998	BMP7	1.69431	PART1	1.32292	KANK4	1.25868	MTRNR2L1	1.70379
	RNF208	1.29939	PTGDS	1.69077	FBN3	1.31497	CFP	1.25825	AKR1C2	1.70238
	RN7SL2	1.29478	LYZ	1.68392	CNGA1	1.30747	DTHD1	1.25048	FNDC1	1.70167
	CCL18	1.29322	GABRB3	1.68292	CTSE	1.30501	NEFH	1.24669	VCAN	1.69825
	B4GALNT4	1.29076	ARC	1.67793	LONRF2	1.29617	ADM	1.24171	IP6K3	1.69694
	CCR5	1.29001	RRAD	1.67091	COL1A2	1.29544	LYPD6	1.24154	EPHA10	1.69183
	SLC14A1	1.28919	KIF1A	1.66649	SCN4A	1.2938	TXLNGY	1.24112	FAXDC2	1.69004
	SUSD2	1.28898	C16orf89	1.66509	OGN	1.29023	MYO3A	1.23947	GJB6	1.68384
	MMP13	1.28466	HS6ST3	1.65787	SLC5A9	1.28568	AMPH	1.23663	RGS1	1.68013
	KIF1A	1.28283	FAM83B	1.65348	GBP6	1.2827	BAIAP3	1.22805	SYT2	1.67704
	ENC1	1.2752	SSPO	1.65238	GLDC	1.28225	FAXDC2	1.22453	RAB3B	1.67686
	ROPN1L	1.26821	BMPR1B	1.65145	HBA2	1.28188	SULT4A1	1.22437	DMGDH	1.67618
	PSCA	1.26653	MMP17	1.64868	F5	1.27919	PRG4	1.22392	AK5	1.6747
	MB	1.26556	S100A2	1.64543	VTCN1	1.27404	KIAA0754	1.21506	COL3A1	1.67406
	EPPK1	1.26295	SFTPA1	1.64505	TMEM63C	1.27273	ANLN	1.21452	IDO1	1.66856
	IGFBP5	1.26104	CLDN10	1.64413	IGSF11	1.26896	MARCO	1.21344	DIRAS2	1.66588
	CACNA1E	1.26069	PLA2G2A	1.63973	MSR1	1.26627	S100A12	1.21324	RBP4	1.66533
	DPP10	1.26055	CTSV	1.63535	NTRK2	1.2589	KDM5D	1.21322	MMP9	1.65877
	MXRA5	1.25899	VTN	1.63271	IDO1	1.2523	KCNH2	1.21255	GFAP	1.6583
	CLDN3	1.24711	AQP3	1.63101	FGG	1.25198	HERC2P3	1.20552	S100A2	1.65801
	SV2C	1.24624	GPD1	1.62851	STRA6	1.25197	BHMT2	1.20205	ELFN2	1.65777
	HSPA7	1.24401	GJB2	1.62818	PCDH20	1.24912	CA3	1.19195	SFTA2	1.65714
	KCNS1	1.2434	ADGRB1	1.62516	VTN	1.24316	GLDC	1.18377	CTSE	1.65712
	CYP4B1	1.24328	TSPAN8	1.62434	CHST9	1.23581	TRHDE	1.18272	IGSF11	1.65661
	ADAMTS4	1.24292	CCDC85B	1.62187	ADGRB1	1.23397	HP	1.18088	MYOM3	1.65614
	SERPINB5	1.23858	RPS4Y1	1.62166	ZBED6	1.23211	PCDH19	1.17639	CRLF1	1.64844
	OGDHL	1.23557	LRRN3	1.62097	IGSF10	1.22964	L1CAM	1.16617	RHPN1	1.64733
	ZNF365	1.23518	PLIN1	1.60944	AQP4	1.22573	SAA1	1.16531	ADAM23	1.6443
	FAT2	1.22729	ESPN	1.59762	KRT15	1.22234	SECTM1	1.15897	NFE2	1.64418
	EPHA7	1.2248	TRDN	1.59304	SFRP1	1.22223	AEBP1	1.1537	NME3	1.63757
	C6	1.22126	TRPM8	1.58583	SYT13	1.21915	KIAA1324	1.15329	CD36	1.63509
	MME	1.21856	FAM83A	1.58382	IL1RN	1.21803	IER3	1.15143	AQP3	1.63135
	TNS4	1.21018	SLC14A1	1.58175	GPM6A	1.21624	AQP5	1.15012	JUNB	1.62586
	PTPRZ1	1.20915	FGA	1.58023	KLK6	1.20688	GJB2	1.14559	EYS	1.62255
	GPNMB	1.20843	UNC80	1.57792	HPR	1.20614	FOLR1	1.14353	CCDC78	1.61761
	NEURL1	1.20307	PPP2R2C	1.57458	CCR5	1.20133	CNGA1	1.14351	SLC4A4	1.61198
	S100A1	1.20068	ITGB4	1.5707	PTGS2	1.19607	CCDC78	1.13869	BPIFB1	1.60846
	CHI3L2	1.20022	MS4A1	1.57044	CLDN6	1.19336	ANGPTL7	1.13743	RRAD	1.60673
	ABCB1	1.19428	CLCA2	1.56949	CXCL2	1.18868	ZBED6	1.13558	ZBBX	1.60445
	SLITRK6	1.18472	PPM1E	1.56799	FAM81B	1.17616	PHGDH	1.12533	TLR2	1.60403
	SLPI	1.18129	GABRP	1.56655	CA2	1.16935	NEFM	1.1141	DDR2	1.60286
	PON3	1.18086	FBXO2	1.56121	ADGRG6	1.16321	CLDN1	1.11251	`HLA-DQB2`	1.59865
	HKDC1	1.17584	PI3	1.5599	C4BPB	1.15924	KRT14	1.11178	CALML3	1.59332
	ZBBX	1.16259	NCR3LG1	1.55065	PTGDS	1.15872	MAP7D2	1.10708	KYNU	1.5882
	GABRA3	1.15951	KLK10	1.53842	GNG4	1.1562	HKDC1	1.1034	SLC44A4	1.5869
	GLDC	1.1553	PTX3	1.5366	PNCK	1.14904	TFPI2	1.10333	UCHL1	1.58671
	SCG2	1.14466	VIL1	1.53241	RN7SL1	1.14812	FGG	1.08854	B4GALNT4	1.5857
	NLRP2	1.14234	PCP4L1	1.52032	FAM95C	1.14713	SLC29A4	1.08707	SLC5A1	1.58498
	CHST9	1.14017	ATP13A4	1.51872	RAB3B	1.14553	KLHDC7A	1.07802	F13A1	1.58225
	LRRC32	1.13919	ANLN	1.51359	GAD1	1.14242	ITGA1	1.07541	KLK11	1.5793
	POU2AF1	1.1381	F5	1.50923	DPP6	1.1405	OPLAH	1.07476	WDR72	1.57579
	INA	1.13418	TFR2	1.50729	KLK10	1.13916	SUSD4	1.07377	MFAP5	1.5702
	CYP1B1	1.12293	SERPINE1	1.50265	CDHR4	1.1391	CACNA2D2	1.06971	CAMK2B	1.56935
	QPCT	1.12138	GJB6	1.49988	MUC3A	1.13122	POLQ	1.06898	ELOVL6	1.56764
	GRIK2	1.11937	KRT6A	1.49936	HS6ST3	1.12942	IGFBP2	1.06893	FBP1	1.56745
	`AFAP1-AS1`	1.11609	SFTPB	1.49556	GAP43	1.12204	FCGR3A	1.0612	HP	1.56687
	CDHR3	1.11162	IGF2BP3	1.49149	GRIN2A	1.1181	DCDC2	1.06001	TRIM29	1.56616
	SLC11A1	1.10364	CNTN1	1.48939	TMEM178B	1.11741	AKR1C2	1.05989	CRYM	1.5651
	REEP6	1.10046	EGR3	1.48839	CDT1	1.11544	ANGPT2	1.0538	PCDH20	1.56436
	SEPP1	1.09898	SCD	1.48672	SUSD4	1.11403	CDH4	1.05324	CXCL10	1.56353
	COL1A2	1.08811	LYVE1	1.47876	GJB2	1.11162	KLKB1	1.0531	GLT1D1	1.5625
	FSCN1	1.08694	CLU	1.47584	CDC20	1.11055	HAS3	1.05102	TSPAN11	1.56147
	FCGR3A	1.08446	DRAIC	1.46187	CLDN10	1.10643	SELP	1.05018	COL7A1	1.55897
	ERBB4	1.08439	C9orf117	1.45886	SLC11A1	1.09705	WIF1	1.0412	POLQ	1.54073
	PCK1	1.078	HK3	1.45086	KANK4	1.09678	MTMR7	1.03505	SLC7A2	1.53842
	`HLA-DQA2`	1.07767	DDR2	1.44619	SLC27A2	1.09029	GRIN2C	1.03335	FOSB	1.53185
	MS4A1	1.07394	PDIA2	1.44563	PPP1R16A	1.08666	HS6ST3	1.02904	GADD45G	1.5303
	MSMB	1.06667	NEFH	1.44099	SPAG17	1.08087	PAX8	1.0271	SERPINB5	1.53017
	PCSK1	1.06443	TUBB2B	1.43595	JAKMIP3	1.07987	LRG1	1.02613	RGS7BP	1.52775
	HRASLS5	1.06326	KCNS1	1.43085	SAMD11	1.07888	C1orf95	1.02495	SSPO	1.52736
	NDUFA4L2	1.06302	APOE	1.42068	`PAX8-AS1`	1.06896	CITED4	1.02378	MELK	1.52682
	NAPRT	1.05689	FGL1	1.41744	CXCL17	1.0679	ASPM	1.02246	C1orf95	1.52326
	JCHAIN	1.04747	SOX2	1.41698	TFPI2	1.06429	EGR3	1.02227	TNXB	1.52326
	C2orf40	1.04359	ALPK2	1.41673	FGB	1.06115	GABBR2	1.01709	PRG4	1.521
	GADD45G	1.04287	CAPN8	1.41384	ZFY	1.05829	PRODH	1.01316	EDN1	1.52066
	HES6	1.04251	ZBBX	1.413	LEP	1.0578	VTCN1	1.00366	PCSK9	1.51385
	CSTA	1.04249	SLC44A4	1.41273	EPHA1	1.05009	KRT6A	1.001	C6	1.50067
	PPP1R16A	1.03966	TNS4	1.41201	ACHE	1.04737	MUC5B	1.001	MMP13	1.49986
	HERC2P3	1.03666	DNAI2	1.40849	MRAP2	1.04661	VIL1	1.001	CP	1.49885
	DSC3	1.02423	SBSN	1.40699	CEACAM6	1.04428	KLK7	1.001	DNAH3	1.49753
	SPRR1B	1.01792	CD163	1.40597	SLC14A1	1.04019	SCGB3A2	1.001	CA14	1.49464
	FAM179A	1.01641	PLCH2	1.40048	FGA	1.03721	CPLX2	1.001	FOLR1	1.4945
	NECAB1	1.0152	SPP1	1.39317	CERKL	1.0346	CLDN6	1.001	KCNS1	1.4937
	KLK11	1.01504	SPAG17	1.38943	ERN2	1.03236	CDH12	1.001	DNAH2	1.49257
	THBS1	1.01418	AKR1C2	1.3883	SYT1	1.03162	TMC5	1.001	CST1	1.4925
	SCEL	1.01149	MSR1	1.38715	SNCG	1.02987	MME	0.998654	VTCN1	1.49206
	EREG	1.01115	VTCN1	1.38419	EIF1AY	1.02196	APOB	0.997882	SYT1	1.49133
	ADIPOQ	1.001	BRINP1	1.38008	PCK1	1.02165	MYB	0.996892	CHIT1	1.48459
	CLDN1	0.99961	HRASLS5	1.37997	OXTR	1.01993	FSCN1	0.994343	FRRS1	1.48062
	NGFR	0.998777	IGSF11	1.37746	CLEC4F	1.01828	SNCG	0.989713	FAM83A	1.4797
	PI16	0.994773	ENPEP	1.37511	SLC5A1	1.01652	THBS1	0.981178	MUC5AC	1.47695
	CRYM	0.993717	JCHAIN	1.36893	ATP6V1B1	1.01606	SCGN	0.976574	PHACTR3	1.47231
	AGT	0.992427	HPR	1.36849	SCD	1.01494	C1orf168	0.970038	SLC34A2	1.46911
	PEG10	0.988554	ADAM23	1.35975	CDHR1	1.0148	TESC	0.964926	COL9A1	1.46842
	VSNL1	0.988095	VWA3A	1.35925	DHRS9	1.00254	RRAD	0.964752	HBB	1.46781
	CYP24A1	0.985237	PALLD	1.35639	KRT14	1.001	RGS7BP	0.961455	BCAS1	1.46766
	MET	0.983136	SLAMF7	1.35353	KRT6A	1.001	PAX6	0.954359	LHFPL4	1.46508
	DNAI2	0.981399	PCDH20	1.3476	KRT16	1.001	ARMC3	0.953638	CPS1	1.46417
	ATP6V1B1	0.97991	ZFY	1.34181	OLFM4	1.001	PLEKHS1	0.952639	VTN	1.46243
	SERPINB3	0.976512	DHRS9	1.3392	PCSK2	1.001	ADGRG6	0.950723	NOXA1	1.46091
	DDR2	0.961665	`HLA-H`	1.33615	IL6	1.001	PLA2G7	0.950208	ESR1	1.45997
	CSMD1	0.960699	CDHR4	1.33611	SPP1	1.001	DNAH5	0.949071	PPP2R2C	1.45787
	WIF1	0.955888	STXBP5L	1.33554	HMGCS2	1.001	STC1	0.945338	LIF	1.45723
	TFAP2A	0.953333	CIDEC	1.33545	SCGB1A1	1.001	RN7SL1	0.942109	MUC5B	1.45559
	TNNT3	0.949745	CNGB1	1.31982	SBSN	1.001	SMOC1	0.941992	MME	1.45485
	VIT	0.949544	C7	1.31728	CXCL9	1.001	LRRC15	0.940515	PCSK1N	1.45161
	TESC	0.948348	IER3	1.31612	CLDN18	1.001	ATP1A2	0.938727	INHBA	1.449
	PTX3	0.941859	LGALS12	1.31253	SLPI	1.001	TDGF1	0.937429	ITGA1	1.4453
	SLCO4A1	0.939621	FNDC1	1.31248	TSPAN8	1.001	DNAH2	0.935017	HSPG2	1.44518
	FBP1	0.935191	CXCL13	1.30698	GPR158	1.001	SUSD2	0.934757	TNC	1.44511
	CTNND2	0.928529	PLEKHS1	1.30213	VNN1	1.001	TSPAN8	0.934683	ADAMTS4	1.44414
	MYOM3	0.928237	MLXIPL	1.30001	SPINK5	1.001	HSD17B13	0.93054	CDC20	1.43891
	AADAC	0.92631	KCNJ10	1.29781	IGF2BP1	1.001	NETO1	0.930054	LYPD6	1.43158
	SUSD4	0.924601	UGT8	1.29727	CEACAM5	1.001	SH3RF2	0.929831	CLDN2	1.43005
	ACHE	0.921467	NTRK2	1.29557	SFTA2	1.001	ALDH3A1	0.928726	HPCAL4	1.42563
	SERPINB2	0.911282	PPP4R4	1.28701	ERICH3	1.001	PHACTR3	0.927418	LRP2	1.42132
	DRAIC	0.905302	CYP2B7P	1.28046	VIT	1.001	`HLA-H`	0.920327	LTF	1.41703
	TBX15	0.901949	ABCB1	1.27987	C1QB	1.001	CD24	0.913698	MB	1.41667
	NR4A1	0.900748	SERPINA3	1.27816	IGFBP5	1.001	TP63	0.908707	MYO18B	1.41565
	STXBP5L	0.897896	ANGPTL7	1.27533	MIB2	0.994256	ITPKA	0.904707	SLC26A9	1.41492
	HPN	0.888372	HAGHL	1.27384	TMEM184A	0.984546	COL4A6	0.904329	ADGRF1	1.41484
	MYH11	0.87411	SAA2	1.26981	L1TD1	0.981478	FUT9	0.900214	MMP1	1.41425
	S100P	0.873683	BPIFA1	1.26339	TRPM8	0.980008	PART1	0.899748	EREG	1.41414
	MUC16	0.869049	`HLA-DQA1`	1.2592	AQP9	0.979386	TLR3	0.897623	KCNJ15	1.41232
	CACNA1B	0.868924	CEACAM6	1.25323	FAM83B	0.974807	PPM1E	0.89688	KCNE4	1.41136
	PHACTR3	0.868536	PCK1	1.25021	SLC4A1	0.973631	CRABP1	0.896655	FCGR3B	1.41052
	CDHR4	0.867009	CA14	1.24609	CA3	0.967596	FCGBP	0.891288	SCN2A	1.40934
	CD109	0.866695	ERAP2	1.2448	MTTP	0.95654	COL9A2	0.882478	ZNF208	1.40762
	S100A2	0.866481	HPCAL4	1.24401	HGD	0.947406	RASD1	0.879082	ARMC3	1.40712
	DCDC2	0.865757	ADM	1.23654	KLHDC7A	0.947209	FBP1	0.877641	UBE2C	1.40568
	CLEC4F	0.863475	COL2A1	1.2361	COL9A1	0.945096	DPP6	0.875253	CCL5	1.40544
	TNFRSF11B	0.855391	ALB	1.23433	UBE2C	0.939129	KRT5	0.873018	STEAP4	1.404
	SFTPA1	0.854905	CA12	1.23158	CYP24A1	0.936061	PLEKHG4B	0.870992	TDGF1	1.40307
	CLDN10	0.852082	TMEM59L	1.22888	PDIA2	0.935252	MEGF11	0.863702	EMILIN1	1.39952
	PTGS2	0.849511	MUC20	1.22754	NPPA	0.931891	DIO2	0.861842	CCDC141	1.39728
	ADGRB1	0.84742	TREM1	1.22632	FAM179A	0.931278	CXCL14	0.859965	MSLN	1.39484
	KRT23	0.845691	CDHR1	1.22475	ALB	0.930157	CCDC144B	0.856318	ALOX15	1.39133
	NEB	0.844668	EREG	1.21919	KCNJ10	0.929708	SCG2	0.852601	SBSN	1.39014
	THBS4	0.834941	OLR1	1.21325	SPOCK3	0.920155	NFE2	0.851708	CXCL1	1.38283
	TNC	0.834094	GAP43	1.21214	PTPRT	0.919439	ENKUR	0.848674	LGI3	1.38229
	MARCO	0.832611	KLHDC7A	1.21152	LRRC37A4P	0.917454	SLC4A4	0.847468	HSPA6	1.38189
	CD163	0.832415	SCGB3A2	1.2112	CLGN	0.915199	FRRS1	0.840583	FGB	1.38043
	CXCL5	0.829198	KBTBD12	1.21014	KIT	0.914019	SERPINA3	0.835166	RIMS4	1.38009
	SGMS2	0.827896	DSC3	1.2085	ACSL6	0.912912	AKR1C1	0.832112	`SOX2-OT`	1.38008
	CHGB	0.825317	CHST9	1.20807	LVRN	0.91092	COL25A1	0.829986	`HLA-DQA2`	1.378
	IP6K3	0.824791	TMEM63C	1.20753	LYPD6	0.909715	CX3CR1	0.828648	SLC27A2	1.37742
	ELOVL6	0.817376	TNNT1	1.2012	CPNE4	0.909522	MYOM3	0.826401	ASPHD1	1.37457
	DNAH2	0.813893	NLRP2	1.19896	CLDN3	0.9074	LVRN	0.822949	CDO1	1.37017
	ANGPTL7	0.812017	PCSK9	1.19693	SH2D5	0.907305	FN1	0.822499	OPLAH	1.36956
	FOXJ1	0.808878	ELAVL2	1.19687	RTKN2	0.906642	KIF1A	0.81452	MUC3A	1.36925
	`HLA-DRB5`	0.807798	SIRPB1	1.19251	TNNT1	0.90048	OLFM4	0.812273	LRFN4	1.36814
	BMP3	0.805693	PI15	1.1922	CLDN1	0.898938	LYZ	0.803461	NECAB1	1.36493
	MAP7D2	0.80512	IL17RB	1.19105	PDK4	0.892521	SOX11	0.797613	CXCL2	1.36424
	KCNH2	0.804675	KRT17	1.18894	MMP1	0.89122	HPR	0.797367	ST6GAL2	1.36154
	SCN1A	0.799373	DTHD1	1.18709	GPD1	0.887096	PRSS3	0.794077	DEPDC1	1.35964
	KRT4	0.798291	CNTNAP2	1.18577	SYT12	0.885227	ERMN	0.790516	LIME1	1.35908
	TM4SF4	0.796237	BIRC5	1.1855	NR4A1	0.878305	CDA	0.787775	MSMB	1.35404
	C4orf19	0.786243	UTY	1.18394	COL4A3	0.873342	NDUFA4L2	0.7861	ALPK2	1.35221
	NPTX2	0.779002	COL7A1	1.17908	SALL1	0.872799	RASSF6	0.781822	PKD1L2	1.35171
	APOE	0.778914	IRX6	1.17623	NEK2	0.871187	ELFN2	0.778772	KIT	1.34781
	CPXM1	0.778644	RHPN1	1.17122	VWA7	0.867863	CTNND2	0.77734	GPM6A	1.34678
	EPHA10	0.776554	CHGA	1.16987	IL17RB	0.867788	GDF15	0.777097	COL6A2	1.34615
	CEACAM5	0.776345	PAX8	1.16705	MMP17	0.864362	HPGD	0.775015	SLAMF7	1.34518
	SGPP2	0.775072	MUC3A	1.166	HP	0.861818	MRC1	0.774923	AKR1C1	1.34323
	BPIFA1	0.772127	FGF9	1.16355	S100A8	0.861599	ATP6V1B1	0.774795	AZGP1	1.33851
	FGF2	0.769208	RNF208	1.16206	EPHA7	0.85917	TOP2A	0.77471	FUT9	1.33777
	VWA7	0.767607	SLC27A2	1.15817	ZNF365	0.853073	CAPN8	0.763539	ERMN	1.33506
	FREM2	0.764849	CLEC3B	1.15455	FREM2	0.852554	C2orf40	0.759848	PCP4L1	1.3345
	SFTA2	0.761841	DST	1.15373	OSMR	0.845157	CHI3L1	0.75984	C1orf168	1.3338
	KLK6	0.760412	`HLA-DQA2`	1.15081	KRT7	0.839731	POSTN	0.750408	NEURL1	1.33364
	SFTPA2	0.758306	ACKR3	1.14667	CYP2B7P	0.813718	LGI3	0.749686	NPPA	1.33131
	ASPHD1	0.756114	RGS6	1.14466	RN7SL2	0.813397	PEG10	0.748171	CALB1	1.32863
	DLEC1	0.755161	GFAP	1.14232	CCL5	0.806522	KRT23	0.740572	FOXQ1	1.32628
	KRT6A	0.751904	PNCK	1.142	RASSF6	0.803188	ECT2L	0.738678	FN1	1.3261
	LECT1	0.751746	ADGRG6	1.1412	`HLA-DQB2`	0.802507	RHPN1	0.731168	SCNN1D	1.32276
	NSG1	0.750398	CYP24A1	1.13299	MET	0.796545	RMRP	0.722858	TMEM184A	1.32162
	ALAS2	0.749614	ABCC6	1.13221	CHI3L1	0.789181	CLEC4F	0.721341	PROC	1.32122
	PAEP	0.748092	GBP6	1.12922	IGFBP3	0.779663	CREG2	0.716074	IRX2	1.31707
	CAMK2B	0.746647	HSPA7	1.12703	NAPSA	0.779321	CEMIP	0.713461	MMP12	1.31691
	MTTP	0.743393	GLT1D1	1.12597	C4orf19	0.774595	SLC22A3	0.704534	ACHE	1.31689
	CYP1A1	0.74337	KCNK5	1.12421	PCP4	0.766342	NEB	0.704418	CNGA1	1.31675
	TF	0.743002	ST6GALNAC1	1.12411	SOX2	0.765817	S100A1	0.697866	SCN3A	1.31642
	PLEKHS1	0.738935	DLEC1	1.12307	ATP13A4	0.765433	OGN	0.697465	VWA7	1.3157
	SAA2	0.737043	SCUBE3	1.12278	UTY	0.763763	ITGA2	0.697216	CPAMD8	1.31423
	COL3A1	0.733602	RARRES1	1.11924	FABP7	0.760822	TNC	0.690178	MLC1	1.31394
	CDO1	0.733111	FCGR3B	1.11643	DCDC2	0.757284	ZMYND10	0.690008	FKBP5	1.31306
	SELP	0.731321	NKAIN2	1.11387	HSPA4L	0.750243	BEX1	0.687958	TRPM8	1.31068
	ITGA1	0.724135	AEBP1	1.11197	NEFL	0.748845	FST	0.685124	POPDC3	1.30974
	SPRR2A	0.721969	SLC11A1	1.10963	COL1A1	0.746591	COL10A1	0.684663	FGF2	1.30859
	SFTPB	0.716398	DSP	1.10857	MUC13	0.738741	PLIN4	0.676904	FAT1	1.3078
	FAM81B	0.711987	DDC	1.10712	ABCC3	0.727262	INA	0.675179	FAT3	1.30686
	PCDHGC5	0.695825	GZMA	1.10665	WIF1	0.724597	MSR1	0.673662	CTNND2	1.30472
	CHTF18	0.694667	SYT4	1.10454	ADM	0.720238	TK1	0.671305	AKR1C3	1.29835
	WISP1	0.694566	TFPI2	1.10045	ZBTB16	0.707815	KRT16	0.666742	SHISA9	1.29795
	FBXO2	0.692579	SLC1A7	1.09815	TJP3	0.70405	ADAM12	0.664897	NT5E	1.29743
	PSAT1	0.688992	RGS1	1.09786	HSPA6	0.703831	ABCC3	0.650314	MATK	1.29451
	MFI2	0.687738	DOC2A	1.09501	POF1B	0.702635	VSTM2L	0.647916	ITGB3	1.29222
	CSF3R	0.687436	LGI3	1.0921	LOC284581	0.693499	BMP7	0.647559	PRIMA1	1.29126
	CTSV	0.678701	PRIMA1	1.09057	EDN1	0.682608	SYT13	0.647023	ISG15	1.29101
	BPIFB1	0.676926	GSTA1	1.0872	KCNJ15	0.682552	THBS4	0.64466	PRODH	1.29016
	CRABP1	0.671448	GPR158	1.08669	AP3B2	0.682362	TENM1	0.644015	CDHR3	1.28659
	SCGB3A1	0.670058	LYPD3	1.08533	GRP	0.68097	MKI67	0.637101	SCARA5	1.28499
	MATK	0.663786	`RNU2-2P`	1.08295	FCGBP	0.67851	ALPK2	0.633455	KRT13	1.28477
	TNNT1	0.659504	`HLA-DQB2`	1.07559	PTPRZ1	0.665153	CSF3R	0.626013	MLXIPL	1.27648
	AZGP1	0.650498	`SOX2-OT`	1.07354	PRG4	0.659313	MYBL2	0.625084	AP3B2	1.2706
	USP9Y	0.648915	SLC7A2	1.07312	CCDC37	0.641445	MUC20	0.623409	KRT16	1.27059
	IGF2BP1	0.648704	WDR72	1.07308	ITGB8	0.636642	UGT2B4	0.621247	FGL1	1.26997
	COL2A1	0.646982	UBD	1.06822	CNGB1	0.631977	ZNF385B	0.617686	VIT	1.26747
	SOCS3	0.646165	MIB2	1.06522	DNAH3	0.63058	FAM83B	0.616213	HJURP	1.2667
	SCAND1	0.642119	FABP7	1.06268	RIMS4	0.628781	AKR1B10	0.605818	EYA4	1.26266
	HBA2	0.639174	BCAS1	1.06133	ENHO	0.620631	PARP10	0.604034	CLEC4F	1.26029
	MT1G	0.637643	ABCA4	1.06076	ABCG2	0.614169	SIRPB1	0.5966	FGF9	1.25821
	RGS1	0.636892	C1QB	1.06022	ABCA13	0.610519	ACSL6	0.595555	COL17A1	1.25805
	MMP11	0.627694	CLIC6	1.05862	SLC29A4	0.606374	NKG7	0.591304	LRRC4B	1.25736
	CDHR1	0.627573	EDN1	1.0586	ROPN1L	0.605449	CDO1	0.585115	CPXM1	1.25652
	SPRR3	0.625841	GALNT5	1.05572	SCUBE3	0.605263	SHISA9	0.583476	LMO3	1.25448
	XK	0.61773	EPHA10	1.0552	GNLY	0.605152	APLNR	0.577898	ADH1C	1.2543
	EGR2	0.617111	S100A12	1.05504	SERPINE1	0.604073	ADH1B	0.566079	ARHGEF4	1.25401
	CFB	0.615328	LOC100288152	1.0546	FAM171A2	0.603917	PLCH2	0.561804	ASPM	1.25375
	CLDN2	0.611672	CADM2	1.05142	METRN	0.60388	ENC1	0.559339	DIO2	1.24749
	ABCA13	0.61114	KIF19	1.0478	DDX3Y	0.597153	CPAMD8	0.558917	TRAPPC5	1.24651
	NAPSA	0.607143	TLR2	1.04721	ATF3	0.596657	GAP43	0.558027	DNER	1.245
	`RNU2-2P`	0.606307	AZGP1	1.04303	BMP7	0.590279	CD14	0.555404	CNTN1	1.24322
	ST6GALNAC1	0.605998	EPPK1	1.04249	ADAM12	0.589347	LINC00925	0.554104	SLC38A3	1.24304
	GRIK3	0.603298	CFI	1.03413	OMD	0.585339	HILPDA	0.553534	C2orf40	1.23988
	COL17A1	0.60229	HSPB1	1.0335	MFSD4	0.581802	CFB	0.552819	CREG2	1.23752
	LRRC4B	0.600184	LONRF2	1.03165	SH3RF2	0.571529	CALCA	0.551743	RPS4Y1	1.23423
	RGS7BP	0.588626	MFSD4	1.03049	SLC7A2	0.568986	CPNE4	0.551685	CACNA1E	1.23283
	RASSF6	0.577896	TF	1.02814	PCSK9	0.563404	CPS1	0.549799	GRIA1	1.23053
	SCGB1A1	0.576931	L1CAM	1.0266	SPINK1	0.561715	COL6A2	0.549399	SLCO1A2	1.22947
	TUBB3	0.575351	NPTX1	1.0249	LCN2	0.559556	AQP4	0.549293	PTX3	1.22867
	ADAM12	0.571358	DLGAP1	1.02365	PLEKHG4B	0.559014	CLDN10	0.5461	DSG3	1.2286
	GPD1	0.569553	MRC1	1.02223	HMGA2	0.557984	SLC5A9	0.543682	ERN2	1.22736
	DST	0.56944	MSLN	1.01739	FUT9	0.556523	FAM81B	0.542648	ABCC6	1.22133
	COL1A1	0.560627	CREG2	1.01477	FAT2	0.550149	ITGB8	0.542452	CDT1	1.21918
	HPR	0.556706	VSNL1	1.01173	LRRC4B	0.548902	SORBS2	0.540151	L1CAM	1.21698
	ADH1B	0.552018	ANGPTL4	1.01071	`AFAP1-AS1`	0.547537	SPINK1	0.536955	REEP6	1.21665
	TLR3	0.548953	BMP3	1.00713	`HLA-DRB6`	0.542182	UPK1B	0.534394	NEB	1.21408
	KIF14	0.548358	MKI67	1.00527	CDKL5	0.542018	FOS	0.525642	LAMP3	1.20638
	RIMS2	0.547437	OASL	1.00364	REEP6	0.541566	LRP1B	0.518311	AMBP	1.2041
	C1orf116	0.542494	TFF3	1.001	ANGPT2	0.536784	KRT17	0.515689	CLDN18	1.20376
	`HLA-DQB2`	0.541418	IGF2BP1	1.001	RTN4RL2	0.535133	RTKN2	0.509794	ABCA4	1.20006
	ACTG2	0.537819	CAMK2B	1.001	ST6GAL2	0.531532	NEFL	0.508744	EGR3	1.19826
	SERPINA3	0.536087	CLEC4F	1.001	GADD45G	0.528822	TRIM55	0.504574	WISP1	1.19659
	RAMP1	0.534628	GABBR2	1.001	C1orf168	0.526934	P2RY1	0.501834	ABCC2	1.19281
	SDPR	0.529746	ECT2L	1.00078	HKDC1	0.523091	HSPA7	0.501047	RAMP1	1.19272
	ENPEP	0.524683	KCNT1	1.0006	MMP12	0.514569	PALLD	0.500957	TMEM59L	1.18374
	SNORD3A	0.524426	KCNE4	0.999965	NFE2	0.51451	SALL1	0.498913	LRRC15	1.17649
	SALL1	0.523018	SLC7A11	0.999314	CA10	0.514226	GRIN2A	0.496076	LECT1	1.17447
	IFI44L	0.515984	IGFBP5	0.996173	EYA4	0.50836	CNTN1	0.49013	COL22A1	1.17082
	ENKUR	0.512601	RORC	0.996036	DIRAS2	0.501209	STRA6	0.489804	RHCG	1.16806
	S100A8	0.491224	MYBL2	0.99462	APOE	0.49972	COL11A1	0.489774	NAPSB	1.16736
	LVRN	0.487911	SHISA9	0.979078	TESC	0.498587	ESR1	0.489169	FAM95C	1.16681
	SLC7A11	0.486874	FST	0.978974	CHTF18	0.496824	NTS	0.488668	CXCL14	1.16452
	IGF2BP3	0.479154	RAB3B	0.976785	PSAT1	0.496632	DNAH6	0.484816	KLK10	1.16258
	C1orf233	0.476203	ABCA13	0.971028	FOSB	0.495945	GREM1	0.475495	C1QB	1.16081
	KDM5D	0.474441	PDZK1IP1	0.968887	MAP7D2	0.494926	MMP17	0.475151	FBXO2	1.15404
	DSG3	0.46967	FGFR4	0.964606	MUC20	0.494202	LRP2	0.475087	PCSK2	1.15329
	SORBS2	0.459436	TNC	0.94591	ETNPPL	0.493754	OGDHL	0.474887	MMRN1	1.15314
	FOLR1	0.457287	NME3	0.943886	STXBP5L	0.493512	AP3B2	0.473716	SFN	1.14883
	`TRHDE-AS1`	0.450964	MXRA5	0.940493	NECAB1	0.492802	APOD	0.470744	SYT4	1.14853
	L1CAM	0.44396	LOC284581	0.938053	PRSS3	0.491301	BRINP1	0.46774	CXCL9	1.14743
	IL17RB	0.440436	WIF1	0.93791	NEURL1	0.48096	KRT7	0.46429	LYPD3	1.1462
	GNLY	0.439985	MYBPC1	0.937726	TXLNGY	0.47942	CXCL10	0.463772	ACVR1C	1.14374
	TRIM58	0.436894	PHACTR3	0.935665	CNTN1	0.477799	NME3	0.462299	FOXJ1	1.14354
	VTN	0.431313	STEAP4	0.929443	SERPINB2	0.477666	EPHA10	0.460034	SLCO4A1	1.14279
	CPLX2	0.430172	XK	0.926895	SLC1A7	0.476694	VWA7	0.456169	SUSD4	1.14054
	SCN2A	0.428813	BEX1	0.9244	SCAND1	0.471949	CA4	0.444477	PROM1	1.13887
	MUC5AC	0.422464	MYOM3	0.920927	PON3	0.467206	NAPSB	0.443861	SAMD11	1.13875
	SFRP4	0.421605	TNNC1	0.920469	FGFR3	0.465978	CCDC141	0.441365	DPP6	1.13821
	RASL11B	0.418385	GPM6A	0.919499	GZMA	0.465394	ADAM23	0.438802	LEP	1.13603
	PAPPA2	0.412965	PTHLH	0.916577	FOXQ1	0.451959	SERPINB2	0.437292	SCEL	1.13176
	KRT5	0.409886	TRAPPC5	0.914948	SLC16A9	0.44627	SERPINA5	0.437175	CXCL17	1.13095
	AQP1	0.408919	CXCL5	0.914028	CXCL5	0.44327	SFRP4	0.436943	PAX8	1.13051
	BHMT2	0.4027	SCEL	0.912784	RHPN1	0.442266	ASPN	0.435664	CERKL	1.12452
	ANGPTL4	0.401361	MEGF11	0.912599	KLKB1	0.440372	TGFBI	0.434499	SLC11A1	1.12135
	CXCL14	0.40023	AKR1B10	0.908904	MARVELD2	0.437612	SFTPD	0.43255	TESC	1.11681
	POLQ	0.396357	OMD	0.908565	`RNU2-2P`	0.43118	CCDC42B	0.420709	ATF3	1.11678
	PRODH	0.395415	FAT1	0.90566	FSCN1	0.429957	CDKL2	0.418375	SERPINA3	1.11458
	SIRPB1	0.395232	KRT23	0.904443	ONECUT2	0.427897	CDC20	0.417017	COL8A1	1.11425
	SLCO1A2	0.393743	HPN	0.899266	DMBT1	0.425352	ROPN1L	0.412945	COMP	1.11382
	LRRC37A4P	0.3909	FBN2	0.88277	ELFN2	0.421721	MARVELD2	0.412512	KLK6	1.11249
	OLR1	0.379468	SH3RF2	0.879128	CLIC6	0.420376	S100A8	0.406103	OASL	1.11216
	RRAD	0.375929	LMO3	0.877363	TNNC1	0.417308	COL3A1	0.402753	CHGA	1.11065
	TUBB4A	0.375306	S100A9	0.874759	PKP1	0.416337	CALB2	0.399039	FPR1	1.108
	NRGN	0.371406	SLC39A4	0.872344	RASD1	0.412342	`RNU2-2P`	0.397288	RET	1.10718
	SLC5A9	0.364728	SLC29A4	0.864249	PI3	0.407128	EEF1A2	0.39707	HMGCS2	1.10638
	CFI	0.363675	SERPINA5	0.858465	FSTL4	0.40446	DDN	0.394364	PLEKHG4B	1.10534
	PRSS12	0.361376	C1orf233	0.854562	MMRN1	0.402226	GLT1D1	0.39336	DSP	1.10486
	MTRNR2L1	0.361247	SFRP4	0.854237	THBS4	0.402171	HSPA6	0.393073	SERPINB3	1.10454
	PLCH2	0.360879	CFD	0.853826	NAPSB	0.393493	RGS1	0.387128	TMEM150C	1.10038
	AQP4	0.35491	HSPA4L	0.851949	CCL20	0.388798	FGL1	0.38219	TSPAN8	1.09412
	DNAH5	0.35448	SPON2	0.851353	AQP3	0.387435	DAPL1	0.377852	PTGDS	1.0926
	RTKN2	0.352636	GABRA3	0.846405	HMCN1	0.386806	SFRP1	0.376313	SFTPA1	1.08715
	LIPH	0.347886	CPS1	0.845338	`HLA-DQB1`	0.380471	CCNB2	0.374479	PKP1	1.08696
	TEKT1	0.343722	CSTA	0.84481	TOP2A	0.367408	PCSK2	0.363563	SNORD3A	1.08457
	HMGA2	0.335036	SLC34A2	0.836746	ISG15	0.365958	MELK	0.362927	SCGB3A2	1.08288
	BAIAP3	0.331733	DUOX2	0.834597	NPPB	0.360114	PPP1R16A	0.355172	GABRB3	1.08238
	TXLNGY	0.3295	ERICH3	0.833222	SERPINB3	0.359684	VSNL1	0.349317	C11orf96	1.0789
	CRLF1	0.326926	NECAB1	0.827115	PARP10	0.353576	DUOX2	0.34504	CTSV	1.07838
	CLDN18	0.321832	FSTL4	0.825099	VSTM2L	0.350088	KCNJ10	0.341471	KRT1	1.0749
	ETNPPL	0.321128	CFB	0.823271	HHLA2	0.345852	RPPH1	0.334517	LONRF2	1.07042
	UNC80	0.31912	CACNA1I	0.82279	LRRN1	0.343429	IL1B	0.330017	TP63	1.0692
	SCD	0.318093	ENHO	0.822616	CALB1	0.341198	PCK1	0.327645	PTH2R	1.06603
	FN1	0.316194	PKD1L2	0.818845	SLC44A4	0.340382	DPP4	0.325259	KCNH1	1.06317
	COL4A6	0.315808	RIMBP2	0.812982	MFI2	0.339462	LYPD3	0.322607	TRIM58	1.06305
	SPAG17	0.313558	NEFM	0.810473	AEBP1	0.339419	UBE2C	0.321756	KLK7	1.06272
	ZIC1	0.310529	RIMS4	0.806086	CPAMD8	0.331556	FREM2	0.318965	SMIM24	1.06268
	ZNF208	0.310258	SCN4A	0.802759	SERPINA3	0.326291	`HLA-DQB1`	0.31873	KBTBD12	1.06157
	TMEM59L	0.308244	L1TD1	0.799116	PTH2R	0.322571	SGMS2	0.318677	BRINP1	1.05953
	FCGBP	0.300472	RELN	0.795856	COL25A1	0.313096	PCP4	0.313496	RPPH1	1.059
	NFE2	0.300032	LRP2	0.795675	ENKUR	0.300104	SYT4	0.310506	STMN2	1.05777
	ESPN	0.299296	DPP6	0.792096	APLNR	0.299543	EPPK1	0.308765	ANGPT2	1.05712
	PALLD	0.293003	ONECUT2	0.788161	RANBP3L	0.29812	TRIM29	0.295628	KIF19	1.05423
	ALPK2	0.290973	MZB1	0.782007	LYPD3	0.293713	OSMR	0.295505	PPP1R1B	1.05347
	KIAA1324	0.289851	GLDC	0.778699	USP9Y	0.291116	UCHL1	0.293762	CIDEC	1.05286
	XIST	0.289306	HP	0.77753	C2orf40	0.254997	VEGFA	0.286678	KRT5	1.04594
	CEACAM1	0.278739	SLC26A9	0.777234	DNAH6	0.248713	COL4A4	0.286384	COL25A1	1.0454
	TP63	0.264537	CPXM1	0.773713	RMRP	0.244198	NRGN	0.283843	CHI3L1	1.04353
	MYO18B	0.262955	ITGA1	0.772364	HERC2P3	0.2408	CXCL13	0.282314	RASSF6	1.04303
	USP32P1	0.257678	IP6K3	0.771635	CPLX2	0.239539	CHGB	0.277115	A2ML1	1.0378
	AKR1C3	0.253925	EYS	0.764943	PDZK1IP1	0.235679	PKP1	0.276133	TNFRSF11B	1.03707
	DLK1	0.251468	DPP4	0.747892	CCDC78	0.234428	SEMA3E	0.275236	AKR1B10	1.03645
	ZBTB16	0.25019	SLITRK4	0.745366	CTSV	0.22616	REEP6	0.270838	FGFR4	1.03107
	RET	0.249289	NEURL1	0.742945	SUSD2	0.225161	TNNT1	0.264033	CPLX2	1.02838
	IL6	0.245064	TUBB3	0.742833	KCNT1	0.224765	BCAS1	0.248076	AREG	1.02821
	UBD	0.242529	IGFBP3	0.740261	SLC51A	0.222243	KYNU	0.246874	KLKB1	1.02788
	GNG4	0.237774	FSCN1	0.738932	ACTG2	0.221584	OCLN	0.246663	`HLA-DQA1`	1.02651
	PKP1	0.236454	METRN	0.735005	C7	0.221191	GSTM1	0.246069	GNG4	1.02469
	PARP10	0.235768	KANK4	0.734969	TNXB	0.218848	ABCC2	0.241222	JAKMIP3	1.02271
	CACNA1I	0.233908	MMP11	0.729848	SLC34A2	0.218534	CDHR1	0.236735	PAPPA2	1.01847
	BRINP1	0.233565	SNORD3A	0.728934	CLDN2	0.211753	TGM1	0.229172	PLCH2	1.01478
	KCNJ10	0.231992	KCNH2	0.728725	EGR3	0.206967	ATF3	0.224732	EPHA7	1.01468
	GPM6A	0.231044	LINC00925	0.713663	AQP7	0.196993	PDK4	0.221819	KLB	1.01331
	SCGB3A2	0.230346	MYB	0.713515	HBB	0.195487	PKD1L2	0.218162	NKG7	1.01304
	LIF	0.230044	DNAH6	0.712953	XDH	0.193507	AGT	0.214856	BPIFA1	1.01274
	CYP4F11	0.228307	ARHGEF4	0.705867	COMP	0.188052	MATK	0.21402	MUC4	1.00971
	DNAH6	0.228186	PCSK1	0.702018	C9orf117	0.184156	TLR2	0.213128	ALDH1L1	1.00329
	HK3	0.220586	GSTM1	0.692316	BIRC5	0.181312	CYP1B1	0.208115	CHI3L2	1.00297
	CLEC3B	0.220147	POF1B	0.69208	CCDC42B	0.175832	LCN2	0.204316	PNMA3	1.00252
	ERICH3	0.219337	C2	0.690634	CEMIP	0.173882	RELN	0.203725	SCGB1A1	1.001
	SLC4A11	0.217425	GRIK3	0.673625	ECM2	0.161993	GSTM5	0.20206	WIF1	1.001
	IGSF9B	0.21425	CXCL8	0.666855	FMO5	0.161382	COL7A1	0.201538	DUOX2	1.001
	COL22A1	0.213237	SAMD11	0.661209	MMP9	0.148342	TNFRSF11B	0.200848	TNS4	1.001
	NPPA	0.212211	KLK7	0.654495	TOX3	0.132405	LEP	0.197583	LIPH	1.001
	LHFPL4	0.211405	DNER	0.65219	PI16	0.127934	LTB	0.19321	FAM171A2	1.001
	TRPM8	0.206845	LECT1	0.651053	CCDC141	0.113935	CYP4F11	0.192022	PPP4R4	1.001
	SULT4A1	0.204215	MFAP5	0.649723	LRRC15	0.099959	ATP10B	0.191271	C9orf117	1.001
	FKBP5	0.204141	CLDN6	0.646523	USP32P1	0.0918705	NOXA1	0.190407	MYOCD	1.001
	CCL20	0.194421	PDK4	0.644566	EYS	0.0888971	PENK	0.189556	DLEC1	0.998709
	C1orf95	0.19107	TMEM150C	0.644099	NRGN	0.0860848	IRX2	0.188917	SULT4A1	0.998597
	ITK	0.188689	AKR1C3	0.643329	TFR2	0.0844874	PPP4R4	0.187599	AQP1	0.998101
	MKI67	0.184015	HGD	0.638496	TRAPPC5	0.0824647	COL4A3	0.185366	SPINK5	0.9981
	ADH1C	0.181191	PTH2R	0.638366	CD36	0.0656848	SFRP2	0.18485	STRA6	0.996101
	FNIP2	0.180409	SUSD4	0.637331	AKR1C1	0.0589478	FCGR3B	0.18241	ATP10B	0.994791
	RN7SL1	0.179517	CFAP126	0.629223	SERPINB5	0.0505377	TNS4	0.182097	RN7SL1	0.993796
	MMRN1	0.178193	ARMC3	0.625586	PLIN4	0.0497404	HK3	0.17903	CRABP1	0.993606
	TRHDE	0.175185	ITK	0.622691	ITGA2	0.0478597	MFI2	0.177002	CDA	0.993563
	CREG2	0.174876	HMGA2	0.618779	AK5	0.0477824	DSP	0.175466	ADGRG6	0.991702
	CX3CR1	0.174406	CFTR	0.611641	SLC38A3	0.0437937	SCN4A	0.164447	MUC20	0.989771
	MUC5B	0.172944	FKBP5	0.607559	NCR3LG1	0.0258119	COL6A3	0.15587	SLC22A3	0.985857
	ABCC6	0.17174	ISG15	0.604306	RYR3	0.0201484	HJURP	0.152581	MZB1	0.983228
	DMBT1	0.170276	THEM6	0.602503	CA12	0.0096104	KRT15	0.133828	GPRC5A	0.980446
	ZFY	0.165524	SUSD2	0.595929	FBXO2	0.00927873	ADIPOQ	0.129042	KRT15	0.976153
	DPP4	0.162976	RAMP1	0.591816	IL7R	0.00588498	PCSK1	0.127527	ECEL1	0.974913
	ATP1A2	0.160786	ALOX15B	0.59171	RELN	0.00413622	RBP4	0.1213	EGR1	0.97196
	GBP6	0.154961	AMBP	0.590938	SLITRK4	0.003681	GDA	0.118268	C4BPA	0.971122
	MSLN	0.149695	COL4A3	0.588097	MYO3B	0.00144977	SLC38A3	0.114825	ITGB8	0.970481
	MYBPC1	0.145299	CDA	0.586617	IGSF9B	0.00111616	ZBTB16	0.114618	KDM5D	0.968936
	SYT13	0.144244	CITED4	0.578634	KRT5	0	CD79A	0.101119	CA2	0.967822
	RYR3	0.136628	CCNB2	0.578178	FCGR3B	0	SLITRK4	0.0937932	ALAS2	0.960482
	FCGR3B	0.136601	CDKL2	0.577499	SAA1	0	SLITRK6	0.0909646	ZNF365	0.959384
	PGC	0.134517	SFTPD	0.577175	ADH1C	0	PTX3	0.0880625	CALB2	0.95364
	TRIM55	0.131189	PRR29	0.570341	ADH7	0	NPPA	0.08527	GLDC	0.949715
	TUBA4B	0.130023	PEBP4	0.570055	FGL1	0	MZB1	0.0845535	SMOC1	0.947638
	AREG	0.129673	PROM1	0.563343	PAEP	0	RIMS4	0.084366	PHGDH	0.947225
	IGSF11	0.127691	COL4A6	0.561597	SMOC1	0	ACVR1C	0.0814223	PCDHGC5	0.9407
	EYS	0.123612	VNN1	0.558586	C4BPA	0	SCNN1D	0.0810542	CLDN5	0.935626
	FGL1	0.122546	GPNMB	0.554273	APOD	0	KLB	0.0681969	KCNJ10	0.929063
	APOL4	0.121959	TBX15	0.54862	BPIFA1	0	EIF1AY	0.0671445	APLNR	0.928382
	KIT	0.115387	CHGB	0.543101	APOL4	0	KLK11	0.0640813	METRN	0.918307
	FGA	0.110899	SEZ6L	0.541573	MLC1	0	GPD1	0.0639867	GPNMB	0.916518
	CNNM1	0.108856	CA4	0.537108	ADIPOQ	0	NSG1	0.0628718	APOD	0.913956
	KCNQ5	0.10804	TTK	0.535748	SPRR3	0	CCL5	0.0619239	SOX2	0.90846
	SSPO	0.104665	FN1	0.531543	TM4SF4	0	GRIA1	0.0609835	CYP4B1	0.907193
	FABP7	0.103758	COL1A1	0.525593	IRX6	0	RN7SL2	0.0531512	ADARB2	0.903779
	COL9A2	0.103656	SLC38A3	0.524544	ATP10B	0	MUC4	0.0507781	SCG2	0.903121
	PRG4	0.101189	HMCN1	0.522827	GPX2	-0.00928475	NECAB1	0.0504743	SGPP2	0.902091
	ARC	0.0991461	ENC1	0.520457	HPN	-0.00961669	FAM179A	0.0420634	CAPN8	0.897872
	ZBED6	0.0955102	CNGA1	0.517347	IFI44L	-0.0157309	TNNC1	0.0371638	GPD1	0.8977
	ECT2L	0.0849379	SORBS2	0.506134	ERAP2	-0.0172606	DSC3	0.0357791	KIF1A	0.892969
	EYA4	0.0843686	CYP4B1	0.49947	ZMYND10	-0.0199477	ESPN	0.0314313	ASPN	0.892948
	ONECUT2	0.0813856	SYT12	0.494811	WDR72	-0.0236721	KCNQ5	0.0308964	CXCL13	0.887873
	TJP3	0.0805994	DMBT1	0.493377	DLEC1	-0.0267071	SPOCK3	0.0302376	HSPA4L	0.88212
	CCNB2	0.0776856	MUC5AC	0.47651	LIME1	-0.0267996	HGD	0.0290084	CYP4F11	0.882113
	GRIA1	0.0735715	SALL1	0.473767	MME	-0.0274405	IDO1	0.0252176	DRC1	0.881756
	FAM83B	0.072243	LRRC32	0.470313	RIMS2	-0.0336523	DEPDC1	0.0200868	DST	0.881597
	PART1	0.06696	APLNR	0.465392	PROM1	-0.0448132	CLU	0.0190509	CDH4	0.875683
	STEAP4	0.0656844	COL4A4	0.46533	SFRP4	-0.0493776	ALOX15	0.0181857	MRAP2	0.870777
	MELK	0.0640527	DRC1	0.460141	TRDN	-0.0494869	VIT	0.0150638	DSC3	0.865858
	KLKB1	0.0631995	S100A8	0.460094	GFAP	-0.0496939	LONRF2	0.0126565	TNNT1	0.860128
	COL28A1	0.0616498	A2ML1	0.456899	PCDH19	-0.0511511	MFAP5	0.0106448	CILP	0.859664
	ACSL6	0.0596584	TTYH1	0.455693	TNC	-0.0539941	KRT1	0.00866019	DHRS9	0.858814
	CNGB1	0.054113	COL1A2	0.450229	FOS	-0.0605359	MMP11	0.00229177	NRGN	0.856553
	CFP	0.0521749	SLC4A11	0.445122	GABBR2	-0.061117	DSG3	0	ZFY	0.856171
	AEBP1	0.051499	GRIN2A	0.443968	ARHGEF4	-0.0613581	GPX2	0	MUC16	0.855365
	USP32P2	0.049454	DIO2	0.441292	S100A1	-0.0618485	HHLA2	0	IGSF10	0.853168
	CA14	0.0483053	MARCO	0.440915	AMBP	-0.0657096	KRT13	0	CLIC6	0.852297
	TK1	0.0476705	RNF128	0.438266	CFTR	-0.0671954	SERPINB5	0	SAA2	0.852153
	TOP2A	0.0465808	FGFR3	0.427051	BRINP1	-0.0681382	CALML3	0	GRIN2A	0.850621
	CYP2B7P	0.0455203	TDGF1	0.424432	AZGP1	-0.0739519	SERPINB13	0	TLR3	0.850156
	SPINK5	0.0432032	S100P	0.421283	PRSS12	-0.0835148	FGA	0	TMC5	0.849102
	EEF1A2	0.0423731	CCDC144B	0.41774	SCNN1D	-0.0852904	GSTA1	0	DES	0.846968
	GRP	0.0419101	SLC16A9	0.417016	TMPRSS3	-0.0880033	ADH7	0	SLC6A15	0.84061
	SYT2	0.0375391	CEL	0.414418	KCNS1	-0.0888031	KRT6B	0	ADGRB1	0.838328
	DLGAP1	0.0373708	THBS1	0.406932	GABRA3	-0.0892135	SERPINB3	0	EPHA1	0.837526
	PAX8	0.0285474	SEMA3E	0.404705	CA4	-0.0902678	MMP10	0	IGSF9B	0.83715
	CA10	0.0249701	HBB	0.404249	CHGA	-0.0981058	PAEP	0	NTS	0.830244
	MUC4	0.0240488	DNAH17	0.403765	IL1B	-0.11034	CYP24A1	0	CFB	0.823916
	COL7A1	0.0193209	APOA1	0.399385	SCGB3A2	-0.110885	SCGB1A1	0	BMP7	0.823149
	TFR2	0.0176912	POLQ	0.397273	GLT1D1	-0.115157	RIMS2	0	SCN1A	0.819317
	PLA2G2A	0.0112921	NPPB	0.395753	EMILIN1	-0.119086	BPIFB1	0	TENM2	0.818343
	LGI3	0.0101659	CRABP2	0.390686	KIF19	-0.119186	LECT1	0	PTHLH	0.814982
	RRM2	0.00773287	CPLX2	0.382439	HSPB1	-0.121602	SLC34A2	0	KCNH2	0.809942
	SYT4	0.00220238	CRABP1	0.377697	SFTPD	-0.127056	CLDN18	0	HAGHL	0.80264
	RELN	0.00217301	HAS3	0.366826	ZIC5	-0.130228	PIGR	0	PRR29	0.793273
	DDN	0.000513982	CYP1A1	0.365562	MYOCD	-0.13351	FOXJ1	0	SFTPB	0.791369
	PI3	0	CXCL14	0.365552	PLN	-0.143329	SPRR2A	0	RELN	0.790628
	HJURP	-0.00356551	THNSL2	0.360813	DNAH2	-0.145887	CERKL	0	CES1	0.787114
	MIB2	-0.00882196	ATRNL1	0.359552	OASL	-0.148601	GABRA3	0	ROPN1L	0.783251
	PLA2G7	-0.017064	ANGPT2	0.358685	CSMD1	-0.156005	TOX3	0	KCNQ5	0.781538
	TRAPPC5	-0.017222	ATP1A3	0.349699	CYP4F11	-0.161089	MMP13	0	ABCG2	0.780919
	TMEM178B	-0.0175014	DES	0.34904	TF	-0.161611	SLCO1A2	0	LRP1B	0.779114
	ATRNL1	-0.0175125	COL9A1	0.340607	PPP1R1B	-0.168396	KRT6C	0	CCL20	0.779064
	GSTM5	-0.0193826	SLPI	0.33458	CFP	-0.170655	SPRR1B	0	STAC2	0.778155
	SLC7A2	-0.0228316	TP63	0.332098	CXCL13	-0.178485	MSMB	0	OSMR	0.770003
	CCL2	-0.0229735	SERPINA1	0.328492	NT5E	-0.19568	AMBP	0	NEFL	0.768657
	FGF9	-0.026702	LRRC4B	0.323894	BMP3	-0.201304	SFTPA1	0	MKI67	0.766121
	ABCC3	-0.0272586	KIAA1324	0.321665	NR4A3	-0.202419	CLDN3	0	DDC	0.763955
	HAGHL	-0.0293393	DSG3	0.315948	ADARB2	-0.202695	MUC5AC	0	XIST	0.763181
	AQP5	-0.029631	SCIN	0.312352	VEGFA	-0.216023	TMPRSS3	0	KANK4	0.759424
	DEPDC1	-0.0413452	CLDN5	0.306133	KIAA0754	-0.232833	IGF2BP1	0	CEACAM5	0.758748
	IL1RN	-0.0415184	AQP4	0.303983	KDM5D	-0.237386	ADGRF1	0	STXBP5L	0.756627
	PRKY	-0.0505944	FPR1	0.295261	SLC39A4	-0.244963	CEACAM5	0	COLCA1	0.751861
	ATP1A3	-0.0534895	CD14	0.279223	QPCT	-0.245688	BPIFA1	0	CXCL8	0.748618
	SOX2	-0.0551557	KIAA0754	0.278605	HBA1	-0.24936	TJP3	0	NGFR	0.744626
	MYBL2	-0.0623298	TRIM58	0.275873	MYBPC1	-0.253449	SPRR3	0	OCLN	0.743639
	HSPB1	-0.0694103	COL28A1	0.274845	ADAMTS4	-0.253878	KRT4	0	AKR7A3	0.738081
	TMC5	-0.0711756	KLK6	0.264235	ASPN	-0.256167	MMP12	0	ITGA2	0.734574
	UCHL1	-0.0715979	LRAT	0.262468	FPR1	-0.25748	STXBP5L	0	ALOX15B	0.728937
	CNTNAP2	-0.0779848	C11orf96	0.260148	LIPH	-0.261025	DNAI2	0	`PAX8-AS1`	0.723629
	MTMR7	-0.0883919	TMEM184A	0.242837	UPK1B	-0.266353	ZBBX	0	CFTR	0.72199
	C9orf117	-0.0995037	PSCA	0.232307	ATP1A3	-0.272609	PRSS2	0	TXLNGY	0.719608
	SLC4A1	-0.103278	AQP7	0.2275	ITGB3	-0.273252	TEKT1	0	TFR2	0.718749
	IGFBP3	-0.103593	HHLA2	0.222205	NKAIN2	-0.275348	KCNH1	0	HPN	0.715426
	CLDN5	-0.104039	DCDC2	0.220143	TMC5	-0.283596	ZIC5	0	IL1RL1	0.694154
	BIRC5	-0.104442	AKR7A3	0.210577	MYBL2	-0.295407	JCHAIN	-6.17222e-05	THBS4	0.689484
	KBTBD12	-0.105319	ALOX15	0.200967	TGFBI	-0.296515	MB	-0.00195	PLIN1	0.689077
	PI15	-0.108523	REEP6	0.200884	MTMR7	-0.297751	`SOX2-OT`	-0.00420395	NDUFA4L2	0.685585
	PDZK1IP1	-0.111947	SCGB1A1	0.187318	SV2C	-0.30025	PNCK	-0.00652551	PALLD	0.678421
	RHCG	-0.12109	PTPRN	0.173306	HAGHL	-0.305244	THNSL2	-0.00798704	CEL	0.675139
	IGFBP2	-0.12359	COL6A3	0.163774	HPGD	-0.307949	COMP	-0.0110325	LRRC37A4P	0.670896
	DES	-0.123824	KRT1	0.163129	FGF9	-0.310288	SPHK1	-0.0118307	KIAA0754	0.666815
	GJB2	-0.128537	LYPD6	0.157875	SSPO	-0.3164	LIME1	-0.0131949	SCIN	0.666571
	PNCK	-0.130291	LRRC37A4P	0.154044	CHGB	-0.325774	MUC13	-0.0194217	IGF2BP1	0.664198
	CFTR	-0.13066	COL8A1	0.153913	KLB	-0.345081	SPTB	-0.0209774	ADAM12	0.66228
	HILPDA	-0.134169	GNG4	0.14375	TNNT3	-0.3469	C4orf19	-0.0238166	HMGA2	0.652253
	KLB	-0.145057	KRT7	0.141358	DRAIC	-0.351024	L1TD1	-0.031287	GAP43	0.650663
	CA12	-0.145846	AK5	0.139501	C1orf95	-0.353988	RANBP3L	-0.0339307	COL4A3	0.650593
	PPP1R1B	-0.149675	CXCL2	0.13642	FAM83A	-0.356415	GRIK2	-0.0372459	CDKL5	0.649756
	TGFBI	-0.159197	NR4A3	0.136214	CFAP126	-0.358534	LGALS12	-0.041112	APOB	0.645971
	CD79A	-0.161652	FREM2	0.135773	SPHK1	-0.365849	LIPH	-0.0496369	DPP4	0.64216
	MLC1	-0.163403	FAM179A	0.133623	TGM1	-0.368473	DNAH3	-0.0542268	CLDN3	0.629142
	GJB6	-0.165471	PRG4	0.131816	PAPPA2	-0.36889	SCD	-0.0646289	TOP2A	0.625911
	DOC2A	-0.169835	IL1B	0.130394	PTX3	-0.371731	SYT2	-0.0674736	CEACAM6	0.625505
	SCARA5	-0.175769	TMEM178B	0.122407	DST	-0.372237	ELF3	-0.0683658	CYP1A1	0.616244
	EYA1	-0.181395	TENM1	0.107932	S100A9	-0.379746	C1orf116	-0.0746452	FST	0.613953
	ALOX15	-0.185458	FBP1	0.102937	CPS1	-0.384092	TUBB2B	-0.0816687	RN7SL2	0.612334
	SH2D5	-0.191918	ITGA2	0.0917636	DTL	-0.387388	FBN2	-0.0879712	LINC00925	0.611294
	ACKR3	-0.197062	OCLN	0.0843221	FRRS1	-0.38896	CSMD1	-0.0881582	KCNH8	0.60874
	GABRB3	-0.207293	SOX11	0.0826334	CCDC85B	-0.392168	FABP7	-0.0918904	COL1A2	0.602975
	DDC	-0.209805	EYA1	0.0818166	FBP1	-0.395811	PTGDS	-0.0919806	CLEC3B	0.598823
	GALNT5	-0.209912	SPOCK3	0.0734551	PENK	-0.397816	HBB	-0.0947577	PSAT1	0.596297
	SOX11	-0.212054	TGFBI	0.0663091	RTN4R	-0.398765	MFSD4	-0.0979864	COL1A1	0.591273
	CCDC42B	-0.213162	FBN3	0.0605318	NPTX1	-0.402837	PROM1	-0.10616	SPRR3	0.591199
	CHRNA3	-0.220885	SLCO4A1	0.0599511	POLQ	-0.40341	TFF3	-0.107837	DRAIC	0.590722
	CLDN6	-0.224819	MUC13	0.0594163	EGR1	-0.403435	GABRB3	-0.108757	KRT7	0.585435
	CXCL6	-0.238193	`HLA-DQB1`	0.0529872	CA14	-0.408611	LRRC4B	-0.108922	HOPX	0.581314
	ACVR1C	-0.238598	SLC5A1	0.0477822	PPP2R2C	-0.414626	GNLY	-0.122064	PI3	0.580323
	ANKRD1	-0.238615	PCDH19	0.0474975	TUBB3	-0.423501	KIF14	-0.125519	USP32P2	0.579185
	GRIN2A	-0.240274	ITPKA	0.0394547	RORC	-0.429651	CEACAM1	-0.125666	MAP7D2	0.572998
	RAB3B	-0.241424	CXCL6	0.0378687	CILP	-0.436658	C9orf117	-0.131089	LRRC32	0.570399
	CES1	-0.25393	VWA7	0.0365137	MUC5B	-0.437341	BMP3	-0.13119	UGT8	0.56715
	APOB	-0.263184	ASPHD1	0.00347663	EPPK1	-0.438665	ERAP2	-0.134093	C1orf116	0.563279
	ADARB2	-0.263948	OGN	0.00221202	LAMP3	-0.446069	SLPI	-0.135725	DNAH5	0.557206
	NEFH	-0.266558	AADAC	0	ESPN	-0.446213	MUC16	-0.141245	TTK	0.554433
	TNNC1	-0.267863	MUC1	0	TENM1	-0.446877	FCN1	-0.152073	TGM1	0.5532
	BCAS1	-0.268274	OPLAH	0	LRFN4	-0.446976	HPN	-0.152879	PCDH19	0.547803
	OCLN	-0.269162	WNT11	-0.00155951	MKI67	-0.453376	ABCA4	-0.154326	CX3CR1	0.547004
	SNCG	-0.274549	ADARB2	-0.00165714	DDN	-0.464333	IGSF11	-0.159094	CLDN1	0.542802
	PRSS3	-0.278619	HSPG2	-0.00204865	ARC	-0.468825	FAT3	-0.161786	CCDC37	0.537094
	C1orf168	-0.280603	GRIK2	-0.00303184	MELK	-0.481138	A2ML1	-0.16185	PDZK1IP1	0.531723
	ANLN	-0.280976	HR	-0.0103392	PCP4L1	-0.48334	IGFBP3	-0.163294	CCL2	0.529883
	TMEM184A	-0.282784	NETO1	-0.0149457	AKR1C3	-0.485497	SAA2	-0.1679	ANGPTL4	0.524094
	ITPKA	-0.288175	PCSK1N	-0.0178463	KLK11	-0.492126	SLC44A4	-0.169849	UBD	0.522398
	ELF3	-0.289485	COL25A1	-0.0268218	TTK	-0.500402	EYA1	-0.169913	TREM1	0.517538
	KRT15	-0.295322	HKDC1	-0.0283391	ESR1	-0.500848	ITK	-0.174237	PGC	0.512321
	C7	-0.295334	GAD1	-0.0362406	F13A1	-0.509023	CHTF18	-0.176898	SCUBE3	0.508642
	AK5	-0.299987	TK1	-0.044942	WNT11	-0.513879	TRIM58	-0.177474	AQP5	0.507595
	SLC6A15	-0.301199	DNAH3	-0.0531258	EPHA10	-0.514109	XDH	-0.17839	HPR	0.500817
	CXCL10	-0.301847	CES1	-0.060637	OPLAH	-0.517301	DPP10	-0.179594	EEF1A2	0.500058
	KCNT1	-0.307391	CLGN	-0.0612041	ERBB4	-0.520067	ARHGEF4	-0.183286	IRX6	0.489814
	FRRS1	-0.308525	TFCP2L1	-0.0637151	C11orf96	-0.522205	POF1B	-0.186574	HGD	0.484951
	CPS1	-0.308737	KCNH1	-0.0702802	DNAI2	-0.52261	CEACAM6	-0.18881	KLHDC7A	0.484572
	GREM2	-0.310017	RTN4RL2	-0.0795463	POU2AF1	-0.524081	CACNA1B	-0.189864	RRM2	0.481681
	ITGB4	-0.310193	LRG1	-0.0820569	C1orf116	-0.527353	GPRC5A	-0.194707	PLA2G2A	0.470519
	HGD	-0.311564	RASD1	-0.0842483	ARMC3	-0.532614	CDHR4	-0.195205	BMPR1B	0.464434
	STC1	-0.311801	PRSS12	-0.0895752	HILPDA	-0.535931	RHCG	-0.199862	HMCN1	0.464311
	IRX6	-0.312921	AQP5	-0.0920089	MUC1	-0.539001	EPHA1	-0.211877	CCNB2	0.462738
	PHGDH	-0.321005	FAM81B	-0.0996183	COL17A1	-0.545518	CACNA1E	-0.213231	UTY	0.462703
	ITGB3	-0.327233	NEK2	-0.110812	A2ML1	-0.546849	GPNMB	-0.215391	LRG1	0.461583
	KCNE4	-0.33045	NEFL	-0.114802	COL2A1	-0.552845	POPDC3	-0.216475	MRC1	0.460795
	MUC1	-0.333868	EGR1	-0.121099	WISP1	-0.558722	NKAIN2	-0.225771	CLCA2	0.460001
	DMGDH	-0.339726	ELFN2	-0.125288	MZB1	-0.559072	XK	-0.232897	SORBS2	0.457041
	CA4	-0.341924	HJURP	-0.126848	NPTX2	-0.560916	SBSN	-0.234964	H19	0.454423
	SCUBE3	-0.345184	LRFN4	-0.128446	CDKL2	-0.565793	ACHE	-0.236343	USP32P1	0.453912
	FMO5	-0.347419	BAIAP3	-0.129632	FCN1	-0.572455	DMBT1	-0.236429	DDX3Y	0.453655
	SFTPC	-0.360984	ZNF208	-0.130773	LRRC32	-0.587706	RTN4RL2	-0.240033	LGALS12	0.437664
	LGALS12	-0.363393	GNLY	-0.132649	CLEC3B	-0.591824	SPINK5	-0.241626	TOX3	0.424775
	EPHA1	-0.365773	ZIC5	-0.143216	SLC26A9	-0.596372	TF	-0.244592	RIMBP2	0.423061
	PLEKHG4B	-0.368907	CALB1	-0.14852	COL3A1	-0.597285	HMGCS2	-0.245565	OLR1	0.41534
	SFTPD	-0.37288	ASPN	-0.151637	GPRC5A	-0.600358	ABCC6	-0.250358	ALB	0.407657
	ERMN	-0.373458	RGS7BP	-0.155806	TK1	-0.60046	`TRHDE-AS1`	-0.252051	PTPRT	0.400738
	SLC51A	-0.377712	IL1RN	-0.158935	IGLL5	-0.60477	SCGB3A1	-0.252151	CPNE4	0.390271
	FOSB	-0.378223	NDUFS7	-0.170939	JCHAIN	-0.605947	UNC80	-0.257377	SEPP1	0.384188
	LTB	-0.392988	SLCO1A2	-0.171017	APOB	-0.611354	CXCL5	-0.260731	NETO1	0.380961
	C4BPB	-0.401345	PCSK2	-0.175935	STEAP4	-0.613728	CYP3A5	-0.267978	TDO2	0.378971
	SCIN	-0.403119	ECEL1	-0.177195	DLK1	-0.616974	LAMP3	-0.27475	S100P	0.376533
	RANBP3L	-0.407063	POSTN	-0.196556	DPP4	-0.618559	SYT12	-0.279195	ANGPTL7	0.375811
	KLK10	-0.411161	DNAH11	-0.200051	NOXA1	-0.619292	RRM2	-0.280248	ELF3	0.37498
	C2	-0.421243	PROC	-0.201968	CD14	-0.620457	MYOCD	-0.280517	MET	0.373317
	COL8A1	-0.425007	CACNA1E	-0.210521	LECT1	-0.631146	MUC3A	-0.281296	IL1RN	0.371736
	SYT1	-0.428698	LRRN1	-0.216893	MSLN	-0.638088	GZMA	-0.286944	CA10	0.359173
	G0S2	-0.433	SFTPC	-0.222936	AREG	-0.647835	COL8A1	-0.289576	ZIC5	0.353869
	TLR2	-0.433025	TMC5	-0.224355	FAM167A	-0.648515	CYP4B1	-0.292334	TMPRSS3	0.353481
	OMD	-0.436307	CLDN1	-0.226592	NEFM	-0.649299	TRAPPC5	-0.293839	FAM81B	0.350302
	COL25A1	-0.439996	CDT1	-0.228173	HR	-0.653103	CES1	-0.300106	SCD	0.343557
	NMNAT2	-0.441977	TGM1	-0.229553	TP63	-0.65535	PSCA	-0.303825	TENM1	0.334761
	NCR3LG1	-0.443356	FOSB	-0.23367	`SOX2-OT`	-0.657204	SERPINE1	-0.303866	SFTPD	0.333534
	HSD17B13	-0.445274	CRLF1	-0.235715	LGALS12	-0.657263	SFTA2	-0.30445	PRSS12	0.321001
	CCL5	-0.447261	SCARA5	-0.240866	LYZ	-0.657328	CAMK2B	-0.30519	EGF	0.318242
	ATP13A4	-0.448715	ZNF385B	-0.241084	ASPM	-0.659111	RET	-0.31137	SCGN	0.312031
	CFD	-0.451853	SFN	-0.241895	ALAS2	-0.660805	ZNF208	-0.312818	CLGN	0.307041
	NME3	-0.456396	SLC6A15	-0.243642	HOPX	-0.666045	PCP4L1	-0.316632	MMP10	0.306906
	CXCL8	-0.457606	APOL4	-0.248025	IGFBP2	-0.675545	`HLA-DRB5`	-0.32206	GDA	0.305267
	JUNB	-0.475866	JAKMIP3	-0.248664	SLITRK6	-0.676695	WNT11	-0.328093	QPCT	0.291839
	INHBA	-0.476858	GRIN2C	-0.253669	RN7SK	-0.679197	GALNT5	-0.329084	PPP1R16A	0.290715
	CALB1	-0.481616	CACNA2D2	-0.259056	MATK	-0.679699	PNMA3	-0.337603	GRIN2C	0.274356
	MRC1	-0.484226	ERN2	-0.260385	VIL1	-0.68126	IFI44L	-0.351049	SOCS3	0.269843
	ZNF385B	-0.484704	MYH11	-0.263521	MEGF11	-0.68252	CXCL9	-0.35322	CHST9	0.269501
	HSPA6	-0.485384	CCL20	-0.268078	FGF2	-0.683772	SLC7A11	-0.354242	NEK2	0.242879
	CCDC37	-0.486111	TENM2	-0.272635	TRHDE	-0.684453	TUBB3	-0.361952	RECQL4	0.233588
	CALCA	-0.4917	CXCL10	-0.307395	CPXM1	-0.692067	DRAIC	-0.36675	ELAVL2	0.227515
	MMP9	-0.496013	ACHE	-0.315666	KRT17	-0.698501	SCIN	-0.367544	MEGF10	0.223627
	SEMA3E	-0.498062	EGF	-0.31859	ABCC6	-0.7038	ANGPTL4	-0.380247	RIMS2	0.222229
	GABBR2	-0.501601	FAXDC2	-0.322667	ZNF385B	-0.709474	CXCL2	-0.38182	GSTA1	0.221856
	CILP	-0.506683	ANKRD1	-0.326935	RNF128	-0.713167	IGLL5	-0.383144	ADM	0.221068
	SLC39A4	-0.514335	SCNN1D	-0.328593	MXRA5	-0.717543	UTY	-0.389482	C2	0.218243
	MUC3A	-0.515603	ITGB3	-0.331432	KIF1A	-0.720718	SNORD3A	-0.392708	SPTB	0.215962
	CFAP126	-0.521586	RIMS2	-0.332585	CADM2	-0.724983	KCNH3	-0.39366	CD79A	0.208644
	MZB1	-0.5239	SPINK5	-0.355085	NAPRT	-0.725869	LOC100288152	-0.406112	HILPDA	0.194136
	HBA1	-0.532627	FGF2	-0.355474	DSC3	-0.729754	ONECUT2	-0.407849	SAA1	0.171726
	SLC27A2	-0.535263	TUBA4B	-0.355736	MLXIPL	-0.730341	ENPEP	-0.424658	SERPINA5	0.170494
	FABP4	-0.535736	VCAN	-0.358741	POSTN	-0.748064	C1QB	-0.428722	ZBTB16	0.161706
	THNSL2	-0.537601	ABCG2	-0.358965	ANKRD1	-0.748547	DUSP1	-0.432453	SLC51A	0.147711
	IER3	-0.540112	GPRC5A	-0.366984	PHACTR3	-0.748625	TFCP2L1	-0.432791	CA3	0.14671
	SBSN	-0.548801	RASL11B	-0.367826	`HLA-DQA1`	-0.752454	ADGRB1	-0.434359	IGFBP2	0.140637
	MFAP5	-0.548843	MUC5B	-0.373156	ITGA1	-0.756251	RN7SK	-0.457149	GRIK2	0.138473
	PRAME	-0.553725	C2orf40	-0.389403	USP32P2	-0.756425	TBX15	-0.461582	GABRP	0.13023
	AQP9	-0.55453	PTPRT	-0.391672	MUC4	-0.758323	MLXIPL	-0.464921	NAPSA	0.125306
	`HLA-DQA1`	-0.556508	CCDC78	-0.400675	PRIMA1	-0.764166	IL1RL1	-0.466277	C16orf89	0.120476
	SPOCK3	-0.560419	SGMS2	-0.402354	MUC16	-0.766665	FAT2	-0.467323	CD24	0.113182
	HP	-0.562399	G0S2	-0.407762	AMPH	-0.769004	ST6GAL2	-0.467375	COL11A1	0.112818
	AQP7	-0.565774	ASPM	-0.411048	PLA2G7	-0.771175	RASL11B	-0.468497	MS4A1	0.10633
	KLK7	-0.568847	TRHDE	-0.413036	LIF	-0.778088	IL7R	-0.470291	ST6GALNAC1	0.0960454
	OASL	-0.570494	VEGFA	-0.414661	AQP1	-0.77834	KCNE4	-0.477172	SH3RF2	0.0959208
	CHI3L1	-0.571313	OSMR	-0.423773	LINC00925	-0.785283	ITGB4	-0.477708	CA12	0.0940927
	FAM167A	-0.573671	ECM2	-0.434354	KRT4	-0.788031	DIRAS2	-0.478808	DLGAP1	0.091555
	MEGF10	-0.580073	NDUFA4L2	-0.436823	THEM6	-0.791205	S100P	-0.479923	EYA1	0.0863797
	DHRS9	-0.58531	DNAH5	-0.450191	THBS1	-0.800394	IL1RN	-0.480829	KRT6C	0.0857318
	VIL1	-0.594663	FAM171A2	-0.460289	SLAMF7	-0.802354	TENM2	-0.481656	G0S2	0.0800793
	TGM1	-0.599096	HTATSF1P2	-0.465172	DEPDC1	-0.804081	SLC14A1	-0.484194	APOE	0.0756541
	OXTR	-0.60276	SYT1	-0.466404	HAS3	-0.804694	GBP6	-0.49011	IGLL5	0.0702952
	KIAA0754	-0.604025	MYO3A	-0.468159	SYT2	-0.80565	DRC1	-0.490285	PEBP4	0.0624396
	THEM6	-0.606156	SELP	-0.471858	CDA	-0.807315	PCDHGC5	-0.492667	AEBP1	0.0620266
	RBP4	-0.612095	C4orf19	-0.488692	CRABP2	-0.808701	GREM2	-0.496696	KRT6B	0.0588616
	AMBP	-0.613004	MME	-0.492324	SIRPB1	-0.809668	KIT	-0.499692	NTRK2	0.0579046
	ALOX15B	-0.620511	FNIP2	-0.500825	L1CAM	-0.811743	KCNH8	-0.503556	SLC5A9	0.0485792
	SH3RF2	-0.625329	MYO18B	-0.503333	COL11A1	-0.812773	DST	-0.50412	SDPR	0.0348479
	SLC44A4	-0.628585	RGMA	-0.513242	NMNAT2	-0.813656	DDX3Y	-0.504644	SYT12	0.0261275
	PLIN4	-0.630306	ERBB4	-0.515419	CACNA1I	-0.818817	USP32P2	-0.504749	IFI44L	0.0245138
	LYZ	-0.636219	FRRS1	-0.516382	ITPKA	-0.820102	DMGDH	-0.50648	ATP1A3	0.0209973
	POU5F1	-0.639291	LIME1	-0.524052	ZNF208	-0.820895	GABRP	-0.509454	SLITRK6	0.0183595
	SLC34A2	-0.644282	RN7SL2	-0.535594	ALDH1L1	-0.822061	ST6GALNAC1	-0.511223	PCK1	0
	NAPSB	-0.653595	NAPSB	-0.539731	COL28A1	-0.822615	TREM1	-0.512157	SPINK1	0
	TMEM63C	-0.654615	CPNE4	-0.556564	NEB	-0.82621	OASL	-0.512556	HSD17B13	0
	RARRES1	-0.664574	`HLA-DRB6`	-0.571266	TFF3	-0.827368	COL1A2	-0.51545	STC1	0
	CCDC144B	-0.66811	DEPDC1	-0.576283	GREM1	-0.835736	AKR1C3	-0.518083	SPAG6	0
	MMP17	-0.668522	HILPDA	-0.578091	RARRES1	-0.840658	KCNT1	-0.522923	VSNL1	0
	DNAH3	-0.670438	LVRN	-0.580729	CACNA2D2	-0.847689	JUNB	-0.52902	GRP	0
	ERN2	-0.675314	PEG10	-0.587064	SERPINA1	-0.84916	S100A2	-0.533552	CFAP126	-0.00110796
	TFF3	-0.678227	TRIM29	-0.588351	DNER	-0.851382	NGFR	-0.539277	F5	-0.00361868
	MMP10	-0.684361	STRA6	-0.588645	TRIM55	-0.86267	CRABP2	-0.539754	TK1	-0.0066801
	ST6GAL2	-0.688296	NAPRT	-0.591701	MRC1	-0.867081	PTH2R	-0.542074	POF1B	-0.0365225
	SFRP1	-0.689192	COL10A1	-0.593788	TREM1	-0.870309	HTATSF1P2	-0.542222	RMRP	-0.0427753
	TMEM150C	-0.689367	CCDC37	-0.599856	KCNH2	-0.887346	LTF	-0.546837	VNN1	-0.0437587
	HSPA4L	-0.690485	NEB	-0.600857	DRC1	-0.891557	ERICH3	-0.552152	TMEM178B	-0.0645314
	LMO3	-0.690507	GRIA1	-0.612217	DOC2A	-0.900406	SCARA5	-0.558596	FSCN1	-0.0786295
	RNF128	-0.691854	SLC51A	-0.613867	TSPAN11	-0.902344	DTL	-0.562492	NPPB	-0.090044
	KRT1	-0.692142	CHTF18	-0.616061	KLK7	-0.90401	LRFN4	-0.564914	NRXN1	-0.0962147
	SLC29A4	-0.695082	CRYM	-0.61725	FGFR4	-0.904444	PROC	-0.568542	CD163	-0.0987224
	COL6A3	-0.697404	MMP9	-0.617528	SCEL	-0.910228	C1orf233	-0.571781	OXTR	-0.110314
	RIMBP2	-0.69862	C4BPB	-0.618436	ECT2L	-0.913534	APOL4	-0.577726	MEGF11	-0.114031
	TRIM29	-0.702854	`PAX8-AS1`	-0.62284	SLC6A15	-0.914508	SPON2	-0.587616	ABCB1	-0.12241
	KRT17	-0.703759	CA2	-0.636143	GSTM5	-0.920058	RAMP1	-0.592086	KCNH3	-0.128122
	GLT1D1	-0.705283	CDH4	-0.640693	CRABP1	-0.930733	COL9A1	-0.597193	PPM1E	-0.131348
	BMPR1B	-0.706542	AQP9	-0.642968	COL8A1	-0.934572	SYT1	-0.600456	NPTX2	-0.137388
	TSPAN8	-0.710407	TNFRSF11B	-0.645685	GRIK2	-0.935759	MIB2	-0.600486	ACSL6	-0.141942
	KANK4	-0.712424	FOLR1	-0.647924	FAT1	-0.936316	EGR2	-0.603118	XK	-0.142184
	NDUFS7	-0.715887	CFP	-0.654938	MB	-0.940508	FGFR4	-0.6152	AGT	-0.157099
	CXCL1	-0.718536	NPTX2	-0.677001	PEBP4	-0.943121	PPP1R1B	-0.618276	FGFR3	-0.162351
	ORM1	-0.722237	DTL	-0.677808	PKD1L2	-0.94379	ECM2	-0.619105	MMP11	-0.183116
	CALML3	-0.726246	DMGDH	-0.678456	MYB	-0.954126	FSTL4	-0.619308	CCDC42B	-0.187996
	PROM1	-0.727253	F13A1	-0.691304	CD109	-0.954498	IGSF9B	-0.624522	PI16	-0.188548
	LRG1	-0.727304	CCDC42B	-0.694295	CXCL8	-0.956798	COL28A1	-0.625593	GAD1	-0.190367
	FAT1	-0.734261	SCAND1	-0.697219	SEZ6L	-0.957474	CA2	-0.627642	HERC2P3	-0.207684
	`PAX8-AS1`	-0.734424	PI16	-0.702736	ENPEP	-0.957694	ERBB4	-0.631012	ESPN	-0.211149
	PENK	-0.734489	NFE2	-0.707693	ATP1A2	-0.958835	C4BPB	-0.640786	GRIK3	-0.215402
	AMPH	-0.735589	SCGN	-0.710242	NETO1	-0.959836	GNG4	-0.647687	UGT2B4	-0.215895
	CHGA	-0.737181	CDC20	-0.711663	ADAM23	-0.96222	PI15	-0.658074	CA4	-0.221844
	A2ML1	-0.738652	H19	-0.711866	PCSK1	-0.964694	TMEM150C	-0.66158	PAEP	-0.222821
	F5	-0.744759	`AFAP1-AS1`	-0.712514	KCNH1	-0.968848	LIF	-0.685765	CLU	-0.237156
	SPHK1	-0.759453	ABCC2	-0.712669	KIAA1324	-0.972433	ABCG2	-0.687752	HRASLS5	-0.239366
	HOPX	-0.760416	CLDN3	-0.714793	CX3CR1	-0.974642	FAM171A2	-0.688141	`AFAP1-AS1`	-0.255753
	CCDC85B	-0.761427	P2RY1	-0.723025	SLCO4A1	-0.986133	PRAME	-0.692044	TMEM119	-0.259561
	HS6ST3	-0.762381	CTNND2	-0.730332	FN1	-0.986145	EPHA7	-0.69369	PLIN4	-0.278741
	MEGF11	-0.762851	TOX3	-0.736184	LRG1	-0.986439	SLC1A7	-0.695547	ETNPPL	-0.279421
	ECEL1	-0.764888	PTPRZ1	-0.738555	DSG3	-0.987453	MMRN1	-0.707315	LOC100288152	-0.284622
	CXCL2	-0.765203	CX3CR1	-0.740989	KCNH3	-0.988779	SSPO	-0.707698	SUSD2	-0.286974
	AP3B2	-0.774457	GPX2	-0.745574	TNS4	-0.993873	USP32P1	-0.718155	FAM83B	-0.288676
	GDA	-0.775577	SFRP1	-0.746722	HTATSF1P2	-0.993992	IP6K3	-0.723159	PART1	-0.291553
	SMIM24	-0.7762	ABCC3	-0.750504	S100A12	-0.997407	SLC39A4	-0.724099	SH2D5	-0.295005
	EGF	-0.781046	KCNH8	-0.751068	MMP13	-0.99856	DDR2	-0.737034	ENC1	-0.295236
	SYT12	-0.783501	IL7R	-0.754169	AKR1B10	-1.001	POU5F1	-0.751653	HBA1	-0.299712
	SLAMF7	-0.783873	ADAM12	-0.75802	CYP1A1	-1.001	AZGP1	-0.764239	B3GALT2	-0.311186
	DSP	-0.790644	ITGB8	-0.760538	TENM2	-1.001	GRIK3	-0.767178	RANBP3L	-0.332621
	MYB	-0.799973	LTB	-0.76246	DAPL1	-1.001	CEL	-0.771935	GPX2	-0.351005
	ADGRG6	-0.800895	LHFPL4	-0.763867	SFTPA2	-1.001	AREG	-0.772066	IGF2BP3	-0.367933
	CDT1	-0.803703	EGR2	-0.771519	CYP4B1	-1.001	`PAX8-AS1`	-0.778288	MTMR7	-0.368814
	CHIT1	-0.80376	APOD	-0.778201	SFTPC	-1.001	NPPB	-0.783332	PIGR	-0.369199
	PCSK9	-0.8063	PLA2G7	-0.781008	DPP10	-1.001	AKR7A3	-0.783586	TNNT3	-0.380608
	KLHDC7A	-0.817093	CD36	-0.781329	DES	-1.001	`AFAP1-AS1`	-0.784224	PLEKHS1	-0.382249
	FAM171A2	-0.821967	SFRP2	-0.786241	KCNH8	-1.001	NLRP2	-0.787553	KRT4	-0.387962
	CACNG4	-0.826735	VIT	-0.787799	CFI	-1.001	TDO2	-0.792212	NMNAT2	-0.39194
	SPTB	-0.827338	FUT9	-0.791314	PSCA	-1.00273	CLCA2	-0.794287	CXCL6	-0.392989
	GSTM1	-0.829728	TOP2A	-0.79373	SPTB	-1.00364	BIRC5	-0.797291	SFRP4	-0.4063
	ABCG2	-0.832599	STC1	-0.793876	TDO2	-1.01608	CADM2	-0.799063	TF	-0.412022
	COL4A3	-0.834118	SMOC1	-0.794564	COL10A1	-1.0172	SCN1A	-0.800369	CFP	-0.420155
	CDA	-0.834126	SPHK1	-0.794966	RET	-1.02529	ALDH1L1	-0.802788	GABBR2	-0.424285
	DPYSL4	-0.856371	DPP10	-0.79679	PLEKHS1	-1.0275	C7	-0.803466	SLC1A7	-0.436858
	KRT13	-0.865377	VNN2	-0.798239	CAPN8	-1.02758	CNNM1	-0.804579	SELP	-0.43893
	STRA6	-0.866272	C1orf116	-0.798826	STMN2	-1.0292	PDZK1IP1	-0.811016	ZIC1	-0.442202
	`SOX2-OT`	-0.867866	SCN2A	-0.806515	CDHR3	-1.03064	KCNJ15	-0.825879	CXCL5	-0.445154
	F13A1	-0.871862	NMNAT2	-0.810886	PAX8	-1.03156	TMEM178B	-0.832522	CACNA2D2	-0.449271
	ESR1	-0.873331	RMRP	-0.813399	SCARA5	-1.03241	FAM167A	-0.839622	RGMA	-0.457526
	HTATSF1P2	-0.875098	RN7SK	-0.813459	DMGDH	-1.03902	KCNS1	-0.840403	CHTF18	-0.459421
	PCSK2	-0.878185	HBA2	-0.827214	MS4A1	-1.04004	SLC27A2	-0.84396	WNT11	-0.463181
	SERPINA1	-0.878329	PAPPA2	-0.830192	COL4A4	-1.04717	TTK	-0.845603	COL10A1	-0.463555
	LRP2	-0.8806	NT5E	-0.831871	PHGDH	-1.04743	SLC6A15	-0.8537	S100A1	-0.463668
	NTRK2	-0.880749	GDF15	-0.833755	GDF15	-1.05535	CYP1A1	-0.855238	CNNM1	-0.471696
	IL1RL1	-0.883727	TEKT1	-0.834176	ACKR3	-1.05544	EYS	-0.857144	TFCP2L1	-0.474108
	RPPH1	-0.884345	SCN3A	-0.84227	SHISA9	-1.06291	PTGS2	-0.860198	FAT2	-0.477855
	HPCAL4	-0.887229	KLB	-0.843735	BAIAP3	-1.06327	BMPR1B	-0.862432	COL4A6	-0.49267
	CEACAM6	-0.887848	CCL2	-0.844364	G0S2	-1.06475	IL6	-0.864606	SLC16A9	-0.494546
	GABRP	-0.89189	FMO5	-0.852935	CRYM	-1.06669	FGB	-0.870548	SLC4A11	-0.506695
	VWA3A	-0.896917	CACNA1B	-0.859232	DPYSL4	-1.06798	CFAP126	-0.870634	SPP1	-0.510025
	CD36	-0.90297	ACSL6	-0.859618	MT1G	-1.07646	PTPRZ1	-0.871427	PON3	-0.512853
	ASPM	-0.904813	ST6GAL2	-0.861404	CRLF1	-1.08088	CRYM	-0.875349	POU2AF1	-0.525558
	DNAH17	-0.912118	SPTB	-0.864364	SGMS2	-1.08287	CLEC3B	-0.877587	ACTG2	-0.526599
	COL9A1	-0.927674	PLN	-0.868003	CHRNA3	-1.09223	ALB	-0.87851	NDUFS7	-0.528597
	LTF	-0.929648	EEF1A2	-0.870181	UNC80	-1.09429	MTTP	-0.879346	L1TD1	-0.537634
	CDKL2	-0.940923	GDA	-0.873642	VSNL1	-1.09582	CACNG4	-0.880896	DAPL1	-0.543575
	LRRN3	-0.944872	RN7SL1	-0.874905	KYNU	-1.09636	ASPHD1	-0.882185	FAM179A	-0.554831
	BMP7	-0.945495	RTN4R	-0.876769	EREG	-1.10491	FNIP2	-0.888363	CEACAM1	-0.56673
	ADM	-0.948039	LTF	-0.877462	SPON2	-1.10555	IGFBP5	-0.890666	DMBT1	-0.56883
	CP	-0.948466	COLCA1	-0.878602	NME3	-1.1104	C11orf96	-0.893274	ARC	-0.572785
	LEP	-0.95166	FABP4	-0.885401	AKR1C2	-1.12252	VTN	-0.895074	DCDC2	-0.584604
	SPP1	-0.966327	KYNU	-0.886077	THNSL2	-1.12611	RGMA	-0.896971	AQP4	-0.587744
	CXCL13	-0.975531	SCG2	-0.900352	RGS7BP	-1.1277	SPAG17	-0.899624	TBX15	-0.590145
	CLCA2	-0.98351	DPYSL4	-0.901332	KBTBD12	-1.12799	SV2C	-0.899974	TJP3	-0.59129
	ECM2	-0.983724	SOCS3	-0.90624	PRKY	-1.12951	SLC5A1	-0.911116	COL2A1	-0.591689
	DTHD1	-0.988118	CCL5	-0.906464	RIMBP2	-1.12995	NPTX1	-0.912152	CYP2B7P	-0.594544
	HHLA2	-0.989846	ZNF365	-0.917819	VWA3A	-1.13094	ATP1A3	-0.913194	SLC4A1	-0.611168
	OPLAH	-0.990533	SPAG6	-0.923146	ZIC1	-1.13457	PLN	-0.915603	PNCK	-0.611512
	PTGDS	-1.00069	PENK	-0.928589	GSTA1	-1.13547	SCEL	-0.915756	PI15	-0.625407
	PRSS2	-1.001	PCDHGC5	-0.928656	SMIM24	-1.13577	TRPM8	-0.917462	SFRP2	-0.629459
	COL11A1	-1.00415	DAPL1	-0.933541	SAA2	-1.13962	TFR2	-0.918051	KRT23	-0.630526
	MYO3A	-1.01022	KRT13	-0.938882	H19	-1.14493	MYH11	-0.926704	ITPKA	-0.631293
	CXCL17	-1.01441	CSF3R	-0.940331	MYOM3	-1.15321	LRRN1	-0.931352	TMEM63C	-0.632618
	ATP10B	-1.0204	ALDH3A1	-0.943576	RNF208	-1.15467	SCUBE3	-0.942998	CDKL2	-0.648058
	APOA1	-1.02055	CEMIP	-0.944255	GALNT5	-1.16336	ATP13A4	-0.943012	IGFBP5	-0.649567
	ISG15	-1.02107	COL22A1	-0.947582	TUBB4A	-1.16607	TMEM63C	-0.944206	TFF3	-0.652496
	KCNH1	-1.02335	SCGB3A1	-0.954363	TTYH1	-1.16651	CNGB1	-0.945687	EGR2	-0.660302
	ASPN	-1.02444	MMRN1	-0.958472	COL7A1	-1.16785	INHBA	-0.957003	NKAIN2	-0.661283
	NT5E	-1.02858	CD24	-0.970121	MEGF10	-1.1684	UGT8	-0.957271	SEMA3E	-0.672994
	RMRP	-1.0286	EPHA1	-0.973366	ST6GALNAC1	-1.17051	CXCL1	-0.9763	PAX6	-0.675439
	LRAT	-1.02935	C6	-0.986088	PRSS2	-1.17272	ABCA13	-0.982525	DDN	-0.67948
	LAMP3	-1.02947	CSMD1	-0.988305	TUBA4B	-1.17338	NEURL1	-0.985315	PLN	-0.680361
	RECQL4	-1.03171	C4BPA	-0.997868	RRM2	-1.17639	FNDC1	-0.989709	FAM167A	-0.685168
	MUC20	-1.03234	SERPINB13	-1.001	NKG7	-1.17668	GAD1	-0.992409	GALNT5	-0.68915
	SLC1A7	-1.03242	CXCL9	-1.001	C1orf233	-1.17821	PTPRT	-0.993502	DNAH6	-0.707752
	OSMR	-1.03634	CLDN18	-1.001	SDPR	-1.17978	GJB6	-0.994623	PRSS3	-0.708643
	STMN2	-1.04614	RASSF6	-1.001	ALPK2	-1.18231	CST1	-1.001	HK3	-0.726356
	TOX3	-1.05725	ELOVL6	-1.001	SCIN	-1.19055	CTSE	-1.001	MMP17	-0.739717
	KCNK5	-1.05776	HPGD	-1.00141	CXCL14	-1.19253	C4BPA	-1.001	DOC2A	-0.768154
	TSPAN11	-1.05983	CPAMD8	-1.00491	C16orf89	-1.19299	KLK6	-1.001	SPON2	-0.768384
	PNMA3	-1.06228	B3GALT2	-1.026	POPDC3	-1.19406	FAM83A	-1.001	LYVE1	-0.780646
	LRRN1	-1.06623	RBP4	-1.02847	NDUFA4L2	-1.19762	ZIC1	-1.001	CADM2	-0.784609
	JAKMIP3	-1.07001	PHGDH	-1.03428	PRR29	-1.19832	LHFPL4	-1.001	CDH12	-0.791569
	ANGPT2	-1.07708	SYT13	-1.04256	EYA1	-1.21802	GRP	-1.001	HKDC1	-0.797156
	VSTM2L	-1.08055	CERKL	-1.0427	CLU	-1.21861	TM4SF4	-1.001	ENPEP	-0.798274
	ABCA4	-1.08708	SERPINB2	-1.04581	UGT2B4	-1.22367	RIMBP2	-1.001	KRT14	-0.799577
	CCDC78	-1.0895	TFAP2A	-1.04595	EGR2	-1.22713	CXCL17	-1.001	ATP1A2	-0.801398
	PRR29	-1.09253	PARP10	-1.05024	ANGPTL7	-1.22833	SMIM24	-1.001	COL9A2	-0.811424
	LYVE1	-1.09309	BHMT2	-1.06331	SCN2A	-1.22949	MMP9	-1.0094	TUBB4A	-0.811754
	CD14	-1.09708	FOXQ1	-1.06347	INHBA	-1.23203	NR4A1	-1.01406	INA	-0.825177
	KCNH8	-1.10323	DNAH2	-1.06465	CST1	-1.23327	ALAS2	-1.01739	TRHDE	-0.825577
	NEFL	-1.11059	CILP	-1.06593	ECEL1	-1.2336	LRRC32	-1.0178	HSPA7	-0.827836
	PCDH19	-1.11204	SYT2	-1.06701	HRASLS5	-1.23594	B4GALNT4	-1.02845	NR4A1	-0.83033
	HAS3	-1.12009	CDH12	-1.06875	RRAD	-1.24258	PI3	-1.03188	SPAG17	-0.834078
	POPDC3	-1.12259	PKP1	-1.07264	COL6A3	-1.24491	DNAH11	-1.03528	GPR158	-0.834096
	KRT16	-1.13017	PCP4	-1.07776	PTPRN	-1.24601	APOE	-1.03752	ABCA13	-0.838203
	P2RY1	-1.1332	FAT2	-1.07779	SLCO1A2	-1.24842	RAB3B	-1.03789	ENKUR	-0.839925
	LINC00925	-1.14165	NAPSA	-1.08682	HJURP	-1.25234	PON3	-1.04229	HSPB1	-0.843228
	SLITRK4	-1.14428	ZMYND10	-1.08834	RHCG	-1.25995	KIF19	-1.05143	CITED4	-0.848667
	TTYH1	-1.1526	LRP1B	-1.09769	ITK	-1.26019	PRSS12	-1.05148	VWA3A	-0.852193
	FAXDC2	-1.15528	SFTPA2	-1.09853	`HLA-DQA2`	-1.26158	HBA2	-1.0541	CDHR4	-0.85579
	PCDH20	-1.15805	NRXN1	-1.09853	PEG10	-1.26421	C2	-1.08334	PCP4	-0.857098
	CAPN8	-1.16281	TRIM55	-1.10314	NDUFS7	-1.26555	CFI	-1.08704	TRDN	-0.859281
	MRAP2	-1.17571	APOB	-1.10409	C6	-1.26979	CLGN	-1.0974	ADH1B	-0.860363
	CADM2	-1.1801	ROPN1L	-1.10503	CREG2	-1.27049	SLC26A9	-1.09921	SFTPA2	-0.878877
	CRABP2	-1.19178	ZBED6	-1.10611	ALOX15	-1.27299	MMP1	-1.1007	SV2C	-0.881582
	ITGA2	-1.19655	GSTM5	-1.1141	LGI3	-1.27312	F5	-1.11683	ADH7	-0.882372
	ITGB8	-1.20334	CD109	-1.12902	TFAP2A	-1.27877	ORM1	-1.11959	ITGB4	-0.889197
	RASD1	-1.21024	KIF14	-1.13143	SEMA3E	-1.27882	AADAC	-1.12298	ALDH3A1	-0.893594
	MUC13	-1.21848	SGPP2	-1.13672	DTHD1	-1.28366	S100A9	-1.12956	SEZ6L	-0.897899
	CNTN1	-1.22302	ACTG2	-1.13786	CCNB2	-1.28432	FABP4	-1.13388	CFI	-0.905617
	NEK2	-1.24269	MUC4	-1.13788	CXCL1	-1.29	STMN2	-1.1358	MT1G	-0.906967
	PPP2R2C	-1.24526	CCDC141	-1.13946	AKR7A3	-1.29212	SEZ6L	-1.14277	DNAI2	-0.913483
	KRT7	-1.24944	SLC22A3	-1.14593	ABCB1	-1.29285	CA10	-1.14593	SNCG	-0.918851
	LRRC15	-1.25092	MARVELD2	-1.14605	ALOX15B	-1.29297	SPP1	-1.1467	KIF14	-0.920362
	HR	-1.25346	EMILIN1	-1.14694	EGF	-1.29542	NMNAT2	-1.14992	HPGD	-0.921308
	KRT14	-1.25378	SMIM24	-1.15437	SGPP2	-1.29563	KCNK5	-1.16103	MUC13	-0.9344
	CYP3A5	-1.26222	WISP1	-1.1555	COL22A1	-1.29625	FGFR3	-1.16243	VSTM2L	-0.937918
	CD24	-1.26242	PPP1R16A	-1.15569	MYO18B	-1.29946	SLCO4A1	-1.16322	MIB2	-0.93946
	ZMYND10	-1.26465	IGFBP2	-1.15751	TMEM119	-1.30049	MTRNR2L1	-1.16333	SLC7A11	-0.943928
	SERPINA5	-1.26971	PON3	-1.16021	PLCH2	-1.30435	IL17RB	-1.16465	CLDN10	-0.944925
	COLCA1	-1.27092	POPDC3	-1.17976	RAMP1	-1.31673	MSLN	-1.16506	ITK	-0.945324
	TDGF1	-1.27443	ACVR1C	-1.19345	CD24	-1.32642	ADAMTS4	-1.17507	CACNG4	-0.949082
	TNXB	-1.27515	ERMN	-1.20518	FBN2	-1.33097	ACKR3	-1.17633	TUBB3	-0.950167
[truncated: 87 more rows]

## Sheet: Table S10 (Related to Fig. S2)
	Table S10 (Related to Figure S2). Genes prioritized by uncorrected and batch-corrected transcriptomic aging clocks.
[truncated: 1,001 more rows]

[truncated: 2 more sheets: Table S11 (Related to Fig. 6), Table S12 (Clock Summary)]
